# Supplementary material for: Keeping up with the genomes: efficient learning of our increasing knowledge of the tree of life
Source: BMC Bioinformatics. 2020 Sep 21;21:412. doi: 10.1186/s12859-020-03744-7 (PMC7507296; doi:10.1186/s12859-020-03744-7)
Supplement: Supplementary file 4 — Additional file 4 The average accuracy per species from 1999 to 2019. The table shows the average accuracy per species for 5-fold cross-validation. [file 12859_2020_3744_MOESM4_ESM.csv]

Species Name	Taxonomy ID	1999	2000	2001	2002	2003	2004	2005	2006	2007	2008	2009	2010	2011	2012	2013	2014	2015	2016	2017	2018	2019
Acetobacter ascendens	481146																		0.31	0.2975	0.295	0.29
Acetobacter oryzifermentans	1633874																		0.41	0.20500000000000002	0.015	0.015
Acetobacter pasteurianus	438											0.9212	0.9207000000000001	0.9153	0.9149	0.9259000000000001	0.9249	0.9342	0.9167	0.9584999999999999	0.9564999999999999	0.9564999999999999
Acetobacter pomorum	65959																			0.06	0.035	0.035
Acholeplasma laidlawii	2148									0.99	0.98	0.96	0.94	0.91	0.89	0.88	0.82	0.75	0.7	0.68	0.625	0.615
Achromobacter denitrificans	32002																		0.0	0.08666666666666667	0.10333333333333333	0.09999999999999999
Achromobacter insolitus	217204																			0.29000000000000004	0.5733333333333334	0.5633333333333334
Achromobacter spanius	217203																			0.135	0.25499999999999995	0.35000000000000003
Achromobacter xylosoxidans	85698												0.07666666666666667	0.051666666666666666	0.04	0.03833333333333333	0.02	0.22041666666666668	0.14875000000000002	0.14416666666666667	0.4320833333333334	0.42666666666666664
Acidipropionibacterium acidipropionici	1748														0.6216666666666667	0.5433333333333333	0.4633333333333333	0.6112500000000001	0.85375	0.88875	0.9299999999999999	0.92625
Acidipropionibacterium jensenii	1749																				0.185	0.52
Acidithiobacillus caldus	33059													0.75	0.73	0.69	0.6275	0.595	0.53	0.53	0.5925	0.5925
Acidovorax carolinensis	553814																			0.7425	0.7125	0.71
Acidovorax citrulli	80869									0.9	0.84	0.84	0.82	0.78	0.77	0.66	0.52	0.41	0.35	0.31	0.28	0.275
Acinetobacter baumannii	470										0.869915406162465	0.8642190476190477	0.8457357983193277	0.8945935014005603	0.9089965266106443	0.950816806722689	0.9665009523809525	0.9733602240896359	0.9768833613445379	0.9798699159663865	0.9823058823529411	0.9829521568627451
Acinetobacter calcoaceticus	471																		0.0	0.0	0.0	0.0
Acinetobacter haemolyticus	29430																		0.495	0.5599999999999999	0.6499999999999999	0.6499999999999999
Acinetobacter johnsonii	40214																		0.495	0.5	0.62	0.6166666666666667
Acinetobacter junii	40215																			0.55	0.6025	0.6025
Acinetobacter nosocomialis	106654																	0.12	0.10833333333333334	0.14375	0.20875000000000002	0.24625
Acinetobacter pittii	48296													0.4595833333333333	0.42124999999999996	0.29583333333333334	0.24041666666666667	0.19166666666666668	0.3323333333333333	0.42633333333333334	0.6176666666666667	0.6103333333333334
Acinetobacter radioresistens	40216																				0.6	0.6
Acinetobacter schindleri	108981																			0.56	0.525	0.525
Acinetobacter wuhouensis	1879050																				0.4	0.4
Actinobacillus pleuropneumoniae	715									0.89375	0.9383333333333332	0.9313333333333332	0.9253333333333333	0.9196666666666665	0.9176666666666666	0.9099999999999999	0.893	0.9079999999999998	0.9030000000000001	0.9103333333333332	0.9326666666666666	0.9326666666666666
Actinobacillus suis	716																0.78	0.7	0.67	0.59	0.41	0.41
Actinosynnema pretiosum	42197																			0.06	0.04	0.035
Aerococcus urinae	1376													0.45	0.45	0.44	0.41	0.39	0.33499999999999996	0.315	0.265	0.26
Aerococcus urinaeequi	51665																		0.6950000000000001	0.69	0.665	0.66
Aeromonas caviae	648																				0.3566666666666667	0.43
Aeromonas hydrophila	644								0.7094583333333333	0.6519583333333332	0.605125	0.5919166666666666	0.5688333333333333	0.5021249999999999	0.4620416666666667	0.6829	0.8085666666666667	0.8978666666666666	0.9072333333333333	0.8914666666666665	0.8893666666666666	0.8910333333333333
Aeromonas salmonicida	645									0.8337500000000001	0.8075	0.8025	0.7979166666666666	0.7604166666666666	0.7395833333333334	0.6	0.5033333333333333	0.33958333333333335	0.26916666666666667	0.8643333333333333	0.857	0.8453333333333333
Aeromonas veronii	654													0.5855555555555555	0.5477777777777778	0.43277777777777776	0.3344444444444445	0.20444444444444443	0.46458333333333335	0.5987500000000001	0.6904166666666667	0.6820833333333334
Aggregatibacter actinomycetemcomitans	714																0.67	0.6016666666666666	0.9425	0.9400000000000001	0.9149999999999999	0.9149999999999999
Aggregatibacter aphrophilus	732											0.88	0.865	0.835	0.8300000000000001	0.815	0.79	0.8166666666666668	0.7677777777777778	0.7588888888888888	0.8711111111111111	0.8711111111111111
Agrobacterium fabrum	1176649									0.74	0.7150000000000001	0.7	0.69	0.6699999999999999	0.665	0.61	0.515	0.475	0.4	0.355	0.48	0.48
Agrobacterium tumefaciens	358											0.01	0.01	0.005	0.005	0.005	0.005	0.43750000000000006	0.5125	0.47750000000000004	0.6936	0.6928000000000001
Akkermansia muciniphila	239935										0.8430833333333333	0.838875	0.8345416666666667	0.8177916666666667	0.8092916666666667	0.7830416666666666	0.7611666666666665	0.7203333333333334	0.6889583333333333	0.7794	0.9367666666666666	0.98275
Alcaligenes faecalis	511																	0.4325	0.39749999999999996	0.6833333333333332	0.8288888888888888	0.8227777777777777
Alicyclobacillus acidocaldarius	405212											0.32	0.31	0.28	0.265	0.24	0.195	0.18	0.175	0.175	0.16499999999999998	0.16
Aliivibrio salmonicida	40269										0.96	0.96	0.96	0.95	0.95	0.95	0.94	0.92	0.88	0.86	0.815	0.815
Alteromonas macleodii	28108														0.8179166666666667	0.76125	0.7575	0.7370833333333334	0.7758333333333334	0.76625	0.77	0.7683333333333333
Alteromonas mediterranea	314275														0.708	0.8997222222222222	0.8990555555555555	0.8916666666666666	0.9542222222222222	0.9542222222222222	0.9483333333333333	0.9483333333333333
Alteromonas stellipolaris	233316																	0.89	0.9550000000000001	0.9516666666666667	0.9516666666666667	0.9516666666666667
Aminobacter sp. MSH1	374606																				0.37	0.37
Amycolatopsis mediterranei	33910												0.91	0.9325000000000001	0.9924999999999999	0.985	0.925	0.88	0.86	0.8275	0.8025	0.7974999999999999
Anaeromyxobacter dehalogenans	161493								0.45	0.35	0.15	0.19	0.165	0.14500000000000002	0.13	0.08	0.07	0.05	0.035	0.03	0.015	0.015
Anaplasma marginale	770						0.99	0.99	0.99	0.99	0.99	0.895	0.895	0.895	0.895	0.895	0.885	0.88	0.88	0.88	0.87	0.87
Anaplasma phagocytophilum	948								0.995	0.99	0.975	0.975	0.975	0.97	0.965	0.9816666666666666	0.9783333333333334	0.965	0.9783333333333334	0.9700000000000001	0.9666666666666667	0.9666666666666667
Anoxybacillus flavithermus	33934										0.47	0.44	0.44	0.43	0.42	0.41	0.37	0.34	0.3	0.295	0.27	0.195
Arcanobacterium haemolyticum	28264												1.0	0.99	0.99	0.98	0.98	0.96	0.94	0.94	0.89	0.885
Arcobacter butzleri	28197									0.86	0.77	0.705	0.685	0.5325	0.5125	0.62	0.5525	0.4575	0.35250000000000004	0.5175000000000001	0.43	0.4325
Arcobacter cryaerophilus	28198																				0.01	0.01
Arcobacter skirrowii	28200																				0.2	0.2
Arthrobacter alpinus	656366																	0.016666666666666666	0.03333333333333333	0.03333333333333333	0.03333333333333333	0.03333333333333333
Asticcacaulis excentricus	78587												0.3	0.26	0.25	0.24	0.19	0.14	0.09	0.08	0.08499999999999999	0.08499999999999999
Azoarcus communis	41977																				0.12	0.12
Azospirillum brasilense	192																0.2	0.16	0.12000000000000001	0.12	0.09	0.09
Azospirillum lipoferum	193												0.2	0.14	0.115	0.08499999999999999	0.065	0.045	0.045	0.035	0.015	0.015
Azotobacter chroococcum	353																	0.26	0.2	0.14500000000000002	0.135	0.135
Azotobacter vinelandii	354											0.755	0.745	0.6950000000000001	0.625	0.7566666666666667	0.6633333333333332	0.6	0.5533333333333333	0.5233333333333333	0.48	0.4766666666666666
Bacillus altitudinis	293387																	0.16666666666666666	0.02666666666666667	0.036666666666666674	0.08333333333333333	0.07
Bacillus amyloliquefaciens	1390												0.3539444444444444	0.7092444444444445	0.4319333333333333	0.5646666666666667	0.4226444444444445	0.21488888888888885	0.3240222222222222	0.16913333333333333	0.1353111111111111	0.14566666666666667
Bacillus anthracis	1392					0.9664119560994561	0.9756146076146077	0.9148156565656566	0.8569570707070706	0.8557348484848484	0.40908935508935507	0.7067595182595182	0.6093333333333333	0.4968504273504273	0.4584496891996891	0.44612975912975916	0.7421839549339551	0.9466447163947164	0.9710998445998446	0.9380229215229215	0.9422175602175603	0.9411406371406372
Bacillus atrophaeus	1452												0.82	0.78	0.72	0.7	0.68	0.65	0.6	0.51	0.5125	0.545
Bacillus cellulasensis	1049581																	0.33	0.4466666666666667	0.37333333333333335	0.3166666666666667	0.31333333333333335
Bacillus cereus	1396						0.33006655844155847	0.5043847402597403	0.48448538961038956	0.4663701298701298	0.8508587662337662	0.7478555194805194	0.7551753246753247	0.7472175324675325	0.543771103896104	0.4478149350649351	0.34056493506493507	0.2991168831168831	0.2941038961038961	0.41350162337662333	0.4026493506493507	0.40091883116883115
Bacillus circulans	1397																				0.635	0.635
Bacillus clausii	79880						0.81	0.81	0.78	0.76	0.75	0.74	0.67	0.66	0.65	0.63	0.62	0.74	0.75	0.64	0.62	0.6174999999999999
Bacillus coagulans	1398													0.8966666666666666	0.895	0.8916666666666667	0.875	0.93375	0.930625	0.92625	0.941875	0.949375
Bacillus cytotoxicus	580165									0.8755555555555556	0.8011111111111111	0.7774999999999999	0.7625000000000001	0.7374999999999999	0.6811111111111111	0.6522222222222223	0.6122222222222222	0.4988888888888889	0.4711111111111111	0.4583333333333333	0.9041666666666668	0.9029166666666667
Bacillus glycinifermentans	1664069																		0.52	0.405	0.3775	0.4575
Bacillus licheniformis	1402						0.9219285714285714	0.9195	0.9184285714285715	0.9262857142857144	0.9185428571428572	0.9157714285714285	0.912142857142857	0.9037428571428572	0.8949428571428572	0.8710857142857144	0.8527142857142858	0.7353142857142857	0.7294285714285714	0.9510571428571428	0.9484285714285715	0.9508571428571428
Bacillus megaterium	1404												0.7616666666666666	0.8583333333333334	0.8391666666666666	0.8212499999999999	0.7970833333333334	0.8575	0.83125	0.8470833333333334	0.8895833333333334	0.89
Bacillus mycoides	1405									0.49	0.39	0.3	0.27	0.23	0.19	0.17	0.27	0.155	0.13833333333333334	0.15666666666666668	0.15666666666666668	0.15833333333333333
Bacillus paralicheniformis	1648923															0.6325	0.61125	0.8775	0.71125	0.39699999999999996	0.511	0.487
Bacillus pumilus	1408																0.2477777777777778	0.07	0.6825	0.5979166666666667	0.6216666666666667	0.6620833333333334
Bacillus safensis	561879																		0.095	0.7200000000000001	0.6977777777777777	0.6877777777777778
Bacillus subtilis	1423											0.832208865914787	0.8661040883458646	0.8828232581453633	0.8977635087719298	0.9022704511278196	0.9208928696741854	0.9186069298245615	0.9330060275689224	0.9350330576441103	0.936920275689223	0.9403168295739348
Bacillus thuringiensis	1428						0.028277777777777777	0.019702380952380954	0.1257777777777778	0.11464761904761904	0.024173015873015874	0.005552380952380953	0.02060793650793651	0.12763650793650796	0.47886349206349205	0.6253	0.716152380952381	0.7030460317460318	0.6707698412698412	0.5731333333333334	0.5654460317460317	0.5650968253968254
Bacillus vallismortis	72361																			0.0	0.06	0.10999999999999999
Bacillus velezensis	492670									0.8982559523809523	0.8865595238095239	0.876047619047619	0.8174464285714285	0.34101785714285715	0.6910809523809525	0.5373809523809523	0.7052809523809523	0.9159238095238095	0.8377904761904762	0.9698761904761906	0.9794047619047619	0.9789999999999999
Bacteroides fragilis	817						0.8833333333333333	0.9116666666666666	0.91	0.91	0.9050000000000001	0.9033333333333333	0.8516666666666667	0.8491666666666667	0.845	0.8404166666666667	0.8395833333333333	0.8695833333333334	0.8720833333333333	0.8633333333333334	0.8658333333333335	0.8658333333333335
Bacteroides ovatus	28116																	0.89	0.875	0.875	0.84	0.84
Bacteroides thetaiotaomicron	818					0.85	0.84	0.84	0.84	0.83	0.83	0.82	0.82	0.82	0.82	0.81	0.8	0.78	0.77	0.78	0.77	0.77
Bartonella apis	1686310																			0.6375	0.63	0.6275
Bartonella bacilliformis	774									0.96	0.93	0.92	0.92	0.9	0.89	0.88	0.85	0.82	0.79	0.75	0.73	0.725
Bartonella henselae	38323						0.995	0.99	0.99	0.9675	0.95	0.9325	0.925	0.91	0.8975	0.8925000000000001	0.9499999999999998	0.9483333333333333	0.9333333333333332	0.9499999999999998	0.9383333333333335	0.9383333333333335
Bartonella quintana	803						1.0	1.0	1.0	1.0	0.99	0.99	0.99	0.97	0.97	0.95	0.86	0.77	0.73	0.7	0.75	0.75
Bartonella vinsonii	33047															0.52	0.44	0.36	0.38	0.31	0.24	0.245
Bdellovibrio bacteriovorus	959						0.35	0.3375	0.32	0.29500000000000004	0.2675	0.2575	0.25	0.225	0.2816666666666667	0.2583333333333333	0.32	0.28	0.26333333333333336	0.32	0.2916666666666667	0.28833333333333333
Beggiatoa leptomitoformis	288004																	0.88	0.86	0.85	0.875	0.875
Bibersteinia trehalosi	47735															0.8099999999999999	0.9400000000000001	0.9275	0.9249999999999999	0.9025000000000001	0.895	0.8925000000000001
Bifidobacterium adolescentis	1680								0.7216666666666667	0.7133333333333334	0.64	0.635	0.6083333333333334	0.5883333333333334	0.5700000000000001	0.5266666666666666	0.5466666666666667	0.5922222222222222	0.568888888888889	0.5372222222222223	0.7311111111111112	0.7311111111111112
Bifidobacterium animalis	28025											0.9110142857142858	0.963295238095238	0.9614142857142858	0.9818428571428571	0.9816571428571429	0.9716095238095239	0.9707714285714285	0.9686190476190475	0.9796047619047619	0.9869857142857142	0.9876523809523811
Bifidobacterium asteroides	1684														0.92	0.89	0.87	0.85	0.82	0.7949999999999999	0.745	0.745
Bifidobacterium bifidum	1681												0.7816666666666666	0.74125	0.84875	0.8241666666666667	0.7437499999999999	0.8295833333333333	0.8033333333333335	0.9029166666666667	0.9329166666666666	0.9329166666666666
Bifidobacterium breve	1685													0.6159666666666667	0.6116333333333334	0.6013166666666667	0.8238166666666666	0.8407666666666668	0.8324333333333334	0.9539666666666665	0.94855	0.94855
Bifidobacterium dentium	1689												0.93	0.91	0.86	0.84	0.76	0.88	0.84	0.84	0.7050000000000001	0.7025
Bifidobacterium kashiwanohense	630129																0.44	0.095	0.095	0.08499999999999999	0.045	0.045
Bifidobacterium longum	216816							0.7664583333333334	0.7266666666666667	0.7120833333333333	0.8356666666666666	0.8320000000000001	0.8888333333333331	0.9406666666666667	0.9388333333333334	0.9359999999999999	0.9256666666666666	0.9301666666666668	0.9313333333333332	0.8865000000000001	0.8943333333333333	0.8948333333333334
Bifidobacterium pseudocatenulatum	28026																	0.33	0.31	0.29	0.315	0.315
Bifidobacterium pseudolongum	1694																0.305	0.245	0.235	0.39666666666666667	0.36000000000000004	0.35000000000000003
Blastochloris viridis	1079																	0.57	0.3825	0.3725	0.32	0.3125
Blattabacterium cuenoti	1653831															0.225	0.185	0.13	0.16	0.14	0.15	0.14666666666666667
Blattabacterium punctulatus	164514													0.25999999999999995	0.235	0.22583333333333333	0.19666666666666666	0.13833333333333334	0.09666666666666668	0.085	0.7981250000000001	0.7975000000000001
Bordetella avium	521								0.92	0.91	0.91	0.91	0.9	0.88	0.85	0.75	0.64	0.56	0.52	0.54	0.48	0.5425
Bordetella bronchialis	463025																		0.23	0.225	0.20500000000000002	0.185
Bordetella bronchiseptica	518					0.6231249999999999	0.6179166666666667	0.6002083333333335	0.5702083333333333	0.5158333333333334	0.46291666666666664	0.4585416666666667	0.4395833333333333	0.234375	0.6523333333333333	0.6221666666666666	0.4176666666666667	0.2001666666666667	0.175	0.17166666666666666	0.24083333333333332	0.2128333333333333
Bordetella hinzii	103855																	0.6375	0.4675	0.47500000000000003	0.5866666666666666	0.75
Bordetella holmesii	35814																0.7953333333333333	0.7221666666666666	0.8585	0.8578333333333333	0.9418333333333333	0.9418333333333333
Bordetella parapertussis	519					0.5375	0.5375	0.5304166666666666	0.51125	0.4814583333333333	0.45625000000000004	0.45625000000000004	0.44125000000000003	0.23083333333333333	0.13375	0.11895833333333333	0.026875	0.01979166666666667	0.032499999999999994	0.032	0.07833333333333332	0.12733333333333335
Bordetella pertussis	520					0.5361242693739876	0.5352672439434896	0.5277498943348577	0.5037734891375316	0.47980294626293984	0.4533781177523631	0.45127575838676215	0.4384615728614763	0.9122381875200236	0.520508342787583	0.5070383845972674	0.8695179690368453	0.9974169726541134	0.9999162038155035	0.9998951510535669	0.9996130153770014	0.9994919000759781
Bordetella trematum	123899																		0.345	0.315	0.35000000000000003	0.5166666666666666
Borrelia hermsii	140																	0.39	0.4	0.28500000000000003	0.255	0.255
Borrelia mayonii	1674146																			0.095	0.065	0.065
Borrelia miyamotoi	47466																0.3925	0.4709999999999999	0.394	0.9789999999999999	0.9670000000000002	0.9690000000000001
Borrelia turicatae	142																		0.38	0.265	0.235	0.23
Borreliella afzelii	29518													0.5075000000000001	0.4366666666666666	0.425	0.44166666666666665	0.66	0.5616666666666666	0.49	0.4366666666666666	0.4366666666666666
Borreliella bavariensis	664662						0.74	0.74	0.73	0.67	0.61	0.57	0.4	0.31	0.11	0.11	0.03	0.03	0.02	0.02	0.005	0.005
Borreliella burgdorferi	139										0.7358333333333332	0.6858333333333333	0.9366666666666666	0.8916666666666666	0.8615	0.9118333333333333	0.8728333333333333	0.8226666666666667	0.7528333333333334	0.8931666666666667	0.8723333333333334	0.8723333333333334
Borreliella garinii	29519													0.2025	0.37833333333333335	0.3283333333333333	0.7050000000000001	0.6133333333333334	0.725	0.6716666666666667	0.73	0.7266666666666667
Brachyspira hyodysenteriae	159											0.72	0.6950000000000001	0.595	0.56	0.55	0.5	0.405	0.42	0.4033333333333333	0.5433333333333333	0.54
Brachyspira pilosicoli	52584												0.595	0.56	0.8133333333333334	0.8133333333333334	0.7966666666666667	0.7266666666666666	0.64	0.6366666666666667	0.6066666666666667	0.6066666666666667
Bradyrhizobium diazoefficiens	1355477						0.9199999999999999	0.89	0.745	0.72	0.655	0.65	0.6	0.565	0.5425	0.4825	0.37	0.4266666666666667	0.6966666666666667	0.68	0.7566666666666667	0.755
Brevibacillus brevis	1393											0.6425	0.63	0.5900000000000001	0.5475	0.5125	0.4825	0.45	0.4425	0.43	0.7233333333333333	0.7266666666666666
Brevibacillus laterosporus	1465																0.6283333333333333	0.61	0.5883333333333333	0.5125	0.78625	0.79
Brevibacterium aurantiacum	273384																		0.5	0.49	0.7372222222222223	0.8133333333333335
Brevundimonas naejangsanensis	588932																		0.03	0.02	0.015	0.01
Brochothrix thermosphacta	2756																		0.7655555555555557	0.9222222222222222	0.9211111111111111	0.9211111111111111
Brucella abortus	235							0.9220833333333333	0.9220833333333333	0.79875	0.7534166666666666	0.6275833333333333	0.6269166666666666	0.4325833333333334	0.4325833333333334	0.4325833333333334	0.7441666666666666	0.7794166666666666	0.7637499999999999	0.009916666666666667	0.007833333333333335	0.007833333333333335
Brucella canis	36855									0.02	0.02	0.006666666666666667	0.006666666666666667	0.0025	0.0025	0.0025	0.0008333333333333334	0.0008333333333333334	0.0008333333333333334	0.0008333333333333334	0.0025	0.0025
Brucella melitensis	29459			0.9976987179487179	0.9965384615384616	0.9949294871794871	0.5226442307692307	0.20346794871794874	0.20246794871794874	0.0972820512820513	0.05620192307692308	0.3960282051282052	0.3960282051282052	0.6204948717948717	0.6200615384615384	0.6199076923076923	0.01431794871794872	0.015448717948717949	0.02347948717948718	0.9977564102564103	0.9985512820512821	0.9988717948717948
Brucella pinnipedialis	120576													0.0	0.0	0.0	0.0	0.0	0.0	0.0	0.0	0.0
Brucella suis	29461						0.54	0.20400000000000004	0.2006666666666667	0.328	0.251	0.056749999999999995	0.056749999999999995	0.042124999999999996	0.042124999999999996	0.041499999999999995	0.30225	0.265375	0.28200000000000003	0.0085	0.007875	0.007875
Buchnera aphidicola	9				0.3063541666666667	0.2974404761904762	0.48328571428571426	0.4300595238095239	0.49205952380952384	0.3279166666666667	0.24759523809523812	0.36770238095238095	0.4111190476190476	0.44065476190476194	0.4241904761904761	0.4193690476190476	0.5355833333333333	0.4837619047619047	0.4653690476190476	0.45948809523809525	0.43414285714285716	0.43286904761904765
Burkholderia ambifaria	152480								0.61	0.39	0.1225	0.1225	0.1225	0.1175	0.1075	0.07500000000000001	0.035	0.085	0.0475	0.042499999999999996	0.0275	0.0275
Burkholderia cenocepacia	95486								0.7349666666666667	0.5479666666666667	0.8529666666666668	0.8529666666666668	0.8473666666666666	0.8435666666666666	0.7908000000000001	0.6877000000000001	0.5641999999999999	0.4820666666666667	0.6895	0.7468	0.7796333333333333	0.7788333333333334
Burkholderia cepacia	292														0.0011111111111111111	0.0	0.11666666666666667	0.17875000000000002	0.2522916666666667	0.2325	0.28041666666666665	0.28041666666666665
Burkholderia gladioli	28095													0.4166666666666667	0.37833333333333335	0.245	0.135	0.22875	0.16999999999999998	0.50375	0.68875	0.68875
Burkholderia glumae	337													0.46	0.44	0.36	0.27	0.25	0.22	0.21	0.2	0.2
Burkholderia lata	482957							0.735	0.515	0.265	0.065	0.06	0.055	0.055	0.055	0.04	0.015	0.015	0.0075	0.0075	0.0075	0.0075
Burkholderia mallei	13373							0.14455555555555555	0.14427777777777778	0.6064	0.6051333333333333	0.6051333333333333	0.6051333333333333	0.6051333333333333	0.3756666666666667	0.09046666666666667	0.04888888888888889	0.05124444444444445	0.05124444444444445	0.05884444444444444	0.055400000000000005	0.055400000000000005
Burkholderia multivorans	87883									0.34541666666666665	0.5730000000000001	0.5730000000000001	0.5716666666666667	0.5690000000000002	0.5223333333333333	0.418	0.3293333333333333	0.41966666666666663	0.5509999999999999	0.4746666666666667	0.615	0.6143333333333333
Burkholderia oklahomensis	342113																0.13	0.13999999999999999	0.26499999999999996	0.25	0.2383333333333333	0.2383333333333333
Burkholderia plantarii	41899																	0.115	0.09	0.065	0.05500000000000001	0.05500000000000001
Burkholderia pseudomallei	28450						0.9612045454545455	0.8886269480519481	0.8753214285714286	0.5487743506493505	0.5414	0.5408324675324675	0.5404506493506493	0.5402168831168831	0.7460665584415584	0.9598957792207792	0.9863162337662338	0.9878428571428571	0.9871844155844155	0.9898529220779221	0.9894370129870129	0.9894370129870129
Burkholderia pyrrocinia	60550																	0.0	0.0	0.0	0.0	0.0
Burkholderia stabilis	95485																		0.0	0.0	0.0	0.0
Burkholderia thailandensis	57975							0.5927083333333333	0.57375	0.21000000000000002	0.1897916666666667	0.18770833333333334	0.18687499999999999	0.18416666666666667	0.15666666666666668	0.12730000000000002	0.4600666666666666	0.5042666666666666	0.5976333333333332	0.5365333333333333	0.6151666666666666	0.6151666666666666
Burkholderia ubonensis	101571																	0.041666666666666664	0.27125	0.21625	0.18374999999999997	0.18374999999999997
Burkholderia vietnamiensis	60552																	0.08333333333333333	0.41375	0.3425	0.43499999999999994	0.43499999999999994
Campylobacter coli	195															0.5856666666666667	0.7054166666666666	0.7406666666666666	0.7855833333333333	0.7841666666666667	0.7682500000000001	0.7682500000000001
Campylobacter concisus	199																	0.125	0.29333333333333333	0.26999999999999996	0.44333333333333336	0.44333333333333336
Campylobacter fetus	196								0.8561111111111112	0.79	0.7200000000000001	0.6844444444444444	0.6566666666666667	0.6294444444444446	0.6038888888888888	0.5916666666666667	0.8179166666666667	0.85875	0.90375	0.8954166666666667	0.89875	0.8995833333333334
Campylobacter hyointestinalis	198																		0.185	0.17	0.14500000000000002	0.14500000000000002
Campylobacter iguaniorum	1244531																0.6599999999999999	0.59	0.7466666666666667	0.7366666666666667	0.7100000000000001	0.7066666666666667
Campylobacter insulaenigrae	260714																	0.34	0.24	0.23	0.3725	0.3725
Campylobacter jejuni	197					0.9092414361001318	0.892253905514775	0.9174866495823017	0.9087244668375103	0.9463237776716038	0.9213896248678857	0.9083092993962559	0.9417010786315135	0.9334245754245754	0.9325897059462276	0.9440284758719543	0.9588926233187103	0.9624312614921312	0.9774904284121677	0.987964033068381	0.9914793612184918	0.9915365040756345
Campylobacter lari	201											0.26	0.22166666666666668	0.18833333333333335	0.14	0.13	0.105	0.72125	0.680625	0.645	0.65375	0.6512500000000001
Campylobacter pinnipediorum	1965231																			0.7166666666666667	0.665	0.665
Campylobacter sputorum	206																			0.5750000000000001	0.5216666666666667	0.5233333333333333
Campylobacter subantarcticus	497724																	0.31000000000000005	0.22	0.21	0.175	0.18
Candidatus Arthromitus sp. SFB-mouse	49118													0.71	0.6799999999999999	0.6599999999999999	0.545	0.47500000000000003	0.4	0.4	0.355	0.355
Candidatus Carsonella ruddii	114186								0.01	0.01	0.005	0.0	0.0	0.0	0.051111111111111114	0.05000000000000001	0.02388888888888889	0.01388888888888889	0.007777777777777778	0.0044444444444444444	0.0044444444444444444	0.0044444444444444444
Candidatus Kinetoplastibacterium blastocrithidii	233181														0.76	0.78	0.76	0.695	0.625	0.61	0.585	0.58
Candidatus Liberibacter asiaticus	34021													0.91	0.8966666666666666	0.8875	0.9233333333333333	0.9608333333333333	0.9325	0.96	0.9433333333333334	0.9433333333333334
Candidatus Moranella endobia	1048758													0.92	0.91	0.9299999999999999	0.925	0.905	0.905	0.89	0.865	0.865
Candidatus Nasuia deltocephalinicola	1160784															0.01	0.01	0.005	0.005	0.005	0.005	0.005
Candidatus Phytoplasma australiense	59748										0.69	0.63	0.62	0.6	0.56	0.56	0.505	0.44	0.4	0.385	0.365	0.365
Candidatus Planktophila dulcis	1884914																			0.91	0.9	0.9
Candidatus Planktophila lacus	1884913																			0.83	0.8066666666666666	0.8066666666666666
Candidatus Planktophila versatilis	1884905																			0.9066666666666667	0.8866666666666666	0.8866666666666666
Candidatus Portiera aleyrodidarum	91844														0.881	0.8770000000000001	0.8549999999999999	0.842	0.7690000000000001	0.884	0.8880000000000001	0.8880000000000001
Candidatus Profftella armatura	669502															0.49	0.43	0.29500000000000004	0.21999999999999997	0.2	0.195	0.195
Candidatus Sulcia muelleri	336810																0.012916666666666668	0.03326190476190476	0.03866666666666667	0.046952380952380954	0.8211666666666666	0.8211666666666666
Candidatus Thioglobus singularis	1427364																	0.0	0.0	0.0	0.005	0.005
Candidatus Tremblaya princeps	189385													0.955	0.955	0.9450000000000001	0.94	0.935	0.91	0.895	0.875	0.87
Capnocytophaga canimorsus	28188													0.835	0.815	0.7975000000000001	0.7625	0.7	0.67	0.8372222222222222	0.88	0.88
Capnocytophaga haemolytica	45243																		0.87	0.89	0.87	0.865
Capnocytophaga sputigena	1019																			0.6883333333333334	0.8133333333333334	0.8133333333333334
Carboxydocella thermautotrophica	178899																				0.84	0.835
Carnobacterium maltaromaticum	2751															0.7	0.68	0.65	0.625	0.61	0.605	0.6
Caulobacter segnis	88688												0.68	0.66	0.64	0.5	0.42	0.34	0.32	0.26	0.27	0.26
Caulobacter vibrioides	155892				0.975	0.9475	0.9225000000000001	0.9025000000000001	0.8475	0.7775000000000001	0.7	0.8066666666666666	0.7966666666666667	0.7599999999999999	0.715	0.5950000000000001	0.49833333333333335	0.43166666666666664	0.37166666666666665	0.3316666666666666	0.6516666666666667	0.645
Cedecea neteri	158822																0.31833333333333336	0.26333333333333336	0.22833333333333336	0.2933333333333334	0.25499999999999995	0.25499999999999995
Cellulomonas fimi	1708													0.71	0.63	0.32	0.22	0.2	0.16	0.1	0.08499999999999999	0.075
Cellulophaga baltica	76594																0.645	0.585	0.55	0.5349999999999999	0.52	0.525
Cellulophaga lytica	979													0.74	0.71	0.71	0.7833333333333333	0.73	0.6466666666666666	0.7666666666666666	0.7433333333333333	0.7399999999999999
Chlamydia abortus	83555							0.99	0.99	0.98	0.97	0.965	0.96	0.55	0.33	0.325	0.55	0.54	0.785	0.52	0.645	0.6375
Chlamydia muridarum	83560					0.9962500000000001	0.9921875	0.9834375	0.9834375	0.9821875	0.9684375	0.9512499999999999	0.918125	0.9068750000000001	0.88	0.8659375	0.9677	0.9682499999999999	0.96485	0.96295	0.9821	0.9821
Chlamydia pecorum	85991													0.92	0.9166666666666666	0.9825	0.9825	0.97	0.965	0.96	0.9424999999999999	0.945
Chlamydia pneumoniae	83558	0.9966666666666667	0.9966666666666667	0.9966666666666667	0.995	0.99375	0.99625	0.9945833333333334	0.9945833333333334	0.9916666666666666	0.9908333333333333	0.9916666666666666	0.98875	0.9874999999999999	0.9866666666666666	0.9866666666666666	0.9866666666666666	0.9924999999999999	0.9904166666666666	0.9904166666666666	0.9895833333333333	0.9895833333333333
Chlamydia psittaci	83554													0.9834000000000002	0.9916666666666668	0.9916666666666668	0.9895333333333334	0.9878666666666666	0.982	0.9795999999999999	0.9773333333333334	0.9793999999999998
Chlamydia suis	83559																			0.61	0.8822222222222221	0.8788888888888889
Chlamydia trachomatis	813			0.9946004256965945	0.9931828560371516	0.9884345975232199	0.9845807856037152	0.9910484630694384	0.9903224015922157	0.988297158337019	0.9932973573639983	0.9945121185316232	0.9971776868642193	0.9971776868642193	0.9975310703228661	0.9997142857142858	0.9995966386554622	0.9994913754975674	0.999373728438744	0.999373728438744	0.9989155241043786	0.999033171163202
Chlorobium phaeobacteroides	1096								0.02	0.02	0.01	0.005	0.005	0.0	0.0	0.0	0.0	0.0	0.0	0.0	0.0	0.0
Chloroflexus aurantiacus	1108									1.0	1.0	1.0	0.995	0.995	0.995	0.975	0.96	0.925	0.89	0.875	0.8300000000000001	0.825
Chromobacterium vaccinii	1108595																		0.11	0.08	0.08	0.08
Chromobacterium violaceum	536					0.98	0.97	0.93	0.79	0.76	0.67	0.66	0.57	0.5	0.47	0.32	0.25	0.18	0.15	0.14500000000000002	0.11	0.11
Chryseobacterium indologenes	253																			0.395	0.7911111111111112	0.7911111111111112
Chryseobacterium indoltheticum	254																				0.275	0.275
Chryseobacterium lactis	1241981																				0.595	0.595
Chryseobacterium nakagawai	1241982																				0.595	0.5900000000000001
Chryseobacterium shandongense	1493872																				0.7050000000000001	0.7025
Chryseobacterium taklimakanense	536441																			0.52	0.7200000000000001	0.7200000000000001
Citrobacter amalonaticus	35703																	0.10500000000000001	0.10500000000000001	0.02	0.1366666666666667	0.13333333333333333
Citrobacter freundii	546																0.07821428571428572	0.5899047619047619	0.7061904761904763	0.781142857142857	0.8337142857142859	0.8367619047619048
Citrobacter koseri	545									0.75375	0.63875	0.5875	0.57125	0.55125	0.5225	0.4925	0.4375	0.4175	0.4	0.517	0.7879999999999999	0.7849999999999999
Citrobacter werkmanii	67827																			0.01	0.02	0.016666666666666666
Citrobacter youngae	133448																				0.0	0.0
Clavibacter michiganensis	28447									0.2583333333333333	0.30333333333333334	0.2833333333333333	0.26999999999999996	0.24333333333333332	0.21	0.2688888888888889	0.19666666666666666	0.35333333333333333	0.31888888888888883	0.29444444444444445	0.4511111111111112	0.41444444444444445
Clostridioides difficile	1496											0.6814097222222222	0.8399166666666666	0.8044652777777778	0.7895	0.7872430555555556	0.7757222222222223	0.709017973856209	0.7005679738562091	0.944056862745098	0.9903470588235294	0.9900970588235294
Clostridium acetobutylicum	1488				1.0	1.0	1.0	1.0	1.0	0.97	0.9	0.83	0.83	0.88	0.865	0.865	0.835	0.76	0.65	0.645	0.585	0.585
Clostridium baratii	1561																0.19	0.13	0.08	0.06	0.095	0.095
Clostridium beijerinckii	1520									0.7175	0.6225	0.605	0.5900000000000001	0.5625	0.5275	0.5175000000000001	0.6375	0.54	0.47666666666666674	0.6327777777777778	0.6750000000000002	0.6750000000000002
Clostridium botulinum	1491									0.8360476190476192	0.9578412698412698	0.9690412698412698	0.9637015873015873	0.9665968253968253	0.9642476190476191	0.9604444444444444	0.9593650793650793	0.9603015873015874	0.9766666666666668	0.9724761904761905	0.9822793650793651	0.9822793650793651
Clostridium butyricum	1492																	0.57	0.7333333333333333	0.7133333333333334	0.6766666666666667	0.6766666666666667
Clostridium chauvoei	46867																			0.5225	0.47750000000000004	0.47000000000000003
Clostridium kluyveri	1534									0.81	0.72	0.79	0.7799999999999999	0.7366666666666667	0.7133333333333334	0.7033333333333333	0.6933333333333334	0.5700000000000001	0.6033333333333333	0.59	0.5299999999999999	0.5299999999999999
Clostridium novyi	1542								0.2	0.15	0.1	0.08	0.08	0.07	0.07	0.06	0.04	0.04	0.03	0.02	0.015	0.015
Clostridium pasteurianum	1501															0.03	0.7424999999999999	0.66625	0.7837500000000001	0.7825000000000001	0.7262500000000001	0.7262500000000001
Clostridium perfringens	1502						0.8275	0.8106249999999999	0.8808333333333334	0.828	0.7224999999999999	0.6855	0.673	0.6311666666666665	0.6095	0.6038333333333333	0.5743333333333334	0.6391666666666667	0.7855	0.8640000000000001	0.8891666666666665	0.8891666666666665
Clostridium saccharobutylicum	169679															0.615	0.575	0.455	0.39	0.65125	0.5675	0.56875
Clostridium septicum	1504																				0.22	0.25
Clostridium sporogenes	1509																	0.0	0.0	0.0	0.0	0.0
Clostridium tetani	1513					0.95	0.89	0.88	0.87	0.78	0.54	0.49	0.47	0.42	0.37	0.4	0.365	0.235	0.175	0.165	0.125	0.125
Collimonas arenae	279058																0.005	0.005	0.5166666666666667	0.51	0.45	0.4466666666666667
Collimonas fungivorans	158899													0.46	0.42	0.36	0.31	0.29	0.175	0.155	0.14500000000000002	0.14500000000000002
Collimonas pratensis	279113																		0.39	0.385	0.33999999999999997	0.33499999999999996
Collinsella aerofaciens	74426																			0.16	0.19	0.185
Comamonas testosteroni	285																0.07	0.13	0.105	0.1	0.08499999999999999	0.08499999999999999
Corynebacterium ammoniagenes	1697																			0.84	0.81	0.81
Corynebacterium camporealensis	161896																	0.8	0.76	0.77	0.68	0.68
Corynebacterium diphtheriae	1717					0.905922619047619	0.8945535714285714	0.8901488095238095	0.875	0.8674107142857143	0.8632142857142857	0.8526190476190476	0.8483928571428572	0.8300595238095237	0.9837761904761905	0.9829190476190476	0.9750523809523809	0.9690952380952382	0.9671619047619047	0.9645714285714284	0.9654095238095237	0.964742857142857
Corynebacterium glutamicum	1718						0.9023571428571427	0.8976428571428571	0.8918571428571429	0.9145714285714286	0.9114285714285714	0.9087857142857143	0.9063571428571429	0.9	0.9068571428571428	0.929	0.932642857142857	0.9307142857142857	0.9515	0.9590714285714285	0.9567857142857144	0.9567857142857144
Corynebacterium imitans	156978																0.69	0.6	0.52	0.47	0.425	0.415
Corynebacterium jeikeium	38289							0.015	0.015	0.015	0.01	0.01	0.01	0.01	0.005	0.005	0.005	0.005	0.0	0.0	0.3566666666666667	0.35333333333333333
Corynebacterium kutscheri	35755																	0.86	0.83	0.83	0.9383333333333332	0.94
Corynebacterium pseudotuberculosis	1719												0.9720158963585434	0.9829851540616247	0.9832025210084033	0.9830596638655462	0.9850764705882353	0.9959759103641457	0.9997142857142858	1.0	1.0	1.0
Corynebacterium renale	1724																				0.585	0.575
Corynebacterium stationis	1705																		0.7	0.7350000000000001	0.7175	0.72
Corynebacterium striatum	43770																			0.6275	0.6074999999999999	0.6074999999999999
Corynebacterium ulcerans	65058													0.8141666666666666	0.8233333333333333	0.8206666666666667	0.8813333333333334	0.8733333333333333	0.851	0.8415000000000001	0.884	0.881
Corynebacterium urealyticum	43771										0.825	0.81	0.8049999999999999	0.77	0.73	0.7233333333333333	0.6566666666666667	0.6033333333333334	0.5633333333333334	0.7400000000000001	0.6866666666666666	0.6766666666666666
Coxiella burnetii	777									0.985	0.994	0.9923333333333334	0.9923333333333334	0.9918333333333333	0.9918333333333333	0.9918333333333333	0.9936666666666667	0.9911666666666668	0.9938333333333332	0.9938333333333332	0.9938333333333332	0.9943333333333333
Cronobacter malonaticus	413503															0.66	0.57	0.3	0.24	0.23	0.16999999999999998	0.16499999999999998
Cronobacter sakazakii	28141									0.7166666666666667	0.635	0.6066666666666666	0.5966666666666667	0.5383333333333332	0.6375	0.7045833333333333	0.6308333333333334	0.7691666666666667	0.7545833333333333	0.7075	0.8025	0.8008333333333333
Cupriavidus metallidurans	119219												0.61	0.61	0.58	0.47	0.41	0.37	0.27	0.25	0.20500000000000002	0.20500000000000002
Cupriavidus necator	106590								0.28500000000000003	0.25	0.2	0.19	0.16	0.26666666666666666	0.24333333333333332	0.19999999999999998	0.1366666666666667	0.09666666666666668	0.07333333333333335	0.07333333333333333	0.08333333333333333	0.08
Cutibacterium acnes	1747						0.961875	0.9572083333333333	0.9453750000000001	0.9400416666666667	0.930875	0.9277916666666666	0.9795833333333333	0.9906333333333333	0.9909333333333332	0.9945999999999999	0.9939333333333333	0.9972	0.9941333333333334	0.9934666666666667	0.9956333333333334	0.9956333333333334
Cutibacterium avidum	33010															0.36	0.34	0.28	0.33999999999999997	0.305	0.26	0.25
Dehalococcoides mccartyi	61435							0.7396	0.7270333333333333	0.7324666666666666	0.7233333333333334	0.7888999999999999	0.8497666666666668	0.8438666666666667	0.8396333333333332	0.8906000000000001	0.9125666666666667	0.9096333333333334	0.9157000000000002	0.9582666666666666	0.9563666666666666	0.9563666666666666
Deinococcus radiodurans	1299		1.0	1.0	1.0	1.0	1.0	0.99	0.97	0.94	0.88	0.87	0.85	0.84	0.83	0.75	0.62	0.54	0.445	0.41000000000000003	0.335	0.32
Desulfitobacterium hafniense	49338								0.83	0.82	0.82	0.8049999999999999	0.8	0.79	0.78	0.775	0.77	0.75	0.74	0.73	0.72	0.72
Desulfovibrio vulgaris	881						0.93	0.91	0.91	0.75	0.7533333333333334	0.7533333333333334	0.7583333333333333	0.7483333333333333	0.74	0.7133333333333334	0.6833333333333333	0.665	0.645	0.6333333333333333	0.5966666666666667	0.595
Dickeya dadantii	204038												0.75	0.71	0.67	0.62	0.55	0.45	0.44	0.16	0.12	0.12
Dickeya dianthicola	204039																			0.26	0.215	0.215
Dickeya fangzhongdai	1778540																0.41	0.3	0.26	0.73	0.365	0.355
Dickeya solani	1089444																		0.57	0.9466666666666667	0.9608333333333332	0.9608333333333332
Dickeya zeae	204042											0.6599999999999999	0.645	0.61	0.58	0.54	0.485	0.48666666666666664	0.4566666666666667	0.37999999999999995	0.5399999999999999	0.5333333333333333
Edwardsiella ictaluri	67780														0.69	0.6699999999999999	0.61	0.49	0.405	0.47333333333333333	0.7466666666666666	0.7433333333333333
Edwardsiella piscicida	1263550															0.02	0.02	0.02	0.023333333333333334	0.02	0.02	0.27999999999999997
Edwardsiella tarda	636											0.505	0.585	0.56	0.54	0.52	0.485	0.32416666666666666	0.32083333333333336	0.48	0.4341666666666667	0.2791666666666667
Eggerthella lenta	84112											0.73	0.7	0.69	0.65	0.6	0.52	0.45	0.41	0.36	0.335	0.33
Ehrlichia chaffeensis	945								0.9674999999999999	0.9566666666666667	0.9166666666666666	0.8916666666666666	0.8833333333333333	0.8483333333333333	0.8266666666666667	0.8225000000000001	0.996875	0.995625	0.9950000000000001	0.9950000000000001	0.9881249999999999	0.9881249999999999
Eikenella corrodens	539																			0.17	0.17	0.17
Elizabethkingia anophelis	1117645																0.7360416666666666	0.7422666666666666	0.8754666666666667	0.9567666666666665	0.9600666666666667	0.9600666666666667
Elizabethkingia meningoseptica	238																			0.7949999999999999	0.8533333333333334	0.8533333333333334
Elizabethkingia miricola	172045																	0.39	0.27	0.095	0.065	0.065
Enterobacter asburiae	61645													0.01	0.01	0.0075	0.005	0.005	0.005	0.005	0.005	0.005
Enterobacter cloacae	550												0.16181818181818183	0.27754734848484847	0.356380303030303	0.39262121212121215	0.649519696969697	0.742518181818182	0.5091196969696969	0.8432818181818181	0.7600303030303031	0.7479272727272727
Enterobacter cloacae complex sp.	2027919																				0.0	0.0
Enterobacter hormaechei	158836																0.10643333333333334	0.13896666666666668	0.4836333333333333	0.034999999999999996	0.18626666666666666	0.22276666666666664
Enterobacter roggenkampii	1812935																	0.19	0.21333333333333335	0.06666666666666667	0.1366666666666667	0.15
Enterococcus casseliflavus	37734															0.79	0.75	0.71	0.72	0.55	0.53	0.54
Enterococcus durans	53345																	0.7625	0.7	0.73	0.685	0.6775
Enterococcus faecalis	1351					0.9020833333333333	0.8978125	0.8913541666666667	0.8895833333333334	0.8763541666666667	0.8616666666666667	0.8407291666666666	0.8215625	0.8494666666666667	0.8806833333333334	0.8773666666666667	0.89855	0.8877333333333333	0.8943999999999999	0.9127166666666666	0.9304500000000001	0.9291833333333333
Enterococcus faecium	1352														0.821536974789916	0.8910252100840337	0.8949781512605043	0.8989201680672269	0.9592378151260504	0.9701008403361346	0.979373949579832	0.9860882352941177
Enterococcus hirae	1354														0.8266666666666667	0.8000000000000002	0.7533333333333333	0.6833333333333332	0.765	0.7424999999999999	0.875	0.865
Enterococcus mundtii	53346															0.7224999999999999	0.6799999999999999	0.6174999999999999	0.535	0.73	0.7400000000000001	0.7316666666666666
Epibacterium mobile	379347																		0.44	0.4	0.315	0.31
Erwinia amylovora	552												0.9366666666666666	0.93	0.9166666666666666	0.8933333333333334	0.8566666666666668	0.8333333333333334	0.8233333333333333	0.9133333333333334	0.8733333333333334	0.8700000000000001
Erysipelothrix rhusiopathiae	1648													0.8875	0.8708333333333333	0.8894444444444445	0.8777777777777778	0.8333333333333334	0.9377777777777778	0.9377777777777778	0.9622222222222222	0.9622222222222222
Erythrobacter flavus	192812																			0.22	0.2	0.175
Erythrobacter litoralis	39960								0.02	0.02	0.01	0.01	0.01	0.01	0.01	0.0	0.0	0.0	0.0	0.0	0.0	0.0
Escherichia albertii	208962															0.24833333333333335	0.24416666666666667	0.43866666666666665	0.43116666666666664	0.4734999999999999	0.6346666666666667	0.636
Escherichia coli	562				0.8291687014559996	0.7756890699182158	0.7468953808892518	0.7197435669175255	0.8907354305587086	0.9051109236659659	0.9497239724722242	0.961758670469929	0.9661525598307545	0.966059153151232	0.9679484242864398	0.9667317701287159	0.9658008924451827	0.9654023696473303	0.971513213064268	0.9731964831949711	0.9731261309555246	0.9728969428981935
Ethanoligenens harbinense	253239												0.9475	0.94	0.9225000000000001	0.8975	0.855	0.8200000000000001	0.7975000000000001	0.7625	0.9133333333333334	0.9133333333333334
Eubacterium limosum	1736																	0.11	0.09	0.12	0.115	0.115
Faecalibacterium prausnitzii	853																			0.355	0.3725	0.37
Fervidobacterium pennivorans	93466														0.42	0.41	0.4	0.35	0.33	0.325	0.31000000000000005	0.32
Fibrobacter succinogenes	833											0.98	0.985	0.965	0.97	0.96	0.96	0.9450000000000001	0.9299999999999999	0.92	0.895	0.895
Flavobacterium anhuiense	459526																		0.46	0.46	0.46499999999999997	0.47
Flavobacterium columnare	996														0.5766666666666667	0.57	0.5466666666666666	0.48333333333333334	0.6816666666666666	0.7308333333333333	0.6875	0.6858333333333333
Flavobacterium psychrophilum	96345															0.8649999999999999	0.9866666666666667	0.9820833333333333	0.9758333333333333	0.9750000000000001	0.9733333333333334	0.9733333333333334
Francisella hispaniensis	622488													0.18	0.18	0.17	0.17	0.11	0.06	0.055	0.06	0.06
Francisella noatunensis	657445														0.6188888888888888	0.7129166666666666	0.69375	0.30374999999999996	0.40166666666666667	0.7341666666666666	0.7241666666666666	0.7233333333333334
Francisella persica	954																	0.4	0.33	0.325	0.3	0.3
Francisella philomiragia	28110										0.6411111111111111	0.6	0.5822222222222223	0.5144444444444445	0.4611111111111111	0.40444444444444444	0.3988888888888889	0.8454166666666667	0.8241666666666667	0.7629166666666666	0.74625	0.74625
Francisella tularensis	263								0.9842222222222222	0.9854888888888889	0.9833722222222223	0.9833000000000001	0.9826777777777778	0.9846222222222222	0.98425	0.98425	0.98425	0.9889111111111111	0.9903944444444445	0.9901722222222222	0.9905722222222222	0.9905722222222222
Fusobacterium hwasookii	1583098																	0.22999999999999998	0.19333333333333336	0.11333333333333334	0.08333333333333333	0.08333333333333333
Fusobacterium necrophorum	859																				0.6622222222222222	0.7399999999999999
Fusobacterium nucleatum	851				0.861111111111111	0.7925	0.7038888888888888	0.6541666666666667	0.616111111111111	0.4908333333333334	0.3430555555555556	0.31416666666666665	0.295	0.26666666666666666	0.23944444444444443	0.5120833333333333	0.6570833333333334	0.8366666666666666	0.7758333333333334	0.835	0.828125	0.828125
Fusobacterium periodonticum	860																			0.829375	0.8243750000000001	0.8243750000000001
Fusobacterium ulcerans	861																				0.345	0.345
Fusobacterium varium	856																			0.055	0.3566666666666667	0.35333333333333333
Gardnerella vaginalis	2702												0.5287499999999999	0.7458333333333333	0.7391666666666667	0.72625	0.7162499999999999	0.7395833333333333	0.7345833333333334	0.7358333333333333	0.7766666666666666	0.7766666666666666
Geobacillus stearothermophilus	1422																	0.03	0.02	0.01	0.01	0.01
Geobacillus thermoleovorans	33941													0.145	0.13999999999999999	0.095	0.09	0.075	0.39333333333333337	0.35833333333333334	0.355	0.355
Geobacter sulfurreducens	35554												0.77	0.74	0.8	0.7725	0.7275	0.665	0.5825	0.565	0.605	0.5975
Glaesserella parasuis	738											0.7949999999999999	0.7722222222222221	0.7522222222222222	0.7322222222222222	0.7155555555555555	0.8683333333333334	0.8375	0.8833333333333334	0.9116666666666667	0.9137500000000001	0.9137500000000001
Gluconacetobacter diazotrophicus	33996									0.74	0.735	0.73	0.6799999999999999	0.615	0.595	0.54	0.475	0.405	0.355	0.345	0.315	0.31
Gluconobacter oxydans	442							0.46749999999999997	0.43000000000000005	0.4225	0.3925	0.3825	0.3725	0.36	0.25666666666666665	0.23833333333333337	0.3983333333333334	0.3666666666666667	0.3516666666666666	0.47500000000000003	0.45166666666666666	0.4466666666666666
Gordonia terrae	2055																		0.46	0.41	0.385	0.37
Granulibacter bethesdensis	364410																		0.9160416666666666	0.9131250000000001	0.90625	0.90625
Haemophilus aegyptius	197575																				0.03	0.03
Haemophilus haemolyticus	726																				0.085	0.085
Haemophilus influenzae	727	0.927695707070707	0.9270517676767678	0.9097916666666667	0.8940782828282829	0.8804709595959596	0.8625593434343434	0.8507790404040405	0.8405833333333333	0.8766080808080808	0.8504575757575757	0.837359595959596	0.9395555555555555	0.9550666666666666	0.9527888888888889	0.9601515151515152	0.9645090909090909	0.9707666666666667	0.9653898989898989	0.9621030303030305	0.9860929292929292	0.9859262626262627
Haemophilus parainfluenzae	729												0.47000000000000003	0.405	0.3775	0.34750000000000003	0.28	0.245	0.20500000000000002	0.1825	0.315	0.425
Hafnia alvei	569																0.64	0.58	0.38249999999999995	0.36	0.5875	0.5825
Hahella sp. KA22	1628392																					0.745
Halobacillus halophilus	1570														0.98	0.98	0.97	0.96	0.93	0.905	0.885	0.88
Halobacteriovorax marinus	97084														0.82	0.82	0.79	0.72	0.65	0.655	0.62	0.62
Helicobacter cetorum	138563														0.045	0.04	0.04	0.035	0.02	0.015	0.015	0.015
Helicobacter cinaedi	213														0.93	0.92375	0.90125	0.885	0.86	0.935	0.97375	0.97375
Helicobacter mustelae	217												0.94	0.93	0.92	0.92	0.91	0.87	0.81	0.8	0.825	0.825
Helicobacter pylori	210	0.9675214646464646	0.9671147186147185	0.9681989898989899	0.949958152958153	0.9390430014430015	0.920824531024531	0.9111507936507938	0.9343467532467532	0.9236251082251081	0.9681568542568544	0.9770542568542568	0.9915590187590186	0.9962842712842711	0.9975637806637808	0.9977685425685425	0.9983896103896104	0.9980737373737375	0.9977336219336219	0.9981499278499278	0.9981896103896103	0.9983519480519479
Histophilus somni	731								0.7933333333333333	0.7729166666666667	0.8460000000000001	0.8370000000000001	0.8240000000000001	0.8153333333333335	0.8019999999999999	0.7936666666666665	0.7786666666666666	0.736	0.693	0.9526666666666668	0.9346666666666668	0.9346666666666668
Hungateiclostridium thermocellum	1515									0.98	0.9575	0.9424999999999999	0.9375	0.9033333333333333	0.9	0.9	0.8733333333333334	0.8583333333333334	0.9333333333333332	0.9333333333333332	0.9233333333333333	0.9199999999999999
Hyphomicrobium denitrificans	53399												0.04	0.03	0.02	0.02	0.01	0.005	0.005	0.005	0.005	0.005
Idiomarina loihiensis	135577						0.99	0.99	0.98	0.98	0.97	0.97	0.97	0.96	0.95	0.965	0.955	0.9450000000000001	0.925	0.92	0.9	0.9
Intestinimonas butyriciproducens	1297617																	0.58	0.54	0.54	0.54	0.475
Janthinobacterium agaricidamnosum	55508																0.0	0.0	0.0	0.0	0.005	0.005
Jonesia denitrificans	43674											1.0	1.0	0.97	0.97	0.95	0.91	0.91	0.86	0.84	0.915	0.9125
Ketogulonicigenium vulgare	92945												0.8666666666666667	0.925	0.91875	0.8574999999999999	0.76375	0.8825	0.93625	0.92875	0.90125	0.90125
Klebsiella aerogenes	548													0.42341666666666666	0.37849999999999995	0.5022	0.4157333333333333	0.45059999999999995	0.4862	0.5810000000000001	0.6273333333333333	0.6268666666666667
Klebsiella michiganensis	1134687													0.5797222222222222	0.6581250000000001	0.6014583333333333	0.7152083333333333	0.47291666666666665	0.3020833333333333	0.5139583333333333	0.10958333333333334	0.16708333333333336
Klebsiella oxytoca	571																0.009047619047619047	0.4476190476190477	0.5828869047619047	0.4761309523809523	0.7797916666666667	0.7470238095238095
Klebsiella pneumoniae	573							0.8300730531116021	0.7988876047173782	0.8712386315066151	0.8132626088271654	0.7979202586206896	0.7219629157460744	0.8078380757720556	0.8432568990358622	0.9012852347218203	0.9501920785221424	0.9540803316908797	0.9671272878911422	0.9716232212110321	0.9711095181941193	0.9704641234938085
Klebsiella quasipneumoniae	1463165																	0.08783333333333333	0.12453333333333334	0.14103333333333332	0.34853333333333336	0.36283333333333334
Klebsiella variicola	244366										0.4658333333333333	0.45229166666666665	0.6673666666666668	0.5011000000000001	0.36343333333333333	0.2257	0.11423333333333333	0.07016666666666667	0.12833333333333333	0.3028	0.3512	0.40869999999999995
Kocuria rhizophila	72000										0.865	0.85	0.835	0.76	0.665	0.5549999999999999	0.47	0.385	0.36	0.33999999999999997	0.7033333333333333	0.66
Kocuria rosea	1275																				0.005	0.005
Komagataeibacter xylinus	28448																0.03	0.03	0.03	0.025	0.02	0.02
Kosakonia cowanii	208223																			0.38	0.3	0.275
Kosakonia radicincitans	283686																		0.44	0.435	0.39	0.38
Kosakonia sacchari	1158459																		0.5	0.47	0.44499999999999995	0.43999999999999995
Lactobacillus acidophilus	1579									0.9550000000000001	0.9166666666666666	0.9	0.89	0.855	0.8116666666666666	0.75875	0.7425	0.76375	0.73	0.77375	0.7949999999999999	0.7925
Lactobacillus amylolyticus	83683																			0.74	0.7	0.685
Lactobacillus amylovorus	1604													0.69	0.645	0.61	0.58	0.5275000000000001	0.4975	0.5525	0.515	0.5125
Lactobacillus backii	375175																		0.9183333333333333	0.9025000000000001	0.8916666666666666	0.8916666666666666
Lactobacillus brevis	1580								0.7874999999999999	0.780625	0.7710416666666667	0.7664583333333334	0.7627083333333333	0.7520833333333333	0.7491666666666666	0.7936666666666666	0.7849999999999999	0.7745	0.8366666666666667	0.9321666666666666	0.9291666666666668	0.9291666666666668
Lactobacillus buchneri	1581													0.83	0.8	0.8	0.7849999999999999	0.73	0.7	0.645	0.595	0.5800000000000001
Lactobacillus casei	1582										0.18499999999999997	0.165	0.165	0.0	0.06625	0.22625	0.22999999999999998	0.21375	0.19875	0.3175	0.375	0.375
Lactobacillus crispatus	47770																				0.48	0.48
Lactobacillus curvatus	28038																		0.8685	0.861	0.8720000000000001	0.8780000000000001
Lactobacillus delbrueckii	1584								0.885	0.8788666666666668	0.8717333333333335	0.8697333333333332	0.9317333333333334	0.9389999999999998	0.9372666666666667	0.9324666666666666	0.9254666666666667	0.9263333333333332	0.9643333333333335	0.9698666666666668	0.9685333333333335	0.9674666666666667
Lactobacillus fermentum	1613										0.8438333333333333	0.8433333333333334	0.8588333333333333	0.8513333333333333	0.8500000000000001	0.8747999999999999	0.8701333333333334	0.8926666666666666	0.8885333333333332	0.9237333333333332	0.9382666666666667	0.9378666666666666
Lactobacillus gasseri	1596								0.73	0.7	0.65	0.58	0.5599999999999999	0.49	0.465	0.44	0.42000000000000004	0.36500000000000005	0.32	0.5299999999999999	0.45999999999999996	0.45
Lactobacillus helveticus	1587									0.841875	0.8262499999999999	0.8154166666666667	0.8045833333333333	0.8161666666666667	0.8626666666666667	0.9081666666666667	0.9225	0.9386666666666666	0.9361666666666666	0.9316666666666666	0.9453333333333334	0.9548333333333334
Lactobacillus johnsonii	33959						0.8062500000000001	0.7920833333333334	0.76125	0.7175	0.6841666666666667	0.7166666666666666	0.7053333333333333	0.8099999999999999	0.7986666666666669	0.8266666666666668	0.8166666666666667	0.7873333333333333	0.8053333333333332	0.8326666666666667	0.8676666666666666	0.8760000000000001
Lactobacillus lindneri	53444																		0.645	0.615	0.585	0.585
Lactobacillus murinus	1622																				0.76	0.76
Lactobacillus paracasei	1597								0.8446805555555555	0.8404166666666667	0.6565694444444444	0.6384305555555556	0.6355000000000001	0.8629000000000001	0.7936111111111112	0.9127111111111113	0.9172111111111111	0.9460777777777777	0.9447666666666666	0.9524777777777779	0.966	0.9664444444444443
Lactobacillus paracollinoides	240427																		0.9533333333333333	0.9466666666666667	0.9400000000000001	0.9400000000000001
Lactobacillus paraplantarum	60520																	0.54	0.44	0.41	0.395	0.4
Lactobacillus pentosus	1589																			0.58	0.8137500000000001	0.81125
Lactobacillus plantarum	1590											0.8495423116615066	0.846487100103199	0.9028618163054695	0.8992648090815273	0.9310638802889578	0.9330689370485038	0.9473692466460267	0.9681726522187823	0.9797703818369452	0.9845101135190919	0.9865959752321981
Lactobacillus reuteri	1598									0.8375	0.851125	0.8425	0.826125	0.8531249999999999	0.8460000000000001	0.917875	0.915375	0.920875	0.919875	0.924875	0.938	0.9395
Lactobacillus rhamnosus	47715											0.9574999999999999	0.9564999999999999	0.968	0.9658333333333333	0.9705	0.9633333333333333	0.9508333333333333	0.9536666666666667	0.9691666666666666	0.9691666666666666	0.9678333333333333
Lactobacillus sakei	1599							0.8327083333333334	0.818125	0.8060416666666667	0.79	0.7795833333333333	0.7629166666666666	0.7491666666666668	0.7349999999999999	0.7237499999999999	0.706875	0.6727083333333334	0.6056250000000001	0.9381666666666668	0.9515	0.9473333333333332
Lactobacillus salivarius	1624								0.7677777777777779	0.7288888888888888	0.6933333333333334	0.6627777777777778	0.6344444444444445	0.5994444444444444	0.5705555555555555	0.555	0.5941666666666666	0.6537499999999999	0.7533333333333334	0.7908333333333333	0.7775000000000001	0.7775000000000001
Lactococcus garvieae	1363													0.7366666666666667	0.7166666666666667	0.7033333333333333	0.69	0.6466666666666666	0.6766666666666666	0.6566666666666666	0.6366666666666667	0.6366666666666667
Lactococcus lactis	1358			0.8304236111111111	0.7553819444444445	0.734125	0.6978055555555556	0.6839861111111111	0.7918444444444445	0.8381111111111113	0.8156333333333332	0.8738166666666667	0.8848666666666667	0.9133888888888888	0.9217944444444445	0.9235277777777778	0.9382666666666667	0.9258444444444445	0.9177500000000001	0.9491999999999999	0.9529333333333334	0.9560000000000001
Leclercia adecarboxylata	83655																		0.29	0.26	0.15	0.185
Legionella longbeachae	450												0.88	0.87	0.86	0.85	0.815	0.79	0.73	0.73	0.88	0.88
Legionella pneumophila	446						0.9237441930618401	0.9178707893413776	0.9097988939165409	0.8974371040723982	0.8823589743589743	0.8958007038712921	0.9038172951231775	0.9038772247360483	0.9176584213172448	0.9365197586726998	0.9317801910507792	0.9196838612368025	0.9848235294117647	0.9853671191553545	0.9925308195072902	0.9925308195072902
Legionella sainthelensi	28087																				0.6933333333333334	0.6933333333333334
Leifsonia xyli	1575						0.225	0.19	0.13	0.11499999999999999	0.105	0.09000000000000001	0.085	0.085	0.08	0.07	0.05666666666666667	0.05333333333333334	0.06333333333333334	0.056666666666666664	0.04	0.04
Lelliottia amnigena	61646																			0.0	0.0	0.0
Leptolyngbya boryana	1184																	0.9633333333333333	0.96	0.98	0.98	0.98
Leptospira biflexa	172										0.98	0.975	0.965	0.9550000000000001	0.94	0.9299999999999999	0.91	0.87	0.855	0.855	0.825	0.825
Leptospira borgpetersenii	174								0.98375	0.98	0.975	0.9725	0.9712500000000001	0.96	0.955	0.95	0.9425	0.9425	0.93375	0.9299999999999999	0.97	0.97
Leptospira interrogans	173						0.9755555555555556	0.9727777777777779	0.9633333333333333	0.9455555555555555	0.9155555555555556	0.9027777777777778	0.9400000000000001	0.9508333333333333	0.945	0.9425	0.9316666666666668	0.98375	0.9770833333333333	0.9770833333333333	0.9762500000000001	0.9762500000000001
Leptospira mayottensis	1137606																				0.8066666666666666	0.8066666666666666
Leptospirillum ferriphilum	178606														0.79	0.78	0.78	0.605	0.6	0.605	0.595	0.575
Leuconostoc mesenteroides	1245								0.8908333333333334	0.8841666666666665	0.8620833333333333	0.84875	0.8325	0.8175	0.8025	0.79125	0.8310000000000001	0.8986666666666666	0.9183333333333333	0.9556666666666667	0.9570000000000001	0.9606666666666666
Liberibacter crescens	1273132														0.9	0.88	0.85	0.8	0.77	0.765	0.74	0.74
Listeria ivanovii	1638													0.65625	0.6	0.55375	0.728	0.6910000000000001	0.6759999999999999	0.734	0.786	0.788
Listeria monocytogenes	1639					0.8424397255969835	0.8214152387934646	0.8918694101823474	0.875353826207748	0.8645028527330055	0.8904759164774105	0.9176215747580094	0.9569296663947258	0.9727250977884594	0.985362333252486	0.9919590271867351	0.9941812920865214	0.9946352761669571	0.9945712160165812	0.9969917743037946	0.9969493360968403	0.996400071439596
Listeria welshimeri	1643								0.89	0.88	0.74	0.71	0.65	0.61	0.55	0.46	0.41	0.38	0.37	0.405	0.375	0.375
Lysinibacillus sphaericus	1421																		0.6258333333333334	0.6216666666666667	0.6191666666666666	0.6483333333333333
Lysobacter antibioticus	84531																	0.245	0.22	0.21000000000000002	0.19	0.185
Lysobacter capsici	435897																	0.18	0.17	0.145	0.11	0.115
Macrococcus caseolyticus	69966											0.77	0.75	0.72	0.71	0.7	0.68	0.63	0.62	0.635	0.605	0.61
Magnetospirillum gryphiswaldense	55518															0.495	0.405	0.355	0.28500000000000003	0.28	0.6466666666666666	0.6466666666666666
Mannheimia haemolytica	75985															0.9618666666666666	0.9511333333333333	0.9665666666666667	0.9611333333333334	0.9697333333333333	0.9637	0.9637
Mannheimia varigena	85404																0.7999999999999999	0.755	0.7383333333333333	0.6983333333333333	0.7716666666666666	0.77
Marinobacter hydrocarbonoclasticus	2743								0.82	0.81	0.77	0.75	0.74	0.71	0.6399999999999999	0.6299999999999999	0.615	0.5549999999999999	0.51	0.485	0.435	0.425
Marinobacter salarius	1420917																0.72	0.68	0.65	0.595	0.645	0.645
Megasphaera elsdenii	907																	0.59	0.575	0.555	0.62	0.615
Melissococcus plutonius	33970														0.78	0.78	0.96	0.91	0.86	0.85	0.6275000000000001	0.62
Mesoplasma florum	2151						0.845	0.8200000000000001	0.7949999999999999	0.71	0.575	0.5275	0.5025000000000001	0.435	0.39749999999999996	0.6325000000000001	0.6174999999999999	0.5375	0.4525	0.46399999999999997	0.6756666666666667	0.6696666666666667
Mesoplasma lactucae	138853																			0.46499999999999997	0.43	0.435
Mesorhizobium ciceri	39645													0.635	0.585	0.525	0.44499999999999995	0.41500000000000004	0.6833333333333335	0.62	0.57	0.5666666666666665
Methylorubrum extorquens	408									0.5133333333333333	0.56125	0.8287500000000001	0.81	0.7975	0.79	0.7225	0.615	0.56875	0.5325	0.7150000000000001	0.6875	0.6825
Micavibrio aeruginosavorus	349221													0.21	0.19	0.2	0.185	0.16	0.16	0.135	0.12	0.11499999999999999
Microbacterium oxydans	82380																					0.005
Micrococcus luteus	1270											0.6	0.575	0.495	0.435	0.31	0.27	0.2	0.17	0.125	0.22749999999999998	0.39
Microcystis aeruginosa	1126										0.7224999999999999	0.7175	0.7075	0.685	0.665	0.6525000000000001	0.6325000000000001	0.47	0.45	0.4466666666666667	0.7666666666666666	0.7633333333333333
Micromonospora aurantiaca	47850												0.36	0.34	0.31	0.22	0.17	0.13	0.11	0.08	0.09	0.09
Moorella thermoacetica	1525							0.86	0.8566666666666666	0.8466666666666667	0.8433333333333334	0.84	0.84	0.8366666666666666	0.8300000000000001	0.8033333333333333	0.7933333333333333	0.845	0.88375	0.88	0.87375	0.87375
Moraxella bovoculi	386891																	0.9445833333333333	0.94	0.94	0.9291666666666667	0.9291666666666667
Moraxella catarrhalis	480												0.9177083333333333	0.9022916666666666	0.8970833333333332	0.8879166666666667	0.9623333333333335	0.9508333333333333	0.9385	0.9559999999999998	0.9844999999999999	0.9844999999999999
Moraxella osloensis	34062																		0.6725000000000001	0.91	0.9008333333333334	0.9
Morganella morganii	582															0.7566666666666667	0.7294444444444445	0.68	0.6644444444444444	0.7266666666666667	0.9195833333333334	0.9195833333333334
Mycobacterium avium	1764						0.928125	0.9118750000000001	0.8976	0.8739000000000001	0.8413	0.8318999999999999	0.8095000000000001	0.7674000000000001	0.7186	0.9036000000000002	0.8507	0.8905999999999998	0.9333	0.9417000000000002	0.9742	0.9737
Mycobacterium chimaera	222805																		0.06444444444444446	0.545	0.48125	0.4791666666666667
Mycobacterium intracellulare	1767														0.63125	0.760625	0.6724999999999999	0.6074999999999999	0.5325	0.35187499999999994	0.320625	0.31937499999999996
Mycobacterium leprae	1769					1.0	0.9966666666666667	0.9966666666666667	0.98	0.9700000000000001	0.9666666666666667	0.975	0.975	0.95	0.9400000000000001	0.9125000000000001	0.895	0.88	0.8624999999999999	0.9275	0.9425000000000001	0.9425000000000001
Mycobacterium marinum	1781										0.5625	0.5475	0.5225	0.4575	0.44	0.33	0.31	0.42333333333333334	0.24333333333333337	0.22166666666666668	0.7416666666666667	0.6433333333333333
Mycobacterium shigaense	722731																			0.28	0.215	0.21
Mycobacterium tuberculosis	1773						0.9892460317460317	0.9847123015873016	0.9493353174603175	0.9953833333333334	0.9938714285714285	0.998561111111111	0.9985111111111111	0.9993976190476191	0.9993420634920636	0.9994761904761905	0.9994920634920635	0.9993706349206348	0.9996087301587302	0.9996087301587302	0.9996587301587301	0.9996587301587301
Mycobacterium ulcerans	1809								0.92	0.87	0.855	0.835	0.82	0.775	0.72	0.375	0.34	0.285	0.19	0.1525	0.060000000000000005	0.17500000000000002
Mycobacteroides abscessus	36809										0.7643541666666667	0.7492083333333334	0.7333452380952381	0.6914255952380952	0.6610654761904762	0.7477642857142858	0.8972261904761905	0.9234595238095238	0.9768023809523809	0.9764499999999998	0.978152380952381	0.9811523809523809
Mycobacteroides chelonae	1774																		0.03	0.025	0.02666666666666667	0.02333333333333333
Mycobacteroides immunogenum	83262																		0.41000000000000003	0.39	0.33999999999999997	0.31999999999999995
Mycolicibacterium gilvum	1804									0.62	0.58	0.56	0.545	0.53	0.48	0.385	0.29	0.26	0.19	0.18	0.135	0.13
Mycolicibacterium neoaurum	1795																0.65	0.58	0.52	0.5	0.305	0.295
Mycolicibacterium phlei	1771																		0.0	0.0	0.0	0.0
Mycolicibacterium smegmatis	1772								0.9049999999999999	0.8649999999999999	0.8300000000000001	0.8233333333333333	0.8183333333333334	0.7733333333333333	0.8162499999999999	0.75375	0.8825000000000001	0.8800000000000001	0.86375	0.8525	0.8475	0.845
Mycoplasma agalactiae	2110									0.55	0.46	0.43	0.46499999999999997	0.35	0.32499999999999996	0.31000000000000005	0.27	0.21	0.175	0.08	0.075	0.075
Mycoplasma arginini	2094																	0.29	0.22	0.22	0.19	0.175
Mycoplasma arthritidis	2111										0.84	0.8	0.79	0.79	0.75	0.73	0.69	0.64	0.57	0.55	0.5	0.5349999999999999
Mycoplasma bovigenitalium	2112																		0.15	0.17	0.15	0.105
Mycoplasma bovirhinis	29553																			0.47	0.42	0.33999999999999997
Mycoplasma bovis	28903												0.5874999999999999	0.755625	0.8845833333333333	0.8845833333333333	0.8935416666666667	0.8970833333333333	0.9010416666666666	0.9185416666666666	0.9135416666666666	0.9127083333333333
Mycoplasma californicum	2113																0.5483333333333333	0.47416666666666674	0.445	0.43666666666666665	0.6908333333333334	0.6975
Mycoplasma canis	29555																	0.28500000000000003	0.3933333333333333	0.37666666666666665	0.33666666666666667	0.5499999999999999
Mycoplasma capricolum	2095							0.765	0.7275	0.5549999999999999	0.40249999999999997	0.215	0.16	0.11000000000000001	0.1	0.1	0.64	0.6161111111111112	0.4911111111111111	0.5488888888888889	0.49	0.405
Mycoplasma cloacale	92401																				0.32	0.32
Mycoplasma dispar	86660																	0.505	0.445	0.36250000000000004	0.33499999999999996	0.5125
Mycoplasma fermentans	2115												0.62	0.545	0.515	0.505	0.45999999999999996	0.38	0.315	0.275	0.25	0.185
Mycoplasma gallisepticum	2096												0.9344999999999999	0.9279999999999999	0.9893333333333333	0.9893333333333333	0.9893333333333333	0.9865	0.9856666666666667	0.9843333333333334	0.9826666666666666	0.9826666666666666
Mycoplasma genitalium	2097								0.99	0.9624999999999999	0.9374999999999999	0.9325	0.9225	0.8875	0.986	0.986	0.984	0.97	0.952	0.9479999999999998	0.932	0.93
Mycoplasma hominis	2098											0.5066666666666667	0.475	0.44583333333333336	0.4241666666666667	0.41583333333333333	0.522	0.7973333333333332	0.7346666666666667	0.7300000000000001	0.8099999999999999	0.8093333333333333
Mycoplasma hyopneumoniae	2099						0.9455555555555556	0.9762500000000001	0.9750000000000001	0.96875	0.9233333333333332	0.9004166666666666	0.9391666666666667	0.9104166666666667	0.90125	0.95375	0.9454166666666666	0.8825	0.8375	0.855	0.8279166666666666	0.8541666666666666
Mycoplasma hyorhinis	2100												0.63875	0.7689999999999999	0.958	0.9646666666666667	0.9586666666666666	0.9269999999999999	0.9093333333333333	0.9023333333333333	0.9076666666666666	0.9216666666666666
Mycoplasma mycoides	2102									0.5358080808080808	0.4121717171717172	0.820989898989899	0.8677535353535355	0.8725454545454545	0.8547797979797979	0.8488323232323232	0.8465292929292929	0.8408484848484848	0.873369696969697	0.8646747474747475	0.8143232323232323	0.9576646464646466
Mycoplasma pneumoniae	2104				0.9977678571428572	0.9970982142857143	0.996889880952381	0.995907738095238	0.9948660714285714	0.9913839285714285	0.9844791666666668	0.9764434523809524	0.9851011904761904	0.9931488095238095	0.989625	0.9888869047619047	0.9920178571428571	0.9983333333333333	0.9981726190476191	0.9993333333333332	0.9993333333333332	0.9995833333333334
Mycoplasma pulmonis	2107					0.97	0.95	0.94	0.94	0.88	0.8	0.77	0.73	0.71	0.68	0.67	0.62	0.46	0.37	0.32	0.28	0.255
Mycoplasma putrefaciens	2123													0.585	0.55	0.5900000000000001	0.5375	0.42000000000000004	0.3025	0.275	0.4825	0.44
Mycoplasma suis	57372													0.675	0.655	0.625	0.5900000000000001	0.525	0.475	0.45999999999999996	0.43	0.435
Mycoplasma synoviae	2109							0.955	0.9475	0.87	0.7350000000000001	0.6825	0.635	0.6000000000000001	0.5675	0.5525	0.49	0.6375	0.5800000000000001	0.49833333333333335	0.6766666666666666	0.6733333333333333
Myxococcus macrosporus	35													0.79	0.7	0.56	0.46	0.41	0.31	0.33999999999999997	0.275	0.21000000000000002
Nautilia profundicola	244787											0.08	0.08	0.08	0.06	0.06	0.06	0.04	0.02	0.02	0.02	0.03
Neisseria animaloris	326522																				0.485	0.485
Neisseria elongata	495																	0.46	0.4	0.38	0.4983333333333333	0.49666666666666665
Neisseria gonorrhoeae	485							0.5472619047619047	0.5449999999999999	0.3049642857142857	0.6960119047619048	0.48678571428571427	0.4515595238095238	0.23895238095238097	0.2385357142857143	0.23817857142857143	0.21050000000000002	0.2806261904761905	0.2500857142857143	0.33270238095238097	0.5433119047619048	0.5433119047619048
Neisseria lactamica	486												0.20500000000000002	0.175	0.175	0.165	0.155	0.14500000000000002	0.10500000000000001	0.15333333333333335	0.16333333333333333	0.16333333333333333
Neisseria meningitidis	487					0.9172655985319029	0.9092507293431207	0.8713931865236214	0.8596719681284899	0.9712083254909342	0.9265780538302277	0.9626015120145555	0.9629615408745844	0.9918960097873143	0.9918960097873143	0.9913176799046364	0.9939189660580965	0.9926861158165504	0.9952254909341866	0.994555128929042	0.9947991969383272	0.9947991969383272
Neisseria weaveri	28091																		0.66	0.65	0.64	0.64
Neorhizobium galegae	399																0.255	0.22	0.175	0.14500000000000002	0.12000000000000001	0.12000000000000001
Nocardia brasiliensis	37326														0.46	0.38	0.3	0.28	0.26	0.24	0.135	0.13
Nocardia farcinica	37329						0.91	0.89	0.78	0.725	0.66	0.64	0.595	0.56	0.48	0.33	0.21000000000000002	0.38000000000000006	0.3466666666666667	0.31	0.5166666666666667	0.49
Nocardiopsis dassonvillei	2014												0.7949999999999999	0.74	0.675	0.5449999999999999	0.44999999999999996	0.345	0.4183333333333334	0.5866666666666668	0.6550000000000001	0.6416666666666667
Oblitimonas alkaliphila	1697053																	0.9490000000000001	0.9480000000000001	0.9480000000000001	0.9440000000000002	0.9440000000000002
Oceanobacillus iheyensis	182710						0.0	0.0	0.0	0.0	0.0	0.0	0.0	0.0	0.0	0.0	0.0	0.0	0.0	0.0	0.0	0.0
Ochrobactrum anthropi	529									0.93	0.92	0.92	0.91	0.87	0.87	0.83	0.675	0.6699999999999999	0.62	0.585	0.5700000000000001	0.5700000000000001
Odoribacter splanchnicus	28118													0.97	0.97	0.97	0.95	0.94	0.93	0.885	0.875	0.875
Oenococcus oeni	1247								0.93	0.93	0.89	0.87	0.87	0.86	0.86	0.82	0.79	0.77	0.7	0.67	0.645	0.64
Oligotropha carboxidovorans	40137										0.7	0.69	0.68	0.8525	0.8474999999999999	0.7775000000000001	0.6875	0.6625	0.61	0.5925	0.5625	0.5625
Orientia tsutsugamushi	784									0.8783333333333333	0.88875	0.8574999999999999	0.85375	0.84125	0.83125	0.82125	0.8099999999999999	0.7749999999999999	0.745	0.73875	0.9625	0.9625
Ornithobacterium rhinotracheale	28251														0.635	0.63	0.7366666666666667	0.6833333333333332	0.6433333333333334	0.63	0.6066666666666667	0.6566666666666667
Paenibacillus durus	44251																0.33	0.28500000000000003	0.265	0.24	0.2	0.2
Paenibacillus larvae	1464															0.805	0.795	0.7787499999999999	0.7662499999999999	0.974	0.985	0.985
Paenibacillus mucilaginosus	61624													0.89	0.8866666666666666	0.93	0.91	0.8966666666666666	0.8666666666666667	0.87	0.8533333333333334	0.8533333333333334
Paenibacillus polymyxa	1406													0.406875	0.38249999999999995	0.36	0.7609999999999999	0.8478333333333333	0.9021666666666667	0.8953333333333333	0.9121666666666666	0.9101666666666667
Pandoraea apista	93218																	0.5433333333333333	0.5687500000000001	0.5549999999999999	0.8324999999999999	0.8324999999999999
Pandoraea pnomenusa	93220																0.44	0.385	0.8366666666666668	0.8066666666666666	0.7949999999999999	0.7916666666666666
Pandoraea sputorum	93222																		0.42	0.365	0.325	0.325
Pannonibacter phragmitetus	121719																		0.36	0.32	0.27	0.27
Pantoea agglomerans	549																		0.41333333333333333	0.38000000000000006	0.66125	0.8587499999999999
Pantoea ananatis	553													0.8825	0.8787499999999999	0.86875	0.8550000000000001	0.8362499999999999	0.9075	0.915	0.9125	0.9175
Pantoea vagans	470934												0.2775	0.24	0.2375	0.2125	0.185	0.155	0.11333333333333334	0.105	0.2966666666666667	0.2316666666666667
Paraburkholderia caribensis	75105																	0.305	0.4383333333333333	0.41	0.4749999999999999	0.47333333333333333
Paraburkholderia hospita	169430																				0.155	0.15
Paraburkholderia xenovorans	36873								0.94	0.87	0.8	0.79	0.78	0.77	0.72	0.58	0.51	0.49	0.42500000000000004	0.4	0.38	0.375
Paracoccus denitrificans	266								0.95	0.9	0.89	0.87	0.82	0.8	0.72	0.6	0.47	0.41	0.34	0.3	0.28	0.31
Paracoccus yeei	147645																			0.12	0.20500000000000002	0.2025
Parageobacillus thermoglucosidasius	1426													0.275	0.26	0.255	0.245	0.5566666666666666	0.9199999999999999	0.9166666666666666	0.9133333333333334	0.9133333333333334
Parvimonas micra	33033																0.375	0.315	0.265	0.255	0.49333333333333335	0.49333333333333335
Pasteurella multocida	747			0.8813392857142857	0.8635446428571429	0.8543839285714285	0.8445803571428572	0.8414732142857142	0.8372678571428571	0.8258303571428571	0.8057500000000001	0.7979107142857143	0.7815892857142857	0.8402642857142858	0.8927285714285714	0.9009357142857143	0.9002071428571428	0.8998785714285715	0.9152714285714285	0.93125	0.9509214285714285	0.9509214285714285
Pectobacterium atrosepticum	29471						0.975	0.965	0.9624999999999999	0.9375	0.9125000000000001	0.875	0.8674999999999999	0.8525	0.7749999999999999	0.7575	0.875	0.8516666666666667	0.79	0.8283333333333333	0.6716666666666665	0.6616666666666666
Pectobacterium carotovorum	554											0.22055555555555553	0.2172222222222222	0.2061111111111111	0.4404166666666666	0.4029166666666667	0.3283333333333333	0.3120833333333333	0.26083333333333336	0.7012499999999999	0.6841666666666667	0.6804166666666667
Pectobacterium parmentieri	1905730											0.8270833333333334	0.8195833333333333	0.806875	0.8656666666666666	0.858	0.7775000000000001	0.7550000000000001	0.8879999999999999	0.834	0.9488333333333333	0.9538333333333332
Pediococcus acidilactici	1254																		0.8085000000000001	0.8775000000000001	0.9015000000000001	0.9344999999999999
Pediococcus claussenii	187452														0.875	0.865	0.84	0.79	0.9	0.8866666666666667	0.87	0.8666666666666667
Pediococcus damnosus	51663																		0.9311111111111111	0.9166666666666666	0.9144444444444444	0.9077777777777779
Pediococcus pentosaceus	1255								0.8175	0.81	0.8	0.795	0.7899999999999999	0.7675	0.75	0.8275	0.825	0.7975	0.8624999999999999	0.852	0.8780000000000001	0.8780000000000001
Phaeobacter gallaeciensis	60890															0.58875	0.5575	0.53625	0.429	0.783	0.62	0.62
Phaeobacter inhibens	221822														0.8145333333333333	0.7837333333333334	0.7507333333333333	0.7147333333333332	0.6615333333333333	0.6234	0.9695333333333334	0.9692000000000001
Phaeobacter piscinae	1580596																			0.44125	0.6087499999999999	0.6087499999999999
Photobacterium damselae	38293																			0.89	0.9	0.785
Photorhabdus laumondii	2218628					1.0	0.98	0.98	0.98	0.97	0.94	0.92	0.92	0.92	0.91	0.9	0.91	0.9	0.85	0.83	0.8733333333333333	0.8733333333333333
Piscirickettsia salmonis	1238																	0.933547619047619	0.9510952380952382	0.9976904761904762	0.9953333333333333	0.9953333333333333
Plesiomonas shigelloides	703																		0.44	0.42	0.46	0.455
Pluralibacter gergoviae	61647																0.42	0.33	0.28	0.28	0.235	0.23
Polynucleobacter asymbioticus	576611									0.7866666666666666	0.7666666666666666	0.7633333333333333	0.7566666666666667	0.7566666666666667	0.75	0.75	0.7433333333333333	0.7333333333333333	0.9299999999999999	0.9025	0.9025	0.9025
Polynucleobacter necessarius	576610										0.05	0.045	0.045	0.04	0.0375	0.0325	0.03	0.025	0.015	0.11624999999999999	0.10625	0.10625
Porphyromonas gingivalis	837					0.918625	0.9151875	0.9148749999999999	0.9137500000000001	0.9104375	0.9476249999999999	0.9476249999999999	0.9431875	0.9402000000000001	0.9388	0.9379	0.9341000000000002	0.94865	0.9480000000000001	0.9721499999999998	0.9775500000000001	0.9775500000000001
Pragia fontium	82985																	0.74	0.69	0.69	0.6950000000000001	0.69
Prevotella denticola	28129													0.84	0.81	0.8	0.78	0.75	0.73	0.69	0.66	0.66
Prevotella intermedia	28131														0.7766666666666666	0.7704166666666667	0.7525	0.8483333333333333	0.8397333333333334	0.9593333333333334	0.9586666666666666	0.9586666666666666
Prevotella melaninogenica	28132												0.76	0.74	0.715	0.7	0.675	0.635	0.62	0.44499999999999995	0.7225	0.7150000000000001
Prochlorococcus marinus	1219					0.20916666666666667	0.12083333333333333	0.24520833333333333	0.21000000000000002	0.5610416666666667	0.39416666666666667	0.3497916666666666	0.3283333333333333	0.29208333333333336	0.27395833333333336	0.2677083333333334	0.22583333333333336	0.18729166666666666	0.158125	0.14958333333333335	0.13	0.12937500000000002
Propionibacterium freudenreichii	1744												0.7393749999999999	0.7	0.6641666666666666	0.5735416666666666	0.4872916666666667	0.7160416666666667	0.8185416666666666	0.9663666666666666	0.9638000000000002	0.9631333333333334
Proteus mirabilis	584										0.8540740740740741	0.8402777777777778	0.8327777777777778	0.8218518518518518	0.8091666666666667	0.8270138888888889	0.8139583333333333	0.8713888888888889	0.8895138888888889	0.9370833333333334	0.9540972222222223	0.9534027777777778
Proteus vulgaris	585																			0.06	0.095	0.095
Providencia alcalifaciens	126385																			0.78	0.755	0.755
Providencia rettgeri	587																		0.07	0.04	0.0475	0.0525
Providencia rustigianii	158850																				0.62	0.62
Providencia stuartii	588														0.85	0.8466666666666667	0.87875	0.85375	0.88875	0.885	0.9325	0.9325
Pseudoalteromonas agarivorans	176102																			0.71	0.29500000000000004	0.29500000000000004
Pseudoalteromonas atlantica	288								0.01	0.01	0.01	0.0	0.0	0.0	0.0	0.0	0.0	0.0	0.0	0.0	0.0	0.0
Pseudoalteromonas issachenkonii	152297																	0.63	0.62	0.485	0.46499999999999997	0.46499999999999997
Pseudoalteromonas luteoviolacea	43657																		0.96	0.9575	0.9525	0.9525
Pseudoalteromonas piscicida	43662																			0.86	0.8775	0.875
Pseudoalteromonas spongiae	298657																			0.625	0.62	0.615
Pseudoalteromonas tunicata	314281																			0.83	0.845	0.8400000000000001
Pseudomonas aeruginosa	287								0.9200572801182557	0.8346949213388237	0.9251092809629394	0.9237297011931158	0.9174711012564671	0.9458134515890613	0.9465315172632247	0.957004835814592	0.959446225319396	0.9694415795586527	0.9752132615352128	0.9789302080033788	0.9826714391299756	0.9825941083306937
Pseudomonas amygdali	47877																			0.16	0.005	0.005
Pseudomonas azotoformans	47878																		0.01	0.005	0.005	0.005
Pseudomonas brassicacearum	930166													0.315	0.3	0.275	0.14500000000000002	0.295	0.3625	0.35750000000000004	0.27249999999999996	0.27249999999999996
Pseudomonas cerasi	1583341																		0.24	0.21	0.09	0.09
Pseudomonas chlororaphis	587753																0.40818614718614715	0.44411183261183257	0.5829891774891774	0.6573131313131314	0.9415959595959595	0.9418181818181818
Pseudomonas entomophila	312306								0.255	0.21	0.075	0.07	0.065	0.045	0.035	0.035	0.03	0.03	0.01	0.005	0.0075	0.0075
Pseudomonas fluorescens	294											0.2616964285714286	0.24062499999999998	0.32517857142857143	0.26955357142857145	0.2020476190476191	0.20438095238095239	0.3908571428571429	0.4765	0.4338809523809524	0.4685952380952381	0.4628333333333334
Pseudomonas fragi	296																		0.0	0.01	0.01	0.01
Pseudomonas frederiksbergensis	104087																		0.0	0.006666666666666667	0.0033333333333333335	0.0033333333333333335
Pseudomonas fulva	47880													0.0	0.0	0.0	0.0	0.0	0.0	0.05666666666666667	0.11666666666666665	0.11333333333333333
Pseudomonas koreensis	198620																		0.01	0.01	0.016666666666666666	0.016666666666666666
Pseudomonas mendocina	300									0.2425	0.185	0.1825	0.1825	0.355	0.31500000000000006	0.24900000000000003	0.18400000000000002	0.318	0.27	0.328	0.4149999999999999	0.4149999999999999
Pseudomonas monteilii	76759															0.0475	0.035	0.035	0.03125	0.03	0.03375	0.03375
Pseudomonas mosselii	78327																			0.065	0.06	0.06
Pseudomonas orientalis	76758																				0.385	0.385
Pseudomonas parafulva	157782																0.34	0.25	0.19	0.19	0.10250000000000001	0.10250000000000001
Pseudomonas plecoglossicida	70775																	0.0	0.0	0.0	0.0	0.0
Pseudomonas protegens	380021							0.9499999999999998	0.9066666666666666	0.8933333333333332	0.8633333333333334	0.8433333333333334	0.8266666666666667	0.7066666666666667	0.6333333333333333	0.8066666666666666	0.6641666666666667	0.5475	0.4291666666666667	0.5325	0.61	0.6024999999999999
Pseudomonas pseudoalcaligenes	330																0.46499999999999997	0.42000000000000004	0.31999999999999995	0.26	0.18	0.18
Pseudomonas putida	303									0.3155625	0.4602166666666667	0.44775	0.6123833333333334	0.6508499999999999	0.7461499999999999	0.7588833333333334	0.7702333333333333	0.73255	0.8049666666666667	0.8264833333333332	0.81525	0.8156166666666665
Pseudomonas sp. URMO17WK12:I11	1283291																	0.0	0.0	0.0	0.0	0.0
Pseudomonas stutzeri	316									0.2981666666666667	0.26833333333333337	0.261	0.24783333333333332	0.3551666666666667	0.5425416666666667	0.4674166666666666	0.4676666666666666	0.4359166666666666	0.40249999999999997	0.3807916666666667	0.5952916666666667	0.5904166666666666
Pseudomonas synxantha	47883																				0.44875	0.4475
Pseudomonas syringae	317							0.34704166666666664	0.32499999999999996	0.3099166666666667	0.28912499999999997	0.2835416666666667	0.2773333333333333	0.2642916666666667	0.24862499999999998	0.224625	0.20866666666666664	0.4676333333333333	0.7892333333333333	0.8070111111111112	0.9069444444444444	0.9082111111111111
Pseudomonas syringae group genomosp. 3	251701					0.94	0.94	0.91	0.89	0.87	0.84	0.84	0.81	0.79	0.77	0.68	0.54	0.42	0.15	0.11	0.0475	0.0425
Pseudomonas taetrolens	47884																				0.47	0.47
Pseudopropionibacterium propionicum	1750														0.7250000000000001	0.625	0.55	0.5	0.465	0.425	0.65	0.6466666666666666
Pseudoxanthomonas suwonensis	314722													0.01	0.0	0.0	0.0	0.0	0.0	0.0	0.0	0.0
Psychrobacter cryohalolentis	330922								1.0	1.0	1.0	1.0	1.0	1.0	0.99	0.98	0.94	0.93	0.89	0.89	0.88	0.875
Rahnella aquatilis	34038														0.14666666666666667	0.13333333333333333	0.12666666666666668	0.12666666666666668	0.12333333333333334	0.10333333333333333	0.885	0.885
Ralstonia mannitolilytica	105219																	0.1	0.07500000000000001	0.02	0.015	0.015
Ralstonia pickettii	329										0.41	0.33999999999999997	0.3175	0.2575	0.2475	0.22	0.19	0.14	0.1125	0.11250000000000002	0.11000000000000001	0.10500000000000001
Ralstonia pseudosolanacearum	1310165																			0.005	0.005	0.005
Ralstonia solanacearum	305					0.828434829059829	0.7928445512820513	0.7407932692307693	0.6254620726495727	0.5588034188034188	0.4905902777777778	0.48007478632478634	0.6084264346764346	0.7093510378510379	0.6796755189255189	0.6036639194139195	0.4727054334554334	0.49403052503052497	0.9063855311355311	0.9252719780219779	0.9736040903540903	0.9745515873015872
Ramlibacter tataouinensis	94132													0.0	0.0	0.0	0.0	0.0	0.0	0.0	0.0	0.0
Raoultella ornithinolytica	54291															0.595	0.46499999999999997	0.525	0.6041666666666666	0.6566666666666666	0.7333333333333334	0.7341666666666667
Raoultella planticola	575																				0.0	0.0
Rathayibacter toxicus	145458																	0.8049999999999999	0.775	0.74	0.6950000000000001	0.6799999999999999
Renibacterium salmoninarum	1646									0.995	0.99	0.99	0.99	0.99	0.99	0.98	0.965	0.96	0.935	0.925	0.9700000000000001	0.9700000000000001
Rhizobacter gummiphilus	946333																			0.185	0.15000000000000002	0.15000000000000002
Rhizobium etli	29449								0.38499999999999995	0.37000000000000005	0.31875	0.28874999999999995	0.28125	0.27	0.26125	0.45875	0.35624999999999996	0.3975	0.2125	0.2675	0.2525	0.2525
Rhizobium leguminosarum	384								0.4725	0.43	0.5575	0.5865	0.5745	0.5605	0.5455	0.4875	0.571	0.524	0.52	0.6910000000000001	0.782	0.782
Rhizobium phaseoli	396																		0.9533333333333334	0.9401333333333334	0.9138	0.9138
Rhodobacter sphaeroides	1063									0.502	0.479	0.6773333333333333	0.6643333333333333	0.6413333333333333	0.6046666666666667	0.5166666666666667	0.41166666666666674	0.362	0.5236666666666666	0.5773333333333334	0.6793333333333333	0.6686666666666667
Rhodococcus erythropolis	1833											0.8	0.79	0.77	0.75	0.735	0.6616666666666666	0.8333333333333334	0.8250000000000001	0.8166666666666668	0.7983333333333335	0.795
Rhodococcus hoagii	43767												0.64	0.58	0.53	0.41	0.33	0.28	0.21	0.21	0.20500000000000002	0.2
Rhodococcus opacus	37919											0.21	0.19	0.18	0.17	0.12	0.12000000000000001	0.095	0.1975	0.18250000000000002	0.1525	0.1525
Rhodococcus pyridinivorans	103816															0.39	0.28	0.27	0.07	0.095	0.075	0.075
Rhodococcus ruber	1830																			0.19	0.5683333333333334	0.5516666666666666
Rhodopseudomonas palustris	1076					0.5411111111111111	0.36999999999999994	0.3283333333333333	0.8091666666666666	0.6545833333333333	0.62375	0.5945833333333334	0.6962499999999999	0.6575	0.6058333333333333	0.4804166666666667	0.34500000000000003	0.3083333333333333	0.2475	0.23291666666666666	0.2825	0.28125
Rhodospirillum rubrum	1085							0.98	0.95	0.89	0.86	0.83	0.82	0.795	0.76	0.66	0.5449999999999999	0.48	0.405	0.375	0.33499999999999996	0.33499999999999996
Rhodothermus marinus	29549											0.51	0.49	0.475	0.455	0.38	0.33999999999999997	0.27	0.22	0.20500000000000002	0.16	0.155
Rhodovulum sulfidophilum	35806																	0.235	0.5933333333333334	0.57	0.5066666666666667	0.49000000000000005
Rickettsia amblyommatis	33989														0.08	0.08	0.08	0.057499999999999996	0.05	0.08	0.0775	0.0775
Rickettsia bellii	33990								0.945	0.9275	0.8525	0.8125	0.7975	0.765	0.7175	0.7025	0.67	0.585	0.5175000000000001	0.6275	0.595	0.595
Rickettsia canadensis	788									0.92	0.85	0.83	0.81	0.77	0.4	0.375	0.36	0.3	0.275	0.245	0.21000000000000002	0.21000000000000002
Rickettsia japonica	35790													0.3983333333333333	0.03666666666666666	0.03666666666666666	0.034166666666666665	0.017499999999999998	0.016666666666666666	0.6665	0.6601666666666667	0.6601666666666667
Rickettsia prowazekii	782					0.99875	0.9866666666666667	0.9845833333333334	0.9766666666666666	0.9258333333333333	0.8474999999999999	0.8116666666666666	0.8936666666666666	0.8646666666666667	0.9813333333333333	0.998	0.998	0.9949999999999999	0.9933333333333334	0.9913333333333334	0.9816666666666667	0.9816666666666667
Rickettsia rickettsii	783									0.8041666666666667	0.765	0.5744444444444444	0.5683333333333332	0.5152777777777777	0.9877083333333333	0.9820833333333334	0.9795833333333333	0.9870833333333333	0.9775	0.964375	0.9564583333333333	0.9564583333333333
Rickettsia slovaca	35794													0.25	0.015	0.01	0.01	0.0	0.0	0.0	0.0	0.0
Rickettsia typhi	785						0.98	0.975	0.97	0.9099999999999999	0.8300000000000001	0.78	0.62	0.5700000000000001	0.62	0.43166666666666664	0.43	0.37833333333333335	0.32666666666666666	0.31833333333333336	0.4166666666666667	0.4166666666666667
Riemerella anatipestifer	34085												0.7337499999999999	0.875	0.7655	0.8858333333333333	0.8858333333333334	0.9189999999999999	0.9121666666666667	0.9151666666666666	0.9111666666666668	0.9295
Roseobacter denitrificans	2434								0.99	0.99	0.98	0.97	0.97	0.93	0.93	0.92	0.88	0.86	0.85	0.85	0.785	0.775
Rothia dentocariosa	2047												0.16	0.14	0.13	0.13	0.13	0.12	0.06	0.06	0.030000000000000002	0.030000000000000002
Rothia mucilaginosa	43675												0.65	0.62	0.6	0.565	0.525	0.4525	0.4225	0.545	0.4975	0.485
Salinibacter ruber	146919							0.8455555555555555	0.8288888888888889	0.7944444444444444	0.7722222222222221	0.7655555555555557	0.825	0.8108333333333334	0.7908333333333334	0.7541666666666667	0.7041666666666666	0.6708333333333333	0.615	0.59	0.8908333333333334	0.89
Salmonella bongori	54736													0.3733333333333333	0.36666666666666664	0.395	0.4275	0.40750000000000003	0.40750000000000003	0.5225	0.5275000000000001	0.5275000000000001
Salmonella enterica	28901					0.9044316483600001	0.9150246808443114	0.9424541795072233	0.9286144741677231	0.9445663880996644	0.9632801824486503	0.9595035678791494	0.9557316218019707	0.9537325464890787	0.9526572133862491	0.9652556027837491	0.967275223488322	0.9680955961692966	0.9648489813993576	0.9712252541386261	0.9712301708817099	0.9717772138789924
Serratia fonticola	47917																	0.345	0.4266666666666667	0.5666666666666668	0.5033333333333333	0.49666666666666665
Serratia liquefaciens	614															0.68	0.63	0.5425	0.495	0.385	0.48250000000000004	0.48000000000000004
Serratia marcescens	615															0.42742380952380954	0.5350142857142857	0.8059809523809524	0.7739904761904762	0.922304761904762	0.9531071428571428	0.9528214285714285
Serratia plymuthica	82996													0.0008333333333333334	0.0008333333333333334	0.7683333333333333	0.7236666666666667	0.6313333333333334	0.8433333333333334	0.787	0.807	0.8076666666666666
Serratia rubidaea	61652																		0.15333333333333332	0.13666666666666666	0.36	0.36
Shewanella algae	38313																				0.6599999999999999	0.655
Shewanella baltica	62322									0.9133333333333334	0.9246666666666667	0.922	0.9353333333333333	0.9526666666666668	0.9506666666666668	0.95	0.9493333333333334	0.9486666666666667	0.9480000000000001	0.9480000000000001	0.9446666666666668	0.9446666666666668
Shewanella putrefaciens	24									0.23	0.225	0.225	0.22	0.26499999999999996	0.26333333333333336	0.26333333333333336	0.26666666666666666	0.26499999999999996	0.26333333333333336	0.26	0.40499999999999997	0.40499999999999997
Shigella dysenteriae	622									0.09000000000000001	0.065	0.043333333333333335	0.03666666666666667	0.018333333333333333	0.018333333333333333	0.018333333333333333	0.0033333333333333335	0.0033333333333333335	0.0033333333333333335	0.0033333333333333335	0.03375	0.03375
Shimwellia blattae	563														0.76	0.69	0.65	0.59	0.62	0.6	0.6375	0.64
Sinorhizobium americanum	194963																		0.345	0.28	0.21000000000000002	0.21000000000000002
Sinorhizobium fredii	380											0.21	0.20333333333333334	0.145	0.135	0.10666666666666667	0.09333333333333334	0.08666666666666667	0.056666666666666664	0.11124999999999999	0.33999999999999997	0.33749999999999997
Sinorhizobium meliloti	382					0.9241666666666667	0.9133333333333334	0.9049166666666668	0.8650833333333333	0.83325	0.7925000000000001	0.7849999999999999	0.7698333333333334	0.9454666666666667	0.953	0.9544	0.9489333333333333	0.9476666666666667	0.9427999999999999	0.9705999999999999	0.9696	0.9696
Slackia heliotrinireducens	84110											0.92	0.91	0.89	0.87	0.82	0.75	0.71	0.66	0.63	0.565	0.56
Sorangium cellulosum	56									0.455	0.3675	0.3275	0.31	0.295	0.2375	0.235	0.11875	0.09125	0.056249999999999994	0.0525	0.14125	0.29500000000000004
Sphingobium yanoikuyae	13690																			0.1	0.115	0.115
Sphingomonas melonis	152682																		0.24	0.16999999999999998	0.145	0.145
Sphingomonas wittichii	160791									0.65	0.58	0.58	0.58	0.55	0.54	0.44	0.31	0.26	0.23	0.2	0.16999999999999998	0.155
Sphingopyxis macrogoltabida	33050																	0.26333333333333336	0.4566666666666667	0.41	0.39666666666666667	0.39666666666666667
Spiroplasma eriocheiris	315358																	0.6	0.55	0.53	0.485	0.485
Spiroplasma mirum	2144																0.7749999999999999	0.5900000000000001	0.51	0.425	0.405	0.4
Spiroplasma turonicum	216946																	0.27	0.21	0.2	0.165	0.165
Sporosarcina ureae	1571																			0.25	0.24	0.24
Staphylococcus argenteus	985002													0.36333333333333334	0.31666666666666665	0.29	0.26	0.24	0.22	0.22666666666666668	0.35333333333333333	0.355
Staphylococcus aureus	1280						0.9727034228299427	0.9760680519310367	0.9787395863168638	0.9811252959617768	0.978144421169587	0.9808726711783992	0.9875048134731548	0.9881893559477328	0.9889581864705768	0.990535326696161	0.9913577271641145	0.9924557528397895	0.9921603499075472	0.9926345243217242	0.9938149536206249	0.993322701086768
Staphylococcus capitis	29388																	0.5800000000000001	0.525	0.7933333333333333	0.7533333333333333	0.7566666666666667
Staphylococcus caprae	29380																				0.75	0.7533333333333333
Staphylococcus carnosus	1281											0.87	0.85	0.8	0.77	0.76	0.71	0.63	0.52	0.505	0.41000000000000003	0.415
Staphylococcus cohnii	29382																				0.09	0.09
Staphylococcus condimenti	70255																		0.535	0.53	0.6325000000000001	0.63
Staphylococcus epidermidis	1282				0.8795833333333334	0.8652083333333334	0.826875	0.8488333333333333	0.8378333333333334	0.8228333333333333	0.7986666666666666	0.779	0.7596666666666666	0.7458333333333333	0.7306666666666667	0.7188333333333333	0.8114999999999999	0.785	0.7911666666666667	0.8431666666666666	0.8743333333333334	0.8731666666666668
Staphylococcus haemolyticus	1283							0.8825000000000001	0.87	0.8400000000000001	0.8125	0.77	0.735	0.705	0.675	0.655	0.625	0.5475	0.5983333333333333	0.5916666666666667	0.8616666666666667	0.86
Staphylococcus hominis	1290																				0.37	0.37
Staphylococcus hyicus	1284																	0.4	0.39	0.375	0.47000000000000003	0.47000000000000003
Staphylococcus lugdunensis	28035												0.8404166666666666	0.8826666666666666	0.869	0.8583333333333334	0.834	0.8046666666666666	0.8653333333333334	0.9336666666666666	0.96	0.96
Staphylococcus muscae	1294																			0.76	0.75	0.755
Staphylococcus nepalensis	214473																			0.6566666666666667	0.7466666666666667	0.7466666666666667
Staphylococcus pasteuri	45972															0.05	0.02	0.02	0.02	0.01	0.005	0.005
Staphylococcus pseudintermedius	283734													0.9425	0.9299999999999999	0.9275	0.925	0.915	0.8605555555555556	0.8538888888888888	0.9122222222222222	0.9111111111111111
Staphylococcus saprophyticus	29385							0.9211111111111111	0.9133333333333334	0.888888888888889	0.8411111111111111	0.8144444444444444	0.7888888888888889	0.7744444444444444	0.7488888888888888	0.7399999999999999	0.6900000000000001	0.6188888888888889	0.5655555555555556	0.5511111111111111	0.8991666666666667	0.8991666666666667
Staphylococcus schleiferi	1295																	0.8812500000000001	0.8700000000000001	0.8662500000000001	0.84875	0.87375
Staphylococcus sciuri	1296																				0.395	0.395
Staphylococcus simulans	1286																			0.615	0.8753333333333333	0.8733333333333334
Staphylococcus warneri	1292															0.635	0.61	0.5449999999999999	0.52	0.5	0.79	0.7866666666666666
Staphylococcus xylosus	1288																0.8583333333333334	0.8216666666666667	0.7766666666666667	0.8083333333333332	0.7683333333333332	0.7683333333333332
Stenotrophomonas acidaminiphila	128780																	0.05	0.04	0.02	0.015	0.015
Stenotrophomonas maltophilia	40324										0.46559999999999996	0.4592428571428571	0.4405857142857143	0.5787142857142857	0.6675857142857142	0.5789428571428571	0.4779857142857143	0.5617428571428572	0.4516857142857143	0.5816142857142858	0.8463285714285714	0.8438142857142857
Streptococcus agalactiae	1311				0.8848390008684126	0.9014234654234656	0.8729022350198822	0.911844691256456	0.897804287216052	0.8922372137666255	0.8823643676584855	0.8761022898669959	0.8724013894602131	0.8643044928927281	0.8748909913615798	0.8909646693176103	0.9122083276200923	0.917722839252251	0.9348374240138945	0.9459582247817542	0.951224278988985	0.9483569632981398
Streptococcus anginosus	1328															0.64125	0.685	0.75	0.73	0.72375	0.70375	0.7025
Streptococcus constellatus	76860															0.55	0.505	0.48250000000000004	0.41	0.39	0.245	0.2425
Streptococcus cristatus	45634															0.63	0.61	0.5549999999999999	0.545	0.5	0.5866666666666667	0.59
Streptococcus dysgalactiae	1334											0.484375	0.48124999999999996	0.588125	0.6331666666666665	0.6166666666666667	0.58	0.5383333333333333	0.5201666666666667	0.5025000000000001	0.6198333333333333	0.6131666666666666
Streptococcus equi	1336										0.8108333333333334	0.91	0.9083333333333333	0.879375	0.864375	0.859375	0.905	0.8925000000000001	0.888125	0.8775	0.925625	0.925
Streptococcus equinus	1335																				0.19000000000000003	0.19000000000000003
Streptococcus gallolyticus	315405												0.73	0.7625000000000001	0.73125	0.725	0.71875	0.765	0.75375	0.775	0.77	0.77
Streptococcus gordonii	1302									0.765	0.7437499999999999	0.7112499999999999	0.69	0.6637500000000001	0.63875	0.60875	0.58125	0.6839999999999999	0.745	0.82	0.9019999999999999	0.9019999999999999
Streptococcus infantarius	102684														0.47	0.07	0.07	0.14	0.11000000000000001	0.10500000000000001	0.01	0.01
Streptococcus iniae	1346																	0.775	0.8160000000000001	0.9109999999999999	0.9269999999999999	0.925
Streptococcus intermedius	1338														0.7575000000000001	0.772	0.75	0.7190000000000001	0.774	0.7690000000000001	0.861	0.8560000000000001
Streptococcus lutetiensis	150055															0.6599999999999999	0.65	0.305	0.3	0.28500000000000003	0.5633333333333334	0.5633333333333334
Streptococcus milleri	33040																				0.0	0.0
Streptococcus mitis	28037												0.055	0.05	0.05	0.05	0.045000000000000005	0.03666666666666667	0.07333333333333335	0.06	0.04	0.04
Streptococcus mutans	1309											0.72125	0.70125	0.794	0.8453333333333333	0.841	0.836	0.8453333333333333	0.8530000000000001	0.8510000000000002	0.8603333333333334	0.8603333333333334
Streptococcus oralis	1303													0.2733333333333334	0.25333333333333335	0.25	0.22666666666666666	0.18000000000000002	0.15333333333333332	0.4375	0.4575	0.45875
Streptococcus parasanguinis	1318													0.7	0.64	0.5900000000000001	0.575	0.52	0.51	0.495	0.45999999999999996	0.45999999999999996
Streptococcus parauberis	1348													0.86	0.82	0.82	0.74	0.66	0.59	0.58	0.52	0.525
Streptococcus pasteurianus	197614													0.24	0.24	0.24	0.24	0.24	0.21	0.18	0.135	0.135
Streptococcus pneumoniae	1313				0.9097115384615384	0.9057960164835165	0.8941565934065934	0.8907754120879121	0.8823571428571428	0.8728028846153846	0.9540758241758243	0.9789653846153847	0.9902809523809524	0.9884675824175824	0.9883786935286935	0.9882675824175824	0.985062148962149	0.985137545787546	0.9818727716727716	0.9819197191697192	0.9839636752136751	0.9838130036630037
Streptococcus pyogenes	1314				0.9304237478545794	0.9170227953250265	0.9440388233808111	0.9388802145792005	0.9784316489460505	0.9780287334031754	0.9769463774899881	0.9733747899159665	0.9691609358862909	0.9651820847171761	0.9658211399148519	0.9714999739949028	0.9775175014302804	0.9851733455185787	0.9859724613452808	0.9847475484623558	0.9864772901202923	0.9899158371040724
Streptococcus salivarius	1304													0.60025	0.57025	0.55725	0.6592499999999999	0.7025	0.67275	0.7627499999999999	0.8049999999999999	0.8035
Streptococcus sanguinis	1305									0.7333333333333334	0.6933333333333334	0.64	0.6133333333333334	0.5933333333333334	0.5766666666666667	0.5466666666666666	0.5366666666666666	0.4166666666666667	0.37333333333333335	0.37000000000000005	0.6837500000000001	0.68125
Streptococcus sobrinus	1310																				0.9555555555555556	0.9555555555555556
Streptococcus suis	1307											0.8142641025641026	0.8272999999999999	0.8960102564102563	0.8943820512820512	0.9051128205128206	0.9081333333333333	0.9096461538461538	0.9172025641025641	0.9398666666666665	0.9410410256410255	0.9408076923076922
Streptococcus thermophilus	1308						0.9235000000000001	0.92025	0.9425000000000001	0.9362499999999999	0.92875	0.922	0.9407500000000001	0.9345000000000001	0.9475	0.9445	0.9505000000000001	0.9564999999999999	0.9724999999999999	0.9737500000000001	0.97075	0.96975
Streptococcus uberis	1349											0.78	0.74	0.725	0.695	0.685	0.66	0.63	0.58	0.735	0.73	0.73
Streptomyces albidoflavus	1886															0.47	0.37	0.19	0.185	0.145	0.11	0.09
Streptomyces albulus	68570																0.4	0.3425	0.28	0.20500000000000002	0.34	0.32
Streptomyces albus	1888																	0.61	0.79	0.8	0.5375	0.51
Streptomyces ambofaciens	1889																	0.33	0.28500000000000003	0.24	0.19	0.15000000000000002
Streptomyces cattleya	29303													0.895	0.835	0.6699999999999999	0.565	0.45499999999999996	0.39	0.365	0.30000000000000004	0.29000000000000004
Streptomyces cavourensis	67258																			0.24	0.185	0.175
Streptomyces chartreusis	1969																				0.315	0.29000000000000004
Streptomyces hygroscopicus	1912														0.41000000000000003	0.43999999999999995	0.365	0.42333333333333334	0.365	0.43500000000000005	0.395	0.385
Streptomyces lincolnensis	1915																		0.49	0.47	0.325	0.28
Streptomyces lydicus	47763																		0.01	0.09500000000000001	0.041666666666666664	0.08
Streptomyces pluripotens	1355015																			0.45999999999999996	0.41	0.4
Streptomyces venezuelae	54571																	0.42333333333333334	0.5133333333333333	0.47333333333333333	0.43	0.38000000000000006
Synechococcus elongatus	32046						0.92	0.93	0.93	0.93	0.93	0.93	0.93	0.93	0.93	0.92	0.92	0.91	0.91	0.91	0.8425	0.8400000000000001
Synechocystis sp. PCC 6803	1148						1.0	1.0	0.9983333333333333	0.9983333333333333	0.995	0.99	0.99	0.9866666666666667	0.9844444444444443	0.9988888888888888	0.9988888888888888	0.9988888888888888	0.9966666666666666	0.9955555555555554	0.9933333333333333	0.9933333333333333
Tannerella forsythia	28112													0.87	0.86	0.855	0.835	0.9366666666666666	0.9166666666666666	0.91	0.9066666666666667	0.9066666666666667
Tatlockia micdadei	451																0.955	0.92	0.89	0.9325	0.915	0.915
Tatumella citrea	53336																			0.855	0.84	0.84
Taylorella equigenitalis	29575													0.9062500000000001	0.951	0.95	0.942	0.908	0.8699999999999999	0.978	0.978	0.978
Tepidanaerobacter acetatoxydans	499229													0.94	0.93	0.915	0.91	0.85	0.8	0.79	0.74	0.74
Tetragenococcus halophilus	51669													0.685	0.6699999999999999	0.6625	0.62	0.5175000000000001	0.57	0.7433333333333335	0.755	0.7516666666666666
Thalassolituus oleivorans	187493															0.87	0.86	0.8466666666666667	0.8966666666666666	0.8966666666666666	0.8866666666666667	0.8866666666666667
Thermoanaerobacterium thermosaccharolyticum	1517												0.59	0.57	0.5475000000000001	0.5425	0.5275000000000001	0.485	0.4575	0.5599999999999999	0.535	0.535
Thermoclostridium stercorarium	1510															0.915	0.91	0.9	0.9075	0.9025000000000001	0.8975	0.8975
Thermotoga maritima	2336			0.9983333333333334	0.9983333333333334	0.9983333333333334	0.9983333333333334	0.9983333333333334	0.9983333333333334	0.895	0.7799999999999999	0.6749999999999999	0.6749999999999999	0.6716666666666667	0.6716666666666667	0.92375	0.895	0.9975	0.9975	0.9975	0.9975	0.9975
Thermus thermophilus	274						0.9375	0.9299999999999999	0.9125000000000001	0.9075	0.9	0.8925000000000001	0.8875	0.8616666666666667	0.9216666666666667	0.9066666666666667	0.8966666666666666	0.875	0.895	0.8966666666666668	0.9050000000000001	0.9
Trueperella pyogenes	1661																0.7083333333333334	0.8493333333333334	0.8346666666666668	0.8256666666666668	0.9816666666666667	0.9810000000000001
Tsukamurella paurometabola	2061												0.01	0.01	0.01	0.01	0.01	0.01	0.01	0.0	0.0	0.0
Ureaplasma parvum	134821					0.96	0.9550000000000001	0.94	0.9183333333333333	0.8483333333333333	0.76875	0.7275	0.7012499999999999	0.66	0.62875	0.6175	0.7849999999999999	0.71125	0.6275	0.93875	0.92625	0.925
Variovorax paradoxus	34073											0.07	0.057499999999999996	0.0275	0.0275	0.0525	0.0375	0.0275	0.0175	0.01	0.01	0.01
Veillonella parvula	29466											0.75	0.73	0.69	0.69	0.68	0.64	0.62	0.62	0.6275	0.5800000000000001	0.5825
Vibrio alginolyticus	663															0.5451666666666667	0.5216666666666667	0.6082000000000001	0.6398666666666666	0.772	0.7790000000000001	0.7694
Vibrio anguillarum	55601													0.81975	0.81475	0.8221666666666666	0.8563666666666666	0.8474	0.8701666666666666	0.9425999999999999	0.9402666666666665	0.9454666666666667
Vibrio campbellii	680									0.7749999999999999	0.7633333333333334	0.7391666666666666	0.7324999999999999	0.715	0.6900000000000001	0.7541666666666667	0.7375	0.7025	0.6516666666666667	0.7738333333333334	0.8195	0.819
Vibrio cholerae	666			0.9707792207792207	0.968575487012987	0.9632021103896103	0.9602435064935064	0.9591639610389611	0.9566071428571429	0.9511655844155843	0.9463668831168832	0.9664772727272727	0.9648181818181818	0.9667045454545455	0.9672077922077923	0.9663441558441559	0.9673214285714286	0.9740292207792207	0.9790292207792207	0.9794610389610389	0.982551948051948	0.9832337662337661
Vibrio coralliilyticus	190893																0.79875	0.77	0.8274999999999999	0.8574999999999999	0.855	0.8525
Vibrio diabolicus	50719																				0.16	0.16
Vibrio fluvialis	676																			0.615	0.75	0.7466666666666667
Vibrio harveyi	669																0.7024999999999999	0.665	0.63	0.505	0.5949999999999999	0.5949999999999999
Vibrio mediterranei	689																			0.72	0.635	0.625
Vibrio mimicus	674																		0.38	0.35	0.355	0.35
Vibrio natriegens	691																	0.45333333333333337	0.8577777777777778	0.8555555555555555	0.8344444444444443	0.8300000000000001
Vibrio owensii	696485																			0.27	0.30333333333333334	0.2916666666666667
Vibrio parahaemolyticus	670						0.8963541666666667	0.8933333333333333	0.8896875	0.8776041666666667	0.8672916666666666	0.8090625	0.8038541666666668	0.7842708333333335	0.8310714285714287	0.9039166666666667	0.9125595238095239	0.9258928571428573	0.9398452380952381	0.9226547619047618	0.9432619047619047	0.9451785714285714
Vibrio scophthalmi	45658																		0.745	0.72	0.69	0.69
Vibrio vulnificus	672					0.8770833333333333	0.8652083333333334	0.8631249999999999	0.8556249999999999	0.8414583333333334	0.8322916666666667	0.8110416666666667	0.8079166666666666	0.8653333333333334	0.8613333333333333	0.8503333333333334	0.8771666666666667	0.8756666666666666	0.8813333333333333	0.9174999999999999	0.9238333333333333	0.9238333333333333
Weeksella virosa	1014													0.91	0.9	0.9	0.9	0.88	0.83	0.81	0.74	0.74
Weissella ceti	759620																0.9533333333333333	0.9499999999999998	0.94	0.9233333333333333	0.9199999999999999	0.9166666666666666
Weissella cibaria	137591																	0.7427777777777779	0.7188888888888889	0.9087500000000001	0.9416666666666667	0.9458333333333333
Weissella koreensis	165096													0.78	0.74	0.74	0.7	0.61	0.59	0.55	0.55	0.54
Wigglesworthia glossinidia	51229						0.13	0.08	0.03	0.01	0.01	0.01	0.01	0.01	0.005	0.005	0.005	0.005	0.005	0.005	0.005	0.005
Wolbachia endosymbiont of Drosophila simulans	77038															0.21333333333333335	0.4466666666666667	0.4166666666666667	0.38999999999999996	0.3833333333333333	0.37000000000000005	0.36333333333333334
Wolinella succinogenes	844					0.99	0.98	0.98	0.98	0.97	0.97	0.97	0.96	0.96	0.96	0.96	0.96	0.96	0.96	0.95	0.95	0.95
Xanthomonas campestris	339				0.796875	0.7641666666666667	0.7575	0.8318333333333333	0.7761666666666666	0.7578333333333334	0.8045	0.8004999999999999	0.7891666666666667	0.8375	0.825	0.7868333333333334	0.7506666666666667	0.7043333333333334	0.6446666666666667	0.7131666666666667	0.7220000000000001	0.7176666666666667
Xanthomonas citri	346				0.9204523809523809	0.9028650793650794	0.8915952380952381	0.7719126984126984	0.7229880952380953	0.690718253968254	0.5987420634920635	0.5952936507936508	0.5856944444444444	0.43692857142857144	0.41459920634920633	0.8197587301587301	0.7564666666666666	0.9102126984126985	0.9501079365079365	0.9876317460317459	0.9838793650793651	0.9843396825396825
Xanthomonas euvesicatoria	456327							0.86	0.8	0.77	0.655	0.655	0.64	0.63	0.59	0.3633333333333333	0.33	0.08	0.15	0.10166666666666668	0.09333333333333334	0.09166666666666667
Xanthomonas fragariae	48664																		0.40666666666666673	0.695	0.6566666666666667	0.6583333333333333
Xanthomonas gardneri	90270																		0.155	0.07500000000000001	0.07500000000000001	0.07500000000000001
Xanthomonas oryzae	347								0.8042357642357643	0.779522977022977	0.718494005994006	0.7133566433566434	0.6981468531468531	0.619458041958042	0.5994980019980021	0.5070429570429571	0.45135364635364633	0.9723665223665223	0.9753892773892774	0.9362171162171162	0.9834756354756354	0.9832562992562993
Xanthomonas perforans	442694																		0.07	0.04	0.035	0.035
Xanthomonas phaseoli	1985254																			0.09375	0.0925	0.16625
Xanthomonas translucens	343																	0.11	0.14333333333333334	0.11	0.16666666666666666	0.16666666666666666
Xanthomonas vasicola	56459																				0.13833333333333334	0.13833333333333334
Xanthomonas vesicatoria	56460																		0.155	0.13	0.11499999999999999	0.11499999999999999
Xenorhabdus bovienii	40576												0.49	0.47	0.47	0.47	0.45	0.44	0.405	0.385	0.345	0.33999999999999997
Xenorhabdus nematophila	628																0.82	0.79	0.79	0.79	0.76	0.76
Xylella fastidiosa	2371					0.9139583333333332	0.9557333333333334	0.9512	0.946	0.9401333333333334	0.9572333333333333	0.9553333333333333	0.9577333333333333	0.9559999999999998	0.9550000000000001	0.9505333333333332	0.9615	0.9865333333333334	0.9826333333333335	0.9834666666666667	0.9811333333333334	0.9811333333333334
Yersinia enterocolitica	630									0.677	0.6499166666666667	0.6250833333333333	0.61575	0.7802666666666667	0.7776666666666667	0.7748	0.818	0.8665333333333333	0.901	0.9000666666666666	0.9024666666666666	0.8991333333333333
Yersinia frederiksenii	29484																	0.01	0.01	0.006666666666666667	0.0	0.0
Yersinia intermedia	631																	0.64	0.6	0.59	0.7399999999999999	0.7399999999999999
Yersinia pestis	632				0.9753869047619048	0.9893214285714287	0.9953452380952381	0.9938928571428571	0.9912142857142856	0.9936309523809523	0.8984761904761905	0.9812261904761904	0.9840595238095238	0.9908571428571429	0.9900714285714285	0.9892380952380952	0.9862380952380952	0.9909880952380952	0.9899880952380953	0.9898214285714285	0.9793809523809524	0.9793809523809524
Yersinia pseudotuberculosis	633								0.04119642857142857	0.055499999999999994	0.21855714285714284	0.10688571428571429	0.09264285714285714	0.07004285714285714	0.06954285714285716	0.06925714285714286	0.08811428571428573	0.10428571428571429	0.10028571428571428	0.10884285714285713	0.2334857142857143	0.2339857142857143
Yersinia ruckeri	29486																	0.695	0.6616666666666666	0.8316666666666667	0.8666666666666666	0.8933333333333334
Zymomonas mobilis	542											0.9108333333333334	0.9368333333333334	0.9483333333333333	0.9551666666666666	0.9581666666666667	0.9688333333333332	0.9676666666666666	0.9644999999999999	0.9628333333333334	0.9763333333333334	0.9798333333333332
[Brevibacterium] flavum	92706																	0.01	0.0	0.0	0.0	0.0
[Enterobacter] lignolyticus	1334193												0.68	0.67	0.65	0.56	0.42	0.385	0.375	0.315	0.275	0.265
[Haemophilus] ducreyi	730					0.9425	0.9358333333333334	0.935	0.93	0.9216666666666667	0.8966666666666666	0.8849999999999999	0.8675	0.8458333333333333	0.8341666666666666	0.8066666666666666	0.7783333333333333	0.7275	0.9792500000000001	0.9774999999999999	0.9715	0.9715
