# Supplementary material for: Keeping up with the genomes: efficient learning of our increasing knowledge of the tree of life
Source: BMC Bioinformatics. 2020 Sep 21;21:412. doi: 10.1186/s12859-020-03744-7 (PMC7507296; doi:10.1186/s12859-020-03744-7)
Supplement: Supplementary file 5 — Additional file 5 The standard deviation of the accuracy per species from 1999 to 2019. The table shows the standard deviation of the accuracy per species for 5-fold cross-validation. [file 12859_2020_3744_MOESM5_ESM.csv]

Species Name	Taxonomy ID	1999	2000	2001	2002	2003	2004	2005	2006	2007	2008	2009	2010	2011	2012	2013	2014	2015	2016	2017	2018	2019
Acetobacter ascendens	481146																		0.010000000000000009	0.0725	0.075	0.06999999999999999
Acetobacter oryzifermentans	1633874																		0.0	0.065	0.005	0.005
Acetobacter pasteurianus	438											0.06798352741657347	0.067926136354131	0.07474195608893305	0.07448516630846708	0.06759615373673267	0.06363992457569381	0.06592844606086205	0.09194324336241352	0.024062418831031926	0.025865034312755105	0.025865034312755105
Acetobacter pomorum	65959																			0.0	0.015000000000000001	0.015000000000000001
Acholeplasma laidlawii	2148									0.0	0.0	0.0	0.0	0.0	0.0	0.0	0.0	0.0	0.0	0.0	0.015000000000000013	0.015000000000000013
Achromobacter denitrificans	32002																		0.0	0.12256517540566825	0.07318166133366716	0.07071067811865475
Achromobacter insolitus	217204																			0.009999999999999981	0.10370899457402696	0.089566858950296
Achromobacter spanius	217203																			0.065	0.07176350047203661	0.11775681155103795
Achromobacter xylosoxidans	85698												0.009428090415820628	0.01178511301977579	0.008164965809277263	0.010274023338281629	0.00816496580927726	0.13561779934802068	0.09167708274154453	0.08861198188356545	0.12700270666407074	0.12516655570345725
Acidipropionibacterium acidipropionici	1748														0.006236095644623242	0.009428090415820642	0.02054804667656325	0.16667239573486667	0.07577722283113836	0.03781120865563542	0.01767766952966365	0.016345871038277483
Acidipropionibacterium jensenii	1749																				0.0050000000000000044	0.1023067283548187
Acidithiobacillus caldus	33059													0.0	0.0	0.0	0.007500000000000007	0.0050000000000000044	0.020000000000000018	0.020000000000000018	0.1175	0.1175
Acidovorax carolinensis	553814																			0.039607448794387184	0.05931905258852339	0.062048368229954305
Acidovorax citrulli	80869									0.0	0.0	0.0	0.0	0.0	0.0	0.0	0.0	0.0	0.0	0.020000000000000018	0.03	0.035
Acinetobacter baumannii	470										0.04921225665253397	0.0526400311532829	0.06666798497917402	0.022896683966190382	0.021670934543762316	0.008941715371669276	0.0049860489267782825	0.0034250153653502557	0.002835674103663236	0.001822659554069825	0.004016887747308569	0.003942506674397494
Acinetobacter calcoaceticus	471																		0.0	0.0	0.0	0.0
Acinetobacter haemolyticus	29430																		0.0050000000000000044	0.07788880963698615	0.028284271247461874	0.028284271247461874
Acinetobacter johnsonii	40214																		0.025000000000000022	0.020000000000000018	0.08286535263104033	0.082192186706253
Acinetobacter junii	40215																			0.07	0.017500000000000016	0.017500000000000016
Acinetobacter nosocomialis	106654																	0.0	0.006236095644623235	0.05066742049877811	0.024590394466132502	0.02484325864293975
Acinetobacter pittii	48296													0.0378662668699552	0.02407670035532278	0.044495630247374976	0.040865208647182724	0.045734742446707485	0.08580080289704624	0.036153991634549985	0.04685201288217093	0.049870944558040094
Acinetobacter radioresistens	40216																				0.010000000000000009	0.010000000000000009
Acinetobacter schindleri	108981																			0.0	0.0050000000000000044	0.0050000000000000044
Acinetobacter wuhouensis	1879050																				0.04000000000000001	0.04000000000000001
Actinobacillus pleuropneumoniae	715									0.017809758560968773	0.027162065049951133	0.03136523198986063	0.033423212160280324	0.03559650419789997	0.037261836299952306	0.036331804249169895	0.0485386443980464	0.04118252056394799	0.04331281565541544	0.03287011476165613	0.022251092357704824	0.022251092357704824
Actinobacillus suis	716																0.0	0.0	0.0	0.020000000000000018	0.0	0.0
Actinosynnema pretiosum	42197																			0.0	0.010000000000000002	0.005000000000000001
Aerococcus urinae	1376													0.0	0.0	0.0	0.0	0.0	0.024999999999999994	0.034999999999999976	0.03499999999999999	0.029999999999999985
Aerococcus urinaeequi	51665																		0.014999999999999958	0.019999999999999962	0.024999999999999967	0.020000000000000018
Aeromonas caviae	648																				0.061824123303304675	0.11575836902790225
Aeromonas hydrophila	644								0.07882764029831164	0.05407021862048153	0.06733347514424012	0.07342357137413935	0.08090065924741693	0.08240780833755985	0.07715248024745111	0.14954737636541063	0.10939477948137095	0.07872444206075885	0.07072840070768366	0.08774928932918931	0.10305469960710724	0.10399329038185319
Aeromonas salmonicida	645									0.025341418665891586	0.039607448794387136	0.038160843806184355	0.04026604235167228	0.05635175980688917	0.07343151571362257	0.08923284148787373	0.12083045973594572	0.10230927377320202	0.08919781387455636	0.025982900359873457	0.037894590642992866	0.04282263160733793
Aeromonas veronii	654													0.013966450099973922	0.003142696805273565	0.03878557705712679	0.019309052441091948	0.010304020550550784	0.17589996762680518	0.11861102979440356	0.08093528793630955	0.0818482250537203
Aggregatibacter actinomycetemcomitans	714																0.04242640687119283	0.04478342947514805	0.0204633819296811	0.021213203435596392	0.02598076211353313	0.02598076211353313
Aggregatibacter aphrophilus	732											0.07999999999999996	0.09499999999999997	0.09500000000000003	0.09000000000000002	0.10500000000000004	0.12	0.12657891697365017	0.15300286449347894	0.15903256906901606	0.07646511348482335	0.07646511348482335
Agrobacterium fabrum	1176649									0.040000000000000036	0.04499999999999999	0.03999999999999998	0.04999999999999999	0.04999999999999999	0.05499999999999999	0.040000000000000036	0.015000000000000013	0.014999999999999986	0.009999999999999981	0.014999999999999986	0.02449489742783178	0.02449489742783178
Agrobacterium tumefaciens	358											0.01224744871391589	0.01224744871391589	0.008660254037844387	0.008660254037844387	0.008660254037844387	0.008660254037844387	0.35758740190336685	0.3132391259086259	0.3179917451758772	0.24085647178350844	0.24164304252347094
Akkermansia muciniphila	239935										0.005789717897560588	0.006985476003823958	0.006693046765113803	0.009620128637393553	0.011302884956210646	0.01507774988738924	0.013567731325956196	0.015689699381016425	0.03420412073128032	0.059139157924339776	0.0339433515008626	0.012903487900563932
Alcaligenes faecalis	511																	0.2125	0.2175	0.1878533707147383	0.05035675197166516	0.05135809888408696
Alicyclobacillus acidocaldarius	405212											0.0	0.0	0.01999999999999999	0.015000000000000013	0.009999999999999995	0.024999999999999994	0.020000000000000004	0.015	0.0049999999999999906	0.015	0.01999999999999999
Aliivibrio salmonicida	40269										0.0	0.0	0.0	0.0	0.0	0.0	0.0	0.0	0.0	0.0	0.04499999999999999	0.04499999999999999
Alteromonas macleodii	28108														0.1518925744289913	0.18283787217094824	0.18659782956937093	0.1962154959052249	0.1657872632823965	0.1709303586259621	0.18574175621006708	0.18364367672206958
Alteromonas mediterranea	314275														0.03799999999999998	0.04490903013486621	0.04550464635074284	0.0455216676124922	0.020002468983405467	0.020002468983405467	0.020138409955990918	0.020138409955990918
Alteromonas stellipolaris	233316																	0.030000000000000027	0.03894440481849306	0.035197853469904776	0.035197853469904776	0.035197853469904776
Aminobacter sp. MSH1	374606																				0.03999999999999998	0.03999999999999998
Amycolatopsis mediterranei	33910												0.04898979485566356	0.05760859310901456	0.004330127018922197	0.0050000000000000044	0.011180339887498923	0.025495097567963948	0.025495097567963948	0.03418698582794334	0.042646805273079944	0.044930501889028564
Anaeromyxobacter dehalogenans	161493								0.0	0.0	0.0	0.04000000000000001	0.024999999999999994	0.015	0.010000000000000009	0.0	0.0	0.009999999999999998	0.015000000000000001	0.01	0.005	0.005
Anaplasma marginale	770						0.0	0.0	0.0	0.0	0.0	0.0050000000000000044	0.0050000000000000044	0.0050000000000000044	0.0050000000000000044	0.0050000000000000044	0.0050000000000000044	0.0	0.0	0.0	0.010000000000000009	0.010000000000000009
Anaplasma phagocytophilum	948								0.0050000000000000044	0.010000000000000009	0.025000000000000022	0.025000000000000022	0.025000000000000022	0.020000000000000018	0.015000000000000013	0.006236095644623242	0.0023570226039551605	0.010801234497346443	0.013123346456686365	0.021602468994692887	0.020548046676563275	0.020548046676563275
Anoxybacillus flavithermus	33934										0.0	0.0	0.0	0.0	0.0	0.0	0.0	0.0	0.0	0.0050000000000000044	0.010000000000000009	0.08500000000000002
Arcanobacterium haemolyticum	28264												0.0	0.0	0.0	0.0	0.0	0.0	0.0	0.0	0.030000000000000027	0.03500000000000003
Arcobacter butzleri	28197									0.0	0.0	0.0	0.0	0.0625	0.07749999999999999	0.19499999999999998	0.2225	0.2025	0.1675	0.0025000000000000022	0.015000000000000013	0.017500000000000016
Arcobacter cryaerophilus	28198																				0.01	0.01
Arcobacter skirrowii	28200																				0.009999999999999995	0.009999999999999995
Arthrobacter alpinus	656366																	0.012472191289246471	0.012472191289246473	0.012472191289246473	0.012472191289246473	0.012472191289246473
Asticcacaulis excentricus	78587												0.0	0.0	0.0	0.0	0.0	0.0	0.0	0.0	0.0049999999999999975	0.0049999999999999975
Azoarcus communis	41977																				0.010000000000000002	0.010000000000000002
Azospirillum brasilense	192																0.0	0.03	0.020000000000000004	0.03	0.019999999999999997	0.019999999999999997
Azospirillum lipoferum	193												0.0	0.030000000000000006	0.02500000000000001	0.0049999999999999975	0.0050000000000000044	0.005000000000000001	0.005000000000000001	0.005000000000000001	0.015	0.015
Azotobacter chroococcum	353																	0.0	0.0	0.02500000000000001	0.035	0.035
Azotobacter vinelandii	354											0.0050000000000000044	0.0050000000000000044	0.014999999999999958	0.03500000000000003	0.047842333648024454	0.024944382578492925	0.0374165738677394	0.038586123009300734	0.030912061651652372	0.04082482904638631	0.04496912521077349
Bacillus altitudinis	293387																	0.2075786330258702	0.030912061651652348	0.02867441755680876	0.0793025150224688	0.0668331255192114
Bacillus amyloliquefaciens	1390												0.22527618851336934	0.06339168462040068	0.04830845336653479	0.17604936176475552	0.1326108276308472	0.11569828791801759	0.09599399158152079	0.08453049416893553	0.06895711317036209	0.07482245652208969
Bacillus anthracis	1392					0.010561884894654283	0.026573525447727488	0.09281140812868151	0.12144826376844656	0.1210602922209305	0.12741874559433067	0.09804921418665441	0.15148906980902926	0.17862990817272997	0.18641637683090487	0.17791020614259637	0.1818922329631476	0.03487284325523743	0.024081263829871222	0.03868851067673204	0.03765967301842521	0.03895040133651971
Bacillus atrophaeus	1452												0.0	0.0	0.0	0.0	0.0	0.0	0.0	0.27	0.2475	0.225
Bacillus cellulasensis	1049581																	0.035590260840104374	0.1429063407348401	0.11145502331533659	0.10208928554075704	0.10402991022884825
Bacillus cereus	1396						0.18773512710033063	0.2547068354794842	0.25298729828612676	0.24734985134119047	0.050935360573358714	0.09197578108139193	0.13415458434366548	0.18590369722864256	0.19179707467249418	0.21518103044737782	0.2194676313648552	0.12717139220534668	0.10656483713405969	0.1501785147130354	0.15796604394820954	0.1541616276171973
Bacillus circulans	1397																				0.025000000000000022	0.025000000000000022
Bacillus clausii	79880						0.0	0.0	0.0	0.0	0.0	0.0	0.0	0.0	0.0	0.0	0.0	0.0	0.0	0.08999999999999997	0.09999999999999998	0.10249999999999998
Bacillus coagulans	1398													0.02867441755680878	0.03082207001484491	0.030641293851417086	0.026770630673681708	0.049164901098242834	0.05420951830629007	0.05845671475544962	0.039424571969775404	0.03890593624371479
Bacillus cytotoxicus	580165									0.01749779527558181	0.04698962323064556	0.046948553403344244	0.040977636177147524	0.05511351921262151	0.023147407395555167	0.025141574442188362	0.021829869671542785	0.054794791137502	0.05209203630991576	0.046963342678684565	0.002499999999999984	0.0029755951785595002
Bacillus glycinifermentans	1664069																		0.0	0.004999999999999977	0.0025000000000000022	0.09250000000000003
Bacillus licheniformis	1402						0.017517775229166255	0.016578046708012998	0.017102929692939504	0.01407994666038131	0.012348808089224252	0.01257357124597271	0.013477115902938023	0.012076085323261602	0.005277290584984628	0.023768028603009334	0.02116215335673282	0.11077457897432413	0.3309091989642834	0.027097345302611847	0.041038558275189464	0.04074159485121326
Bacillus megaterium	1404												0.0340342964277702	0.043493294502332955	0.04639055219905593	0.03714414489525905	0.047527404375440785	0.010897247358851694	0.018157298807917423	0.045282676967393756	0.05315562842572115	0.05244044240850758
Bacillus mycoides	1405									0.0	0.0	0.0	0.0	0.0	0.0	0.0	0.0	0.07500000000000001	0.061666666666666675	0.09333333333333332	0.09333333333333332	0.09166666666666667
Bacillus paralicheniformis	1648923															0.1709349291397168	0.16561910366862875	0.047631397208144126	0.08619563504029659	0.0501597448159378	0.1255547689257561	0.11651609330903608
Bacillus pumilus	1408																0.11367052236319225	0.07141428428542851	0.12938690900636823	0.19669270660940466	0.21654483754332882	0.18256420103623822
Bacillus safensis	561879																		0.0050000000000000044	0.23366642891095846	0.22268285592067397	0.2154295164159495
Bacillus subtilis	1423											0.02417288498804838	0.020698756440637404	0.02717668643777049	0.015194079683648354	0.0159269227824668	0.014228713348953453	0.014483689828121909	0.011503179029402663	0.010867433601636257	0.008384962988233364	0.008220067297280425
Bacillus thuringiensis	1428						0.016902688225148788	0.018669896920454815	0.16237059812757473	0.14544585483726374	0.025332695023187288	0.004576941120735085	0.025619768287104164	0.15100738974007152	0.21500988290199088	0.14825348886772022	0.08567949770237106	0.07354645804904261	0.06560720706251495	0.07264885508474801	0.07860040741853243	0.06702829702946882
Bacillus vallismortis	72361																			0.0	0.08485281374238571	0.07874007874011811
Bacillus velezensis	492670									0.012350619608149843	0.014223370910067427	0.013659364234565126	0.040687429791364436	0.04238678857287423	0.12024188546595634	0.27682882879771525	0.15570774880701585	0.05482918103501565	0.06369484079393065	0.004462552679491127	0.005812645531301748	0.002905932629027101
Bacteroides fragilis	817						0.020548046676563275	0.03009245014211297	0.029439202887759478	0.029439202887759478	0.025495097567963948	0.024944382578492966	0.1082820391385386	0.1125555418449043	0.11346805717910217	0.11849973628662638	0.11993270682623099	0.08563792481527481	0.07640694231111028	0.0771362431027076	0.08417491708737622	0.08417491708737622
Bacteroides ovatus	28116																	0.0	0.0050000000000000044	0.0050000000000000044	0.010000000000000009	0.010000000000000009
Bacteroides thetaiotaomicron	818					0.0	0.0	0.0	0.0	0.0	0.0	0.0	0.0	0.0	0.0	0.0	0.0	0.020000000000000018	0.020000000000000018	0.010000000000000009	0.010000000000000009	0.010000000000000009
Bartonella apis	1686310																			0.2425	0.25	0.2525
Bartonella bacilliformis	774									0.0	0.0	0.0	0.0	0.0	0.0	0.0	0.0	0.0	0.0	0.0	0.010000000000000009	0.015000000000000013
Bartonella henselae	38323						0.0050000000000000044	0.010000000000000009	0.010000000000000009	0.012500000000000011	0.0050000000000000044	0.007499999999999951	0.0050000000000000044	0.010000000000000009	0.0025000000000000022	0.007500000000000007	0.01471960144387972	0.01649915822768608	0.02718251071716679	0.018708286933869674	0.024608038433722307	0.024608038433722307
Bartonella quintana	803						0.0	0.0	0.0	0.0	0.0	0.0	0.0	0.0	0.0	0.0	0.0	0.0	0.0	0.0	0.06000000000000005	0.06000000000000005
Bartonella vinsonii	33047															0.0	0.0	0.0	0.0	0.0	0.0	0.0050000000000000044
Bdellovibrio bacteriovorus	959						0.29000000000000004	0.2775	0.26999999999999996	0.265	0.2475	0.23750000000000002	0.22999999999999998	0.205	0.1708963298481145	0.15472197287033568	0.2076455312947203	0.19510680835549196	0.1733173069514089	0.198158185969358	0.18512758363415815	0.18966344461235068
Beggiatoa leptomitoformis	288004																	0.0	0.0	0.0	0.025000000000000022	0.025000000000000022
Bibersteinia trehalosi	47735															0.07874007874011812	0.05385164807134505	0.060156047077579836	0.06422616289332567	0.05804093383121947	0.06103277807866849	0.05804093383121947
Bifidobacterium adolescentis	1680								0.05833333333333335	0.06666666666666671	0.020000000000000018	0.015000000000000013	0.021666666666666667	0.031666666666666676	0.02999999999999997	0.023333333333333373	0.0997775303139718	0.11551281260770688	0.12139111363331258	0.13141912971223402	0.04166296279833928	0.04166296279833928
Bifidobacterium animalis	28025											0.060111701767146836	0.0226471784970568	0.022186815557454363	0.013175146670755452	0.013119731206803585	0.019542717905379824	0.018412368907834393	0.01963984103828418	0.015214532377462436	0.015158240164938637	0.01534825952004931
Bifidobacterium asteroides	1684														0.0	0.0	0.0	0.0	0.0	0.024999999999999967	0.015000000000000013	0.015000000000000013
Bifidobacterium bifidum	1681												0.12544365711789143	0.12778766568022126	0.04934818188703165	0.05230121094837736	0.06731327052586947	0.033174098832271744	0.036893239368631064	0.024731193752919538	0.02944804747347433	0.02944804747347433
Bifidobacterium breve	1685													0.12477029561023997	0.12680748313004947	0.1266508367301395	0.06720136407345714	0.06988097817797854	0.07112677258091907	0.030873289426298585	0.03201421559245203	0.03201421559245203
Bifidobacterium dentium	1689												0.0	0.0	0.0	0.0	0.0	0.0	0.0	0.0	0.09500000000000003	0.09750000000000003
Bifidobacterium kashiwanohense	630129																0.0	0.0050000000000000044	0.0050000000000000044	0.0049999999999999975	0.005000000000000001	0.005000000000000001
Bifidobacterium longum	216816							0.04654140554984943	0.052823079972468275	0.04806498783475927	0.08526820431243214	0.09179324593890337	0.044069389729279325	0.011284207253207147	0.011897712198383162	0.01323295549418612	0.012498888839501785	0.017419656840605216	0.01617267929427761	0.01939644870130153	0.01740370330960882	0.0174515201502779
Bifidobacterium pseudocatenulatum	28026																	0.0	0.0	0.0	0.034999999999999976	0.034999999999999976
Bifidobacterium pseudolongum	1694																0.09500000000000001	0.10499999999999998	0.085	0.09030811456096043	0.09092121131323905	0.09092121131323905
Blastochloris viridis	1079																	0.0	0.1175	0.1275	0.11	0.1175
Blattabacterium cuenoti	1653831															0.215	0.185	0.13	0.09201449161228174	0.09201449161228173	0.0993310961716756	0.09672412085697939
Blattabacterium punctulatus	164514													0.026770630673681673	0.026770630673681694	0.025193694096384958	0.030641293851417062	0.023213980461973538	0.03091206165165235	0.025495097567963924	0.08237443095402842	0.08227241335952165
Bordetella avium	521								0.0	0.0	0.0	0.0	0.0	0.0	0.0	0.0	0.0	0.0	0.0	0.0	0.0	0.1775
Bordetella bronchialis	463025																		0.04000000000000001	0.04500000000000001	0.03499999999999999	0.015
Bordetella bronchiseptica	518					0.08294152684271007	0.08043825271598083	0.07240025466115434	0.07084405556102313	0.08528139695541266	0.07566717143737654	0.07317306112907945	0.07697740469341205	0.10232263618085687	0.2609551898528004	0.2639294939520359	0.20046847909611903	0.022696059374065602	0.02464751508773248	0.03466907042948288	0.007207249436813216	0.03178748880368572
Bordetella hinzii	103855																	0.012500000000000011	0.04250000000000001	0.2445744603728416	0.19686430746977865	0.0641612551830672
Bordetella holmesii	35814																0.101651091703161	0.11473350765045832	0.05214403129793476	0.04929953797394502	0.0157091622239309	0.0157091622239309
Bordetella parapertussis	519					0.170898361607126	0.170898361607126	0.16057351639254425	0.14980716771903807	0.14573851083933395	0.13441423845709205	0.13441423845709205	0.11902599505990279	0.09446119132567969	0.0853210847329076	0.07428215493418769	0.009901862198596787	0.010006508298769024	0.022973414586817037	0.023953658964295577	0.046654760385909884	0.0757965112067245
Bordetella pertussis	520					0.049006480732855975	0.04860652152374189	0.046128263045240245	0.039260634444697996	0.040303829066250345	0.03862828398915106	0.039038369655269564	0.032291314099898376	0.007120118990386845	0.2963026565305272	0.2898684053751176	0.1247028913215579	0.0010172253670563153	0.00011661024115083424	0.0001538293957360162	0.0002528365206430898	0.00032596389338169086
Bordetella trematum	123899																		0.014999999999999986	0.025000000000000022	0.1986621923433512	0.06018490028422595
Borrelia hermsii	140																	0.0	0.03	0.04500000000000001	0.02500000000000001	0.02500000000000001
Borrelia mayonii	1674146																			0.0050000000000000044	0.0050000000000000044	0.0050000000000000044
Borrelia miyamotoi	47466																0.1793564885918544	0.0751265598839718	0.04586937976471886	0.014966629547095779	0.019390719429665335	0.02200000000000002
Borrelia turicatae	142																		0.0	0.0050000000000000044	0.0049999999999999906	0.0
Borreliella afzelii	29518													0.1225	0.24689178916188276	0.24190218408825223	0.2515397030733364	0.06683312551921142	0.09715394427859778	0.11430952132988166	0.12256517540566823	0.12256517540566823
Borreliella bavariensis	664662						0.0	0.0	0.0	0.0	0.0	0.0	0.0	0.0	0.0	0.0	0.0	0.0	0.0	0.0	0.005	0.005
Borreliella burgdorferi	139										0.067838656629781	0.05149838185160126	0.0406201920231798	0.11059435388441449	0.14553006562219367	0.07312166421641249	0.1012527091544276	0.12453290506707233	0.12252392056701057	0.04902493696522663	0.04706496691926078	0.04706496691926078
Borreliella garinii	29519													0.022500000000000006	0.19984716382498124	0.19210818711225078	0.12864680330268605	0.10490736654570812	0.14905256343540915	0.1556884353087566	0.12020815280171307	0.11549410759380276
Brachyspira hyodysenteriae	159											0.020000000000000018	0.04499999999999999	0.0050000000000000044	0.009999999999999953	0.010000000000000009	0.020000000000000018	0.035	0.14236104336041747	0.13960261060914614	0.020548046676563226	0.024494897427831758
Brachyspira pilosicoli	52584												0.0050000000000000044	0.019999999999999962	0.016996731711975913	0.016996731711975913	0.02054804667656323	0.02867441755680878	0.04898979485566356	0.044969125210773474	0.04496912521077347	0.04496912521077347
Bradyrhizobium diazoefficiens	1355477						0.019999999999999962	0.030000000000000027	0.025000000000000022	0.020000000000000018	0.0050000000000000044	0.010000000000000009	0.030000000000000027	0.014999999999999958	0.022499999999999964	0.0025000000000000022	0.0	0.13695092389449423	0.08730533902472527	0.09273618495495707	0.037932688922470176	0.03937003937005909
Brevibacillus brevis	1393											0.0675	0.06999999999999995	0.07	0.08249999999999999	0.06749999999999998	0.08749999999999997	0.09000000000000002	0.07750000000000001	0.2006655592438988	0.11085526098877262	0.11469767022723504
Brevibacillus laterosporus	1465																0.27887671509507966	0.2760434748368452	0.27959295810556856	0.3478056210011563	0.22922082693333082	0.2279254264008296
Brevibacterium aurantiacum	273384																		0.05000000000000002	0.05000000000000002	0.023425742935897803	0.04714045207910316
Brevundimonas naejangsanensis	588932																		0.0	0.0	0.005	0.0
Brochothrix thermosphacta	2756																		0.07856742013183865	0.03247030932489431	0.04166296279833928	0.04166296279833928
Brucella abortus	235							0.042120445681930345	0.042120445681930345	0.13211618939403302	0.3633582178022735	0.35054683472160086	0.3498912132522209	0.3186870199218454	0.3186870199218454	0.3186870199218454	0.31199537033602137	0.30054482934238685	0.297468252274274	0.0037305048809332317	0.0035590260840104374	0.0035590260840104374
Brucella canis	36855									0.0282842712474619	0.0282842712474619	0.009428090415820633	0.009428090415820633	0.0027638539919628336	0.0027638539919628336	0.0027638539919628336	0.0014433756729740645	0.0014433756729740645	0.0014433756729740645	0.0014433756729740645	0.004330127018922193	0.004330127018922193
Brucella melitensis	29459			0.0008763784108481205	0.0011027131682178036	0.0005565859937528229	0.017995589840242084	0.18162416253127606	0.17989239092475057	0.022101634521471705	0.03750818273095133	0.329301464412426	0.329301464412426	0.3256004292886079	0.3252951268508732	0.32549351336890475	0.013276710142789425	0.014650466218546623	0.018590959465100358	0.0021749575857177785	0.0015990217259147564	0.0012414070191702634
Brucella pinnipedialis	120576													0.0	0.0	0.0	0.0	0.0	0.0	0.0	0.0	0.0
Brucella suis	29461						0.011430952132988174	0.24469300494020393	0.23997962876507298	0.3647492289231055	0.375873648983272	0.07184488499538433	0.07184488499538433	0.041046277236797005	0.041046277236797005	0.04005308976845606	0.35100311608303425	0.3545933189937453	0.346847949395697	0.007533259586659682	0.007486446086094523	0.007486446086094523
Buchnera aphidicola	9				0.047514046716909585	0.1790466217044158	0.2557386771199396	0.23517954616471298	0.2067191328508837	0.16927418586423626	0.14085804436428728	0.08421229988099818	0.1028051455870944	0.09121951856315305	0.09189928431739763	0.08907352246110017	0.18118046558917741	0.17027831026835394	0.16100671983553838	0.15862609703996225	0.1356926758066687	0.13665958584610197
Burkholderia ambifaria	152480								0.0	0.0	0.01750000000000001	0.01750000000000001	0.01750000000000001	0.012500000000000004	0.012499999999999997	0.0049999999999999975	0.005000000000000001	0.05500000000000001	0.022500000000000003	0.017499999999999998	0.0024999999999999988	0.0024999999999999988
Burkholderia cenocepacia	95486								0.1388044347674494	0.14657263652461797	0.09343021162581429	0.09343021162581429	0.09965475960088965	0.1015589374588853	0.11669001671094234	0.10479633157277554	0.13528695428606557	0.12260404198520988	0.09276852914647296	0.061493125180335756	0.08186427792389056	0.08300200800783876
Burkholderia cepacia	292														0.0015713484026367726	0.0	0.15149257407543115	0.1135988006098656	0.19429124669337697	0.19904459299363045	0.2449670471036189	0.2449670471036189
Burkholderia gladioli	28095													0.012472191289246459	0.023213980461973528	0.017795130420052187	0.026770630673681683	0.13362143353519298	0.10068515282801134	0.09023407061636973	0.08294388163089546	0.08294388163089546
Burkholderia glumae	337													0.0	0.0	0.0	0.0	0.010000000000000009	0.010000000000000009	0.0	0.020000000000000004	0.020000000000000004
Burkholderia lata	482957							0.0	0.0	0.0	0.0	0.0	0.0	0.0	0.0	0.0	0.0	0.0	0.0075	0.0075	0.0075	0.0075
Burkholderia mallei	13373							0.1474909915642057	0.1476467568719842	0.3207994458293912	0.3213514241103932	0.3213514241103932	0.3213514241103932	0.3213514241103932	0.3445432403116399	0.07373514162942328	0.011763933162713488	0.015197530663617852	0.015197530663617852	0.01598171795026978	0.013054416025919266	0.013054416025919266
Burkholderia multivorans	87883									0.0843881162644757	0.19415457759218555	0.19415457759218555	0.19637831969044964	0.19586730201848393	0.17270913248709358	0.12416118556135006	0.09522838045690184	0.14004919770487004	0.07351190379795643	0.067580404786529	0.05000000000000002	0.0508767574089038
Burkholderia oklahomensis	342113																0.049999999999999996	0.07788880963698615	0.07359800721939873	0.0668331255192114	0.0638139657302555	0.0638139657302555
Burkholderia plantarii	41899																	0.015	0.03	0.015	0.015000000000000003	0.015000000000000003
Burkholderia pseudomallei	28450						0.003259680433558732	0.10932285164503806	0.10532361209769689	0.2808403260492568	0.281065543957277	0.2808095080316517	0.28060208342502707	0.28050649199127187	0.2861096429431201	0.038035645531529605	0.0016567499432415416	0.0019232200888624667	0.002184879577634379	0.0022095942798238417	0.002681640194087337	0.002681640194087337
Burkholderia pyrrocinia	60550																	0.0	0.0	0.0	0.0	0.0
Burkholderia stabilis	95485																		0.0	0.0	0.0	0.0
Burkholderia thailandensis	57975							0.20769182482038676	0.21130012554552718	0.03793268892247014	0.028917837392247108	0.027659731811586485	0.026915344394766512	0.027220804951768453	0.028185890875479604	0.07376949083312001	0.047436694657195494	0.07636706678201595	0.06983841668053799	0.05936014375544139	0.07574151951062096	0.07574151951062096
Burkholderia ubonensis	101571																	0.027182510717166816	0.09684878677608719	0.0805741118474166	0.06551478840689329	0.06551478840689329
Burkholderia vietnamiensis	60552																	0.05436502143433363	0.12496874609277313	0.11792476415070756	0.05123475382979798	0.05123475382979798
Campylobacter coli	195															0.14351713022028645	0.04815159798894416	0.014689376357687158	0.026763755549457396	0.03198306843732583	0.02795370677069898	0.02795370677069898
Campylobacter concisus	199																	0.0050000000000000044	0.22484562605386735	0.21228911104120873	0.1367073110293992	0.1367073110293992
Campylobacter fetus	196								0.04092299302378423	0.061342994408187856	0.060797173423575344	0.07284348179148338	0.08489645108841364	0.08282437167410252	0.07886149759210216	0.08571053783693286	0.06705485938145471	0.07822132950090334	0.01796505094775841	0.019053105608622795	0.009232716585900143	0.008196798155377516
Campylobacter hyointestinalis	198																		0.0050000000000000044	0.0	0.0049999999999999906	0.0049999999999999906
Campylobacter iguaniorum	1244531																0.02999999999999997	0.010000000000000009	0.062360956446232324	0.062360956446232324	0.06480740698407861	0.06649979114420002
Campylobacter insulaenigrae	260714																	0.0	0.0	0.0	0.16750000000000004	0.16750000000000004
Campylobacter jejuni	197					0.00240280021036767	0.0013367838063967493	0.03023376528412511	0.034858162776711867	0.016178764122890696	0.02149260985549802	0.024333263820530537	0.007765375184044966	0.009751397805939385	0.011158891946228955	0.006223865926858057	0.007094750596723138	0.007564477121153835	0.007995358318642112	0.0047257671030149235	0.002723616806116033	0.0026643600678930564
Campylobacter lari	201											0.03741657386773942	0.028963578661637946	0.02460803843372233	0.008164965809277256	0.01414213562373095	0.010801234497346436	0.05029599884682678	0.08093930982532531	0.0823862852664204	0.07900751546530241	0.07602425599767483
Campylobacter pinnipediorum	1965231																			0.047667832153583646	0.06745368781616022	0.06745368781616022
Campylobacter sputorum	206																			0.05400617248673217	0.05169354139756939	0.04988876515698588
Campylobacter subantarcticus	497724																	0.03	0.0	0.0	0.0049999999999999906	0.0
Candidatus Arthromitus sp. SFB-mouse	49118													0.09000000000000002	0.07	0.08000000000000002	0.08499999999999999	0.07500000000000001	0.04000000000000001	0.04000000000000001	0.04500000000000001	0.04500000000000001
Candidatus Carsonella ruddii	114186								0.01	0.01	0.005	0.0	0.0	0.0	0.03624334762288909	0.03741657386773942	0.012347839317162705	0.007973722274670735	0.0087488976377909	0.00415739709641549	0.00415739709641549	0.00415739709641549
Candidatus Kinetoplastibacterium blastocrithidii	233181														0.0	0.020000000000000018	0.020000000000000018	0.0050000000000000044	0.0050000000000000044	0.010000000000000009	0.0050000000000000044	0.0
Candidatus Liberibacter asiaticus	34021													0.0	0.0	0.007500000000000007	0.05666666666666664	0.004166666666666652	0.007499999999999951	0.02999999999999997	0.026666666666666672	0.026666666666666672
Candidatus Moranella endobia	1048758													0.0	0.0	0.019999999999999962	0.024999999999999967	0.015000000000000013	0.025000000000000022	0.020000000000000018	0.0050000000000000044	0.0050000000000000044
Candidatus Nasuia deltocephalinicola	1160784															0.0	0.0	0.005	0.005	0.005	0.005	0.005
Candidatus Phytoplasma australiense	59748										0.0	0.0	0.0	0.0	0.0	0.02999999999999997	0.03500000000000003	0.08000000000000002	0.06	0.05499999999999999	0.05499999999999999	0.05499999999999999
Candidatus Planktophila dulcis	1884914																			0.029439202887759464	0.03559026084010435	0.03559026084010435
Candidatus Planktophila lacus	1884913																			0.021602468994692852	0.016996731711975913	0.016996731711975913
Candidatus Planktophila versatilis	1884905																			0.038586123009300734	0.0410960933531265	0.0410960933531265
Candidatus Portiera aleyrodidarum	91844														0.014628738838327807	0.01913112646970901	0.02449489742783176	0.03749666651850535	0.049030602688525056	0.061757590626578034	0.051048996072400855	0.051048996072400855
Candidatus Profftella armatura	669502															0.0	0.0	0.04500000000000001	0.06999999999999999	0.05	0.05499999999999999	0.05499999999999999
Candidatus Sulcia muelleri	336810																0.005051814855409225	0.032285011932239586	0.014391355429948604	0.011323575230865482	0.08662434864273312	0.08662434864273312
Candidatus Thioglobus singularis	1427364																	0.0	0.0	0.0	0.005	0.005
Candidatus Tremblaya princeps	189385													0.0050000000000000044	0.0050000000000000044	0.014999999999999958	0.009999999999999953	0.004999999999999949	0.0	0.0050000000000000044	0.0050000000000000044	0.0
Capnocytophaga canimorsus	28188													0.015000000000000013	0.004999999999999949	0.0025000000000000022	0.0025000000000000022	0.0	0.010000000000000009	0.071366728077888	0.05099019513592784	0.05099019513592784
Capnocytophaga haemolytica	45243																		0.0	0.030000000000000027	0.040000000000000036	0.04500000000000004
Capnocytophaga sputigena	1019																			0.185936070255941	0.071336448530109	0.071336448530109
Carboxydocella thermautotrophica	178899																				0.0	0.0050000000000000044
Carnobacterium maltaromaticum	2751															0.0	0.0	0.0	0.015000000000000013	0.030000000000000027	0.015000000000000013	0.010000000000000009
Caulobacter segnis	88688												0.0	0.0	0.0	0.0	0.0	0.0	0.0	0.0	0.010000000000000009	0.0
Caulobacter vibrioides	155892				0.015000000000000013	0.0025000000000000022	0.007500000000000007	0.012500000000000011	0.03749999999999998	0.007500000000000007	0.02999999999999997	0.06944222218666556	0.06944222218666554	0.1023067283548187	0.10206207261596575	0.06940220937885673	0.09131751687868482	0.07961713941664125	0.07813805446487362	0.07261006970263989	0.01929306150465039	0.02041241452319317
Cedecea neteri	158822																0.1739891439780719	0.17594190960528863	0.1614689512637715	0.07586537784494028	0.07778174593052023	0.07778174593052023
Cellulomonas fimi	1708													0.0	0.0	0.0	0.0	0.0	0.0	0.0	0.0049999999999999975	0.015
Cellulophaga baltica	76594																0.025000000000000022	0.034999999999999976	0.04999999999999999	0.05499999999999999	0.05999999999999997	0.06499999999999997
Cellulophaga lytica	979													0.050000000000000044	0.04999999999999999	0.04999999999999999	0.061824123303304696	0.0787400787401181	0.07363574011458171	0.026246692913372727	0.020548046676563275	0.016329931618554536
Chlamydia abortus	83555							0.0	0.0	0.0	0.0	0.0	0.0	0.0	0.0	0.0	0.0	0.0	0.0	0.26	0.13	0.1225
Chlamydia muridarum	83560					0.002795084971874727	0.006147598616533116	0.013444765477686835	0.013444765477686835	0.013357318920726563	0.019751878866325595	0.021323402636539954	0.01429324578253656	0.015549819130780941	0.018371173070873853	0.02740573331896086	0.017582946283259817	0.017741194999210168	0.01909423996916347	0.020798076834169055	0.01037496987947436	0.01037496987947436
Chlamydia pecorum	85991													0.01414213562373091	0.009428090415820642	0.010897247358851694	0.010897247358851694	0.018708286933869722	0.015000000000000013	0.018708286933869726	0.019202864369671488	0.022912878474779172
Chlamydia pneumoniae	83558	0.004714045207910321	0.004714045207910321	0.004714045207910321	0.007071067811865481	0.005574620066774866	0.006495190528383296	0.006166103577895317	0.006166103577895317	0.006871842709362785	0.00682112730989373	0.006871842709362785	0.008926785535678584	0.010897247358851708	0.01027402333828164	0.01027402333828164	0.01027402333828164	0.00759202798262026	0.009004242827072647	0.009004242827072647	0.0088486502423314	0.0088486502423314
Chlamydia psittaci	83554													0.015011699141373423	0.008944271909999175	0.008944271909999175	0.008245133244661513	0.009590736271122377	0.016944353369518463	0.020778621492079593	0.020805982045769673	0.019197685045627553
Chlamydia suis	83559																			0.10999999999999999	0.05526591162420393	0.05737035841522481
Chlamydia trachomatis	813			0.001734638617086613	0.002911038989820732	0.004016999435435706	0.005357248640583224	0.008582597266281178	0.009117962708099853	0.009927735086164468	0.004417350403856005	0.003963830733918738	0.002297965832273923	0.002297965832273923	0.0023158617678684895	0.0005714285714285783	0.0005609519081774408	0.0005235171392899805	0.0005900554786750203	0.0005900554786750203	0.0010880191871240528	0.0008956999217526926
Chlorobium phaeobacteroides	1096								0.0	0.0	0.01	0.005	0.005	0.0	0.0	0.0	0.0	0.0	0.0	0.0	0.0	0.0
Chloroflexus aurantiacus	1108									0.0	0.0	0.0	0.0050000000000000044	0.0050000000000000044	0.0050000000000000044	0.0050000000000000044	0.020000000000000018	0.0050000000000000044	0.0	0.015000000000000013	0.019999999999999962	0.014999999999999958
Chromobacterium vaccinii	1108595																		0.0	0.0	0.009999999999999995	0.009999999999999995
Chromobacterium violaceum	536					0.0	0.0	0.0	0.0	0.0	0.0	0.0	0.0	0.0	0.0	0.0	0.0	0.0	0.0	0.015	0.009999999999999995	0.009999999999999995
Chryseobacterium indologenes	253																			0.2855112373737094	0.12597275817600068	0.12597275817600068
Chryseobacterium indoltheticum	254																				0.0050000000000000044	0.0050000000000000044
Chryseobacterium lactis	1241981																				0.015000000000000013	0.015000000000000013
Chryseobacterium nakagawai	1241982																				0.025000000000000022	0.02999999999999997
Chryseobacterium shandongense	1493872																				0.05499999999999999	0.057499999999999996
Chryseobacterium taklimakanense	536441																			0.020000000000000018	0.057154760664940844	0.057154760664940844
Citrobacter amalonaticus	35703																	0.0049999999999999975	0.0049999999999999975	0.02	0.06018490028422596	0.06182412330330469
Citrobacter freundii	546																0.011882717685438658	0.12026931230780859	0.11848361636504338	0.10919810784702093	0.10448552287181184	0.09838994104514046
Citrobacter koseri	545									0.03149900792088541	0.01430690392782451	0.02861380785564898	0.03577272005313545	0.04477373672143078	0.040233692348577696	0.0248746859276655	0.02046338192968112	0.014790199457749037	0.02449489742783178	0.16067358214715946	0.08423775875461074	0.08694826047713662
Citrobacter werkmanii	67827																			0.01414213562373095	0.016329931618554522	0.012472191289246471
Citrobacter youngae	133448																				0.0	0.0
Clavibacter michiganensis	28447									0.06833333333333333	0.1185405072194811	0.13021349989749742	0.12739556361832083	0.11671427600007732	0.09710628007307062	0.1429927046399463	0.1071171044888447	0.04455541701280761	0.04130584510098025	0.04340449996583246	0.05057691856329352	0.06355710953811151
Clostridioides difficile	1496											0.04816458959621915	0.033216775380320494	0.047135309622346216	0.04856181627575311	0.04758765213179429	0.14487176108715538	0.1549797800651982	0.18151777362537042	0.012840239756972278	0.0013972786204807554	0.0010610923404761959
Clostridium acetobutylicum	1488				0.0	0.0	0.0	0.0	0.0	0.0	0.0	0.0	0.0	0.08999999999999997	0.09499999999999997	0.09499999999999997	0.09500000000000003	0.10999999999999999	0.10999999999999999	0.11499999999999999	0.10499999999999998	0.10499999999999998
Clostridium baratii	1561																0.0	0.0	0.0	0.0	0.035	0.035
Clostridium beijerinckii	1520									0.027500000000000024	0.05250000000000005	0.04499999999999999	0.02999999999999997	0.04249999999999998	0.04749999999999999	0.03750000000000003	0.03750000000000003	0.03999999999999998	0.1371941041817112	0.08058045592166385	0.020412414523193124	0.020412414523193124
Clostridium botulinum	1491									0.05195183536006126	0.026356635020893505	0.02574997836386431	0.028174862328340877	0.027639125342258198	0.027167096945801633	0.028059640258539485	0.025248625136878127	0.018274825902831054	0.015488273671238941	0.018602903730624537	0.013183644249090277	0.013183644249090277
Clostridium butyricum	1492																	0.024494897427831758	0.11440668201153677	0.11897712198383162	0.11469767022723504	0.11469767022723504
Clostridium chauvoei	46867																			0.19749999999999998	0.18250000000000002	0.19
Clostridium kluyveri	1534									0.12999999999999995	0.15999999999999998	0.09899494936611664	0.09899494936611664	0.0758653778449403	0.08055363982396382	0.07408703590297624	0.07408703590297624	0.07483314773547885	0.13767917618708922	0.13735598518691008	0.12083045973594572	0.12083045973594572
Clostridium novyi	1542								0.0	0.0	0.0	0.0	0.0	0.0	0.0	0.0	0.0	0.0	0.0	0.0	0.005	0.005
Clostridium pasteurianum	1501															0.008164965809277261	0.15848895860595463	0.1444547939668324	0.1840303983041932	0.18619546181365432	0.1634539308184419	0.1634539308184419
Clostridium perfringens	1502						0.01520690632574553	0.017173289580042578	0.04415251345557173	0.06313477647065839	0.08139410298049853	0.08225569889071516	0.09378699270154685	0.10758923944542242	0.10982258419833327	0.11331568490038989	0.11691212274372768	0.0920024154272291	0.06504613747179766	0.046840153714521465	0.03412395704551926	0.03412395704551926
Clostridium saccharobutylicum	169679															0.0	0.0	0.0	0.0	0.26875	0.26249999999999996	0.26125
Clostridium septicum	1504																				0.0	0.030000000000000013
Clostridium sporogenes	1509																	0.0	0.0	0.0	0.0	0.0
Clostridium tetani	1513					0.0	0.0	0.0	0.0	0.0	0.0	0.0	0.0	0.0	0.0	0.03	0.024999999999999994	0.02500000000000001	0.02500000000000001	0.024999999999999994	0.015000000000000006	0.015000000000000006
Collimonas arenae	279058																0.005	0.005	0.33707895547218936	0.3395094500402996	0.29709706606876257	0.2946561084081276
Collimonas fungivorans	158899													0.0	0.0	0.0	0.0	0.0	0.045	0.035	0.02500000000000001	0.02500000000000001
Collimonas pratensis	279113																		0.010000000000000009	0.015000000000000013	0.01999999999999999	0.024999999999999994
Collinsella aerofaciens	74426																			0.0	0.06	0.05499999999999999
Comamonas testosteroni	285																0.0	0.07	0.045	0.04000000000000001	0.025	0.025
Corynebacterium ammoniagenes	1697																			0.020000000000000018	0.019999999999999962	0.019999999999999962
Corynebacterium camporealensis	161896																	0.0	0.0	0.0	0.0	0.0
Corynebacterium diphtheriae	1717					0.019361691720831558	0.022274056875519498	0.02077532314720395	0.02872281323269017	0.028793085506058306	0.027560230886743566	0.02644143830928917	0.027849701387033538	0.03377109444077719	0.009070642385629697	0.009049468482656548	0.009890424604950656	0.00864308670821975	0.00697137652855933	0.007793246683991923	0.008885750012687824	0.009840524293316243
Corynebacterium glutamicum	1718						0.04200194358962597	0.0466508962662989	0.05028358355875407	0.04956720854824595	0.05200667147156238	0.05478231503702929	0.05817478940614207	0.0626200887112441	0.05431315096131819	0.04919836980873181	0.050352634043335204	0.052065500348413174	0.054660548023268855	0.05537700104644492	0.059195283871716194	0.059195283871716194
Corynebacterium imitans	156978																0.0	0.0	0.0	0.0	0.0050000000000000044	0.0050000000000000044
Corynebacterium jeikeium	38289							0.005	0.005	0.005	0.0	0.0	0.0	0.0	0.005	0.005	0.005	0.005	0.0	0.0	0.24567367696917705	0.2430820620467271
Corynebacterium kutscheri	35755																	0.0	0.0	0.0	0.031666666666666676	0.02999999999999997
Corynebacterium pseudotuberculosis	1719												0.015522249400880464	0.007295866166545937	0.00738528404192532	0.007479787583928102	0.0063993515161295585	0.0028301738934970845	0.0005714285714285783	0.0	0.0	0.0
Corynebacterium renale	1724																				0.05499999999999999	0.04499999999999999
Corynebacterium stationis	1705																		0.0	0.065	0.0625	0.06
Corynebacterium striatum	43770																			0.22249999999999998	0.23249999999999998	0.23249999999999998
Corynebacterium ulcerans	65058													0.14641076159596708	0.1254536213551092	0.12742034548864026	0.10916552162249356	0.09283198682446575	0.09356281312572853	0.08722958213817143	0.09221713506718807	0.09206790971885918
Corynebacterium urealyticum	43771										0.04499999999999999	0.04999999999999999	0.05499999999999999	0.07	0.07	0.12498888839501783	0.13695092389449423	0.15326085243430196	0.15369522511198005	0.049665548085837785	0.055577773335110214	0.04988876515698588
Coxiella burnetii	777									0.014142135623730963	0.008000000000000007	0.007859884081701065	0.007859884081701065	0.008666666666666652	0.008666666666666652	0.008666666666666652	0.00733333333333334	0.007557189365836407	0.008393118874676102	0.008393118874676102	0.008393118874676102	0.007423685817106705
Cronobacter malonaticus	413503															0.0	0.0	0.0	0.04999999999999999	0.05000000000000002	0.05	0.045
Cronobacter sakazakii	28141									0.012472191289246483	0.021213203435596444	0.024944382578492966	0.023570226039551608	0.03118047822311616	0.1414876319683102	0.16544290304109957	0.17805078863440435	0.04763139720814412	0.04468057930092968	0.0511737237261468	0.05018714974971183	0.052301210948377364
Cupriavidus metallidurans	119219												0.0	0.0	0.0	0.0	0.0	0.0	0.0	0.0	0.03499999999999999	0.03499999999999999
Cupriavidus necator	106590								0.04500000000000001	0.039999999999999994	0.020000000000000004	0.010000000000000009	0.010000000000000009	0.0793025150224688	0.06548960901462833	0.06164414002968977	0.049216076867444676	0.02867441755680876	0.016996731711975948	0.01247219128924647	0.009428090415820628	0.01414213562373095
Cutibacterium acnes	1747						0.013748421626580383	0.012468501981660291	0.016662655767380612	0.01899575062130123	0.0152002261496334	0.014833977045957686	0.007300589778306352	0.004846992194478311	0.005135497379352221	0.004079215610874232	0.004954907780283206	0.0017713773674115176	0.0034163007934183863	0.004091182931351015	0.0034065296776110026	0.0034065296776110026
Cutibacterium avidum	33010															0.0	0.0	0.0	0.09	0.085	0.07	0.07
Dehalococcoides mccartyi	61435							0.1819523014418889	0.1887040127936988	0.2087606391167752	0.21280925209627935	0.13292084528436882	0.07390381135863924	0.07735936343527598	0.08103828998963662	0.018693314312876692	0.010226110371658093	0.010240659700971964	0.0074434161810585575	0.008014985963805541	0.00841453768453409	0.00841453768453409
Deinococcus radiodurans	1299		0.0	0.0	0.0	0.0	0.0	0.0	0.0	0.0	0.0	0.0	0.0	0.0	0.0	0.0	0.0	0.0	0.015000000000000013	0.01999999999999999	0.0050000000000000044	0.0
Desulfitobacterium hafniense	49338								0.0	0.0	0.0	0.014999999999999958	0.010000000000000009	0.020000000000000018	0.020000000000000018	0.015000000000000013	0.020000000000000018	0.010000000000000009	0.010000000000000009	0.030000000000000027	0.030000000000000027	0.030000000000000027
Desulfovibrio vulgaris	881						0.0	0.0	0.0	0.14	0.15666666666666668	0.15666666666666668	0.16166666666666668	0.1716666666666667	0.18	0.1866666666666667	0.18666666666666665	0.185	0.19499999999999998	0.19666666666666666	0.20333333333333337	0.20500000000000002
Dickeya dadantii	204038												0.0	0.0	0.0	0.0	0.0	0.0	0.0	0.0	0.0	0.0
Dickeya dianthicola	204039																			0.0	0.035	0.035
Dickeya fangzhongdai	1778540																0.0	0.0	0.0	0.0	0.235	0.22499999999999998
Dickeya solani	1089444																		0.04242640687119283	0.02915475947422651	0.010897247358851664	0.010897247358851664
Dickeya zeae	204042											0.09000000000000002	0.08499999999999996	0.08999999999999997	0.10999999999999999	0.11000000000000001	0.09499999999999997	0.1897952112731568	0.20138409955990952	0.24055491403558285	0.053541261347363374	0.05436502143433362
Edwardsiella ictaluri	67780														0.019999999999999962	0.019999999999999962	0.0	0.020000000000000018	0.05500000000000002	0.1108552609887726	0.1114550233153366	0.11614167593456232
Edwardsiella piscicida	1263550															0.02	0.02	0.02	0.016996731711975948	0.016329931618554522	0.016329931618554522	0.24179881444429513
Edwardsiella tarda	636											0.0	0.0	0.0	0.0	0.0	0.0	0.11083333333333333	0.07416666666666667	0.24999999999999997	0.23083333333333333	0.09583333333333335
Eggerthella lenta	84112											0.0	0.0	0.0	0.0	0.0	0.0	0.0	0.0	0.07	0.065	0.06
Ehrlichia chaffeensis	945								0.005400617248673238	0.012472191289246483	0.009428090415820642	0.020138409955990973	0.012472191289246483	0.031180478223116207	0.030912061651652323	0.0348209706929603	0.0040983990776887564	0.004463392767839276	0.0050000000000000044	0.0050000000000000044	0.008172935519138752	0.008172935519138752
Eikenella corrodens	539																			0.0	0.0	0.0
Elizabethkingia anophelis	1117645																0.023044152970137795	0.07343739586281033	0.026275971279225204	0.027592994279949632	0.024814108889903746	0.024814108889903746
Elizabethkingia meningoseptica	238																			0.050166389810974696	0.06847546194724709	0.06847546194724709
Elizabethkingia miricola	172045																	0.0	0.0	0.035	0.015	0.015
Enterobacter asburiae	61645													0.0	0.0	0.0	0.005	0.005	0.005	0.005	0.005	0.005
Enterobacter cloacae	550												0.07002365487273239	0.07517786423603424	0.11178604987126906	0.13212583698813926	0.1071870287284802	0.02340093149943656	0.10948575266549954	0.009044810392778959	0.06169960124917099	0.05645425157294316
Enterobacter cloacae complex sp.	2027919																				0.0	0.0
Enterobacter hormaechei	158836																0.10398662307132478	0.06391612559527612	0.17306011800655993	0.019436506316151	0.1039114259571316	0.1115151011198832
Enterobacter roggenkampii	1812935																	0.04000000000000001	0.0771722460186015	0.06599663291074444	0.10780641085864154	0.08602325267042626
Enterococcus casseliflavus	37734															0.0	0.0	0.0	0.0	0.0	0.03999999999999998	0.02999999999999997
Enterococcus durans	53345																	0.027500000000000024	0.019999999999999962	0.07	0.05499999999999999	0.05249999999999999
Enterococcus faecalis	1351					0.018157298807917454	0.014852793297895182	0.017538090985528214	0.016345871038277546	0.021121702158759192	0.0205142227084853	0.023816382010778497	0.029333414713428752	0.06926618543304118	0.06346023251699533	0.06241050481378204	0.045358681638689655	0.05119782981511793	0.04204093243494963	0.03609738371559789	0.027537429073898667	0.02606404505145823
Enterococcus faecium	1352														0.044050274960565274	0.028580175255338677	0.033489936683271014	0.028301295158985437	0.006982173170240394	0.0058023375432693855	0.00466885492828382	0.003845907365006043
Enterococcus hirae	1354														0.012472191289246433	0.008164965809277268	0.004714045207910321	0.033993463423951875	0.10712142642814274	0.10568230693924126	0.03500000000000003	0.04153311931459037
Enterococcus mundtii	53346															0.11249999999999999	0.11000000000000004	0.1275	0.12500000000000003	0.08524474568362951	0.0748331477354788	0.07531415685130004
Epibacterium mobile	379347																		0.0	0.0	0.034999999999999976	0.03999999999999998
Erwinia amylovora	552												0.04496912521077347	0.04898979485566356	0.05734883511361752	0.08178562764256864	0.09177266598624136	0.10338708279513882	0.10656244908763854	0.03299831645537219	0.05734883511361747	0.05715476066494078
Erysipelothrix rhusiopathiae	1648													0.0025000000000000022	0.005833333333333357	0.023346557099389695	0.035416394334464946	0.05265189666310439	0.02282515398241568	0.02282515398241568	0.01807050663032288	0.01807050663032288
Erythrobacter flavus	192812																			0.0	0.0	0.015
Erythrobacter litoralis	39960								0.0	0.0	0.0	0.0	0.0	0.0	0.0	0.0	0.0	0.0	0.0	0.0	0.0	0.0
Escherichia albertii	208962															0.012133516482134194	0.01753963764987432	0.060391316520764064	0.04230707847262547	0.05838664230798	0.019843834754849646	0.02341889076033375
Escherichia coli	562				0.009806311738833213	0.017986427548066085	0.015100305946766165	0.014352964529032067	0.03260189265181708	0.024066862754153914	0.009534195833382293	0.0067853427859319105	0.005540422173969031	0.005553991995920799	0.004688377591540292	0.004589160191306627	0.004716789113711599	0.004279440749786676	0.004113649562011125	0.004151469463912896	0.004414787813534185	0.004309415973619343
Ethanoligenens harbinense	253239												0.007500000000000007	0.0	0.0025000000000000022	0.007500000000000007	0.015000000000000013	0.019999999999999962	0.007500000000000007	0.007500000000000007	0.016996731711975962	0.016996731711975962
Eubacterium limosum	1736																	0.0	0.0	0.03	0.02500000000000001	0.02500000000000001
Faecalibacterium prausnitzii	853																			0.07499999999999998	0.10749999999999998	0.10999999999999999
Fervidobacterium pennivorans	93466														0.0	0.0	0.0	0.0	0.010000000000000009	0.015000000000000013	0.03	0.020000000000000018
Fibrobacter succinogenes	833											0.0	0.0050000000000000044	0.015000000000000013	0.010000000000000009	0.020000000000000018	0.020000000000000018	0.014999999999999958	0.009999999999999953	0.0	0.0050000000000000044	0.0050000000000000044
Flavobacterium anhuiense	459526																		0.0	0.0	0.024999999999999994	0.03
Flavobacterium columnare	996														0.0	0.0	0.0	0.0	0.031666666666666676	0.03416666666666668	0.03749999999999998	0.03916666666666668
Flavobacterium psychrophilum	96345															0.014719601443879758	0.016329931618554536	0.01672386020032458	0.016393596310755012	0.016583123951777013	0.017320508075688777	0.017320508075688777
Francisella hispaniensis	622488													0.0	0.0	0.0	0.0	0.0	0.03	0.025	0.03	0.03
Francisella noatunensis	657445														0.19777153548201412	0.12573326595084797	0.12822709347091976	0.1943378179871329	0.20403226868970178	0.20163395051429212	0.20241767874043678	0.2019591542862071
Francisella persica	954																	0.0	0.010000000000000009	0.0050000000000000044	0.010000000000000009	0.010000000000000009
Francisella philomiragia	28110										0.05057691856329352	0.06480740698407858	0.05020943790086669	0.036750745352313874	0.034676636742949414	0.053078092944427495	0.05659036256998597	0.08028919084575874	0.08870597499605087	0.12007159322670788	0.11986320327773657	0.11986320327773657
Francisella tularensis	263								0.017842244225779066	0.014684097386267332	0.016255099864502184	0.015291553385391302	0.01602900149382018	0.016725909523332853	0.017645252570354594	0.017645252570354594	0.017645252570354594	0.009425575923066004	0.008810704768548238	0.008633919614012794	0.00799041864506842	0.00799041864506842
Fusobacterium hwasookii	1583098																	0.05354126134736335	0.04496912521077347	0.05436502143433363	0.04189935029992179	0.04189935029992179
Fusobacterium necrophorum	859																				0.08265651072621018	0.016329931618554536
Fusobacterium nucleatum	851				0.03227007940323914	0.03168858890305258	0.045319510419811006	0.057457713919794005	0.07726917038093542	0.08949705147222575	0.11975347619893292	0.11023333837314776	0.09939399713597731	0.09588042321326891	0.0826004812708306	0.12791802387987913	0.1503346960396479	0.07054106369106342	0.06095592670118304	0.022150056433336722	0.033744212466732745	0.033744212466732745
Fusobacterium periodonticum	860																			0.050509126650537105	0.04169738451030234	0.04169738451030234
Fusobacterium ulcerans	861																				0.05500000000000002	0.05500000000000002
Fusobacterium varium	856																			0.0049999999999999975	0.1407914138796192	0.14007934259633795
Gardnerella vaginalis	2702												0.41231624695129343	0.3288648405246954	0.33677700337166727	0.3382560975060169	0.3382560975060169	0.34919028360861737	0.3467535448028373	0.34857148955893297	0.33948490393535913	0.33948490393535913
Geobacillus stearothermophilus	1422																	0.0	0.0	0.01	0.01	0.01
Geobacillus thermoleovorans	33941													0.105	0.09999999999999999	0.07500000000000001	0.06999999999999999	0.055	0.2963481436119049	0.2735669733152905	0.26953663943887113	0.26953663943887113
Geobacter sulfurreducens	35554												0.0	0.0	0.07	0.07750000000000001	0.07250000000000001	0.065	0.08750000000000002	0.08500000000000002	0.18500000000000003	0.18250000000000002
Glaesserella parasuis	738											0.06041522986797286	0.06522515609528516	0.05820355934981685	0.07233324799448797	0.07465145347662591	0.029297326385411594	0.040233692348577696	0.0248327740429189	0.026299556396765816	0.012930100540985761	0.012930100540985761
Gluconacetobacter diazotrophicus	33996									0.0	0.015000000000000013	0.010000000000000009	0.019999999999999962	0.05499999999999999	0.05499999999999999	0.04999999999999999	0.04500000000000001	0.04500000000000001	0.024999999999999994	0.035	0.015000000000000013	0.010000000000000009
Gluconobacter oxydans	442							0.3675	0.36	0.35750000000000004	0.35250000000000004	0.34750000000000003	0.3475	0.33499999999999996	0.33469720976163253	0.3123121657715064	0.26319616680761565	0.2517052950487048	0.24091261670757072	0.33588192369740094	0.3256873074318712	0.3239684483951416
Gordonia terrae	2055																		0.0	0.0	0.024999999999999994	0.03999999999999998
Granulibacter bethesdensis	364410																		0.06143361084672353	0.06278373097387568	0.07047827679505224	0.07047827679505224
Haemophilus aegyptius	197575																				0.0	0.0
Haemophilus haemolyticus	726																				0.045	0.045
Haemophilus influenzae	727	0.008992795736201592	0.00902104493937846	0.007368641326594757	0.009824976799738292	0.010302679593332855	0.011685592554385426	0.013462537048141194	0.014678735564679215	0.059144520754436	0.07106938654804813	0.07562859851791717	0.014480297384573244	0.010122362482257933	0.009847002426633387	0.0115422329077119	0.006846758967299046	0.0032856590747604468	0.0033557835958976283	0.003152526061641651	0.0038738784165649577	0.003790942330165108
Haemophilus parainfluenzae	729												0.08000000000000002	0.06499999999999997	0.0625	0.07249999999999998	0.06000000000000001	0.03500000000000002	0.02500000000000001	0.027499999999999997	0.030822070014844865	0.10606601717798211
Hafnia alvei	569																0.0	0.0	0.0925	0.09	0.1925	0.1875
Hahella sp. KA22	1628392																					0.025000000000000022
Halobacillus halophilus	1570														0.0	0.0	0.0	0.0	0.0	0.0050000000000000044	0.0050000000000000044	0.0
Halobacteriovorax marinus	97084														0.0	0.0	0.0	0.0	0.0	0.0050000000000000044	0.030000000000000027	0.030000000000000027
Helicobacter cetorum	138563														0.005000000000000001	0.0	0.0	0.005000000000000001	0.0	0.005	0.005	0.005
Helicobacter cinaedi	213														0.057879184513951125	0.06137741848595459	0.06967558754685892	0.07407766195014524	0.08007808689023482	0.02761340254296813	0.014737282653189507	0.014737282653189507
Helicobacter mustelae	217												0.0	0.0	0.0	0.0	0.0	0.0	0.0	0.0	0.05499999999999999	0.05499999999999999
Helicobacter pylori	210	0.011538770177535343	0.011161277396262546	0.018927136666641243	0.0270859903260618	0.03052527617371364	0.043249167037212405	0.04849708388528809	0.023527194029557465	0.026656242213871747	0.004627791109115733	0.004173675530360195	0.003859582404627188	0.0006922984965183509	0.0008300017860946258	0.0007586947552441874	0.00039619259527785014	0.0005804311469022452	0.0005478896908532759	0.0005067747109348816	0.0005005901578885929	0.0006383154682889978
Histophilus somni	731								0.012247448713915908	0.013248427579653879	0.07009992867328754	0.07426977851050857	0.07499333303701071	0.07655353972511296	0.0721526160301898	0.07303271717372824	0.08105827807475584	0.09588534820294496	0.11487384384619499	0.020698899595013358	0.02910517327059075	0.02910517327059075
Hungateiclostridium thermocellum	1515									0.0	0.0025000000000000022	0.0025000000000000022	0.0024999999999999467	0.06128258770283413	0.06164414002968977	0.06164414002968977	0.0771722460186015	0.08605553762283723	0.0524933858267454	0.0524933858267454	0.046427960923947055	0.05099019513592784
Hyphomicrobium denitrificans	53399												0.0	0.0	0.0	0.0	0.01	0.005	0.005	0.005	0.005	0.005
Idiomarina loihiensis	135577						0.0	0.0	0.0	0.0	0.0	0.0	0.0	0.0	0.0	0.015000000000000013	0.0050000000000000044	0.014999999999999958	0.0050000000000000044	0.010000000000000009	0.010000000000000009	0.010000000000000009
Intestinimonas butyriciproducens	1297617																	0.0	0.0	0.0	0.0	0.06500000000000003
Janthinobacterium agaricidamnosum	55508																0.0	0.0	0.0	0.0	0.005	0.005
Jonesia denitrificans	43674											0.0	0.0	0.0	0.0	0.0	0.0	0.0	0.0	0.0	0.024999999999999967	0.02749999999999997
Ketogulonicigenium vulgare	92945												0.016996731711975962	0.06264982043070834	0.06617920745974525	0.09984362773857927	0.12919824882714162	0.03491060010942234	0.016345871038277494	0.01138804197393033	0.00892678553567857	0.00892678553567857
Klebsiella aerogenes	548													0.12806907315976016	0.1137789035317571	0.19561476881303663	0.16477572636769044	0.15555669205934033	0.13385723738371413	0.11606320117361346	0.1423204521884016	0.14055028360776162
Klebsiella michiganensis	1134687													0.08605643425417535	0.0923203491923639	0.09913230321982167	0.10507004112337001	0.26340815129123596	0.2674191856119028	0.3072748582973665	0.04708702050459341	0.10303973748025565
Klebsiella oxytoca	571																0.007030868123920668	0.26405631399656254	0.19083879873274556	0.19020683149446957	0.061780230454409904	0.07959960388579523
Klebsiella pneumoniae	573							0.01587888199644248	0.01987229857744916	0.009141274823568664	0.009159990670124405	0.006890767562129066	0.042836772329734665	0.07188213058295287	0.08891243828254264	0.025291902464195527	0.0034765777003907816	0.0042827297586879014	0.0030212622064454005	0.002609293722669919	0.004012419644810026	0.004570100170527609
Klebsiella quasipneumoniae	1463165																	0.049586064350559	0.04974807645639288	0.04763336832282364	0.029584981174763512	0.0357366913845016
Klebsiella variicola	244366										0.024790791301072517	0.028120369989268146	0.1022386315331821	0.1560091022985518	0.19778309106470937	0.09814254938608431	0.026876590392218853	0.02148901528171493	0.013333333333333336	0.031896081264004825	0.039341581056180255	0.04973690782507492
Kocuria rhizophila	72000										0.0050000000000000044	0.020000000000000018	0.015000000000000013	0.010000000000000009	0.0050000000000000044	0.014999999999999958	0.04000000000000001	0.015000000000000013	0.03	0.009999999999999981	0.07408703590297624	0.04966554808583779
Kocuria rosea	1275																				0.005	0.005
Komagataeibacter xylinus	28448																0.0	0.0	0.0	0.015000000000000001	0.01	0.01
Kosakonia cowanii	208223																			0.0	0.0	0.024999999999999994
Kosakonia radicincitans	283686																		0.0	0.025000000000000022	0.01999999999999999	0.020000000000000018
Kosakonia sacchari	1158459																		0.030000000000000027	0.01999999999999999	0.024999999999999994	0.03
Lactobacillus acidophilus	1579									0.03188521078284829	0.033993463423951896	0.03082207001484491	0.03488074922742728	0.03488074922742728	0.0455216676124922	0.20476739852818368	0.20212929030697163	0.18215292339130876	0.17349351572897473	0.17973504805685506	0.1869491909583992	0.1852194644199146
Lactobacillus amylolyticus	83683																			0.0	0.0	0.004999999999999949
Lactobacillus amylovorus	1604													0.0	0.0050000000000000044	0.010000000000000009	0.010000000000000009	0.0025000000000000022	0.0025000000000000022	0.11750000000000002	0.11499999999999999	0.1175
Lactobacillus backii	375175																		0.011666666666666714	0.012500000000000011	0.00833333333333336	0.00833333333333336
Lactobacillus brevis	1580								0.0420565096031518	0.041921615844334986	0.044687864217629956	0.04575893583042915	0.04898049143961975	0.04730772488012219	0.050062460986251965	0.03550273854851825	0.027883686987197398	0.029086079144497994	0.05928274997370186	0.03170874397456392	0.03224041631934123	0.03224041631934123
Lactobacillus buchneri	1581													0.0	0.010000000000000009	0.019999999999999962	0.034999999999999976	0.040000000000000036	0.019999999999999962	0.015000000000000013	0.025000000000000022	0.02999999999999997
Lactobacillus casei	1582										0.20571015207487128	0.21217131442932308	0.21217131442932308	0.0	0.11474836600143812	0.25073329954355883	0.2581424025610671	0.24483093656643964	0.2283192665983316	0.19418097229131384	0.265377090194312	0.265377090194312
Lactobacillus crispatus	47770																				0.10999999999999999	0.10999999999999999
Lactobacillus curvatus	28038																		0.03800000000000002	0.04820788317277579	0.0448998886412873	0.04166533331199932
Lactobacillus delbrueckii	1584								0.04317921310589674	0.04066426222399987	0.03878739772428955	0.03919546459023599	0.02212128185958287	0.01624807680927192	0.015249626589235269	0.0154309933431246	0.014467741895525911	0.019390719429665314	0.008406346808612358	0.008593537623638401	0.012672980882351413	0.012252165341504147
Lactobacillus fermentum	1613										0.04937020018864283	0.049497474683058346	0.05361047783160803	0.05699707594839115	0.0569112369298796	0.04428272800991379	0.04819478994432674	0.03868735078951659	0.03157889590639084	0.027398621214295482	0.020881038714052936	0.02266039128817799
Lactobacillus gasseri	1596								0.10999999999999999	0.13	0.12	0.16	0.15	0.17	0.185	0.21	0.22	0.195	0.18	0.12754084313139327	0.16268579122549903	0.15641824275533422
Lactobacillus helveticus	1587									0.030232748753995585	0.03760863893073268	0.034748601090947205	0.03806746569505835	0.07692637172430965	0.09120550665636612	0.03832028763519979	0.03122498999199199	0.020800641015763576	0.02002498439450078	0.019713221733423273	0.018541245313564488	0.011647603473104083
Lactobacillus johnsonii	33959						0.06794988962463443	0.07179615240387188	0.06541932054064761	0.06087897830942961	0.07270087115479888	0.13092406620293728	0.13019387253033238	0.06920982589199313	0.07360102656288912	0.06414393536761245	0.06390965845976992	0.0660185159212508	0.06524654098962726	0.08337732172346253	0.05454457911755405	0.04532107677449864
Lactobacillus lindneri	53444																		0.0050000000000000044	0.015000000000000013	0.015000000000000013	0.015000000000000013
Lactobacillus murinus	1622																				0.040000000000000036	0.040000000000000036
Lactobacillus paracasei	1597								0.02138666564924493	0.020829166249916663	0.09953726561127932	0.09056321009741292	0.09066835170002815	0.04905751726290273	0.16067719344644765	0.0301525831663713	0.0332565857211344	0.021428998467232226	0.02075775624783285	0.014933250661146813	0.008602325267042634	0.0077825382257055405
Lactobacillus paracollinoides	240427																		0.009428090415820642	0.018856180831641232	0.021602468994692835	0.021602468994692835
Lactobacillus paraplantarum	60520																	0.0	0.0	0.0	0.014999999999999986	0.03
Lactobacillus pentosus	1589																			0.014142135623730963	0.0470870205045934	0.04954480295651603
Lactobacillus plantarum	1590											0.007082849379204368	0.008057122327731779	0.03196171108752197	0.0345223438092458	0.01312098293869263	0.009457923995536898	0.011017143011142752	0.006804900188942242	0.004713970946733418	0.004080130874935633	0.002720177822471519
Lactobacillus reuteri	1598									0.09766012492312305	0.06531689578508763	0.06694213919497939	0.0629686181760407	0.07252962756694672	0.0788384423996314	0.041530673904958466	0.04281263686109509	0.03709510580925736	0.0377663457988723	0.037417200256031985	0.03015791770000042	0.030467195473164226
Lactobacillus rhamnosus	47715											0.038005847503304616	0.03864510893301303	0.020334699407662773	0.02084333093448466	0.021118712081942905	0.01917028951268081	0.018484227510682346	0.020579115627256683	0.0191340301847549	0.017400510848184253	0.01361779881054367
Lactobacillus sakei	1599							0.00998914341228073	0.013519212152423007	0.01522259605177632	0.02236067977499788	0.029962360647244682	0.027547307793442662	0.02984915781428717	0.034359213546813844	0.0389510911272072	0.03937169298281871	0.03673939283808471	0.029798950158613877	0.031843366656181295	0.02516832224135026	0.027780888714686185
Lactobacillus salivarius	1624								0.05065009475573994	0.049466287310115674	0.04027681991198189	0.044018795087867366	0.06338204754200742	0.05935351300616365	0.06944666663111222	0.061779176642835464	0.14289419162443234	0.05627777092245214	0.039370039370059076	0.007216878364870325	0.008291561975888507	0.008291561975888507
Lactococcus garvieae	1363													0.2548637980482037	0.24635114955869172	0.25037749277618565	0.24752104287649293	0.23837412238374833	0.28051539866625663	0.28051539866625663	0.2875567576825293	0.2875567576825293
Lactococcus lactis	1358			0.017637854026948004	0.030629546620173913	0.030151325519047346	0.03789120023904701	0.04173140110232299	0.08400692505258195	0.05817283741013224	0.06592726632012318	0.03065164487157799	0.027704472162049555	0.02181872567597516	0.016067292903117394	0.015704190680779145	0.011160246910848819	0.0138929949486054	0.0132382022948737	0.007652450587883565	0.007246148402197331	0.005846176338238346
Leclercia adecarboxylata	83655																		0.0	0.0	0.0	0.045
Legionella longbeachae	450												0.020000000000000018	0.020000000000000018	0.020000000000000018	0.020000000000000018	0.024999999999999967	0.020000000000000018	0.020000000000000018	0.020000000000000018	0.029439202887759516	0.029439202887759516
Legionella pneumophila	446						0.016319495976228695	0.017039068517297726	0.016282721660673703	0.020599120905231492	0.022984010059052148	0.026906509289130454	0.01788396915085716	0.020709245719655857	0.017717622283776678	0.010614869304970478	0.011691462678105224	0.01608502567536674	0.003094313967777081	0.0035229989826300475	0.0017923602788675198	0.0017923602788675198
Legionella sainthelensi	28087																				0.10624918300339481	0.10624918300339481
Leifsonia xyli	1575						0.175	0.15000000000000002	0.1	0.09499999999999999	0.085	0.08	0.07500000000000001	0.07500000000000001	0.06999999999999999	0.04546060565661952	0.036817870057290876	0.03299831645537221	0.04642796092394707	0.040276819911981905	0.032659863237109045	0.032659863237109045
Lelliottia amnigena	61646																			0.0	0.0	0.0
Leptolyngbya boryana	1184																	0.016996731711975962	0.014142135623730963	0.028284271247461926	0.028284271247461926	0.028284271247461926
Leptospira biflexa	172										0.010000000000000009	0.015000000000000013	0.015000000000000013	0.024999999999999967	0.019999999999999962	0.009999999999999953	0.020000000000000018	0.040000000000000036	0.04499999999999999	0.05499999999999999	0.024999999999999967	0.024999999999999967
Leptospira borgpetersenii	174								0.017093492913971695	0.021213203435596444	0.02291287847477922	0.020463381929681144	0.019485571585149887	0.01581138830084191	0.015411035007422455	0.018371173070873822	0.011456439237389562	0.037499999999999985	0.038303883615111396	0.0422788363132194	0.023717082451262868	0.023717082451262868
Leptospira interrogans	173						0.01749779527558181	0.019547346761954652	0.020548046676563275	0.02528845928164674	0.004157397096415488	0.006136311676215149	0.04552166761249219	0.0416583324998333	0.04716990566028302	0.0499096405739635	0.061032778078668505	0.015562374497485928	0.016598820239201728	0.016598820239201728	0.01886998645704042	0.01886998645704042
Leptospira mayottensis	1137606																				0.08576453553512407	0.08576453553512407
Leptospirillum ferriphilum	178606														0.0	0.0	0.010000000000000009	0.165	0.16	0.155	0.155	0.145
Leuconostoc mesenteroides	1245								0.02086664004258153	0.02174664725116648	0.02102825480157591	0.022028233146477196	0.023048861143232204	0.021392496088322374	0.017853571071357086	0.024363423176739535	0.05475805369481683	0.014	0.0231900361745681	0.020346989949375806	0.01863091814997615	0.016786237749352204
Liberibacter crescens	1273132														0.0	0.0	0.0	0.0	0.010000000000000009	0.015000000000000013	0.020000000000000018	0.020000000000000018
Listeria ivanovii	1638													0.21758259925830467	0.19068953825524879	0.17282125881962554	0.1776963702499294	0.17243549518588103	0.17033496411482876	0.1640548688701436	0.06598484674529449	0.06946941773183364
Listeria monocytogenes	1639					0.02907930261130674	0.029290987509485382	0.07961476314459931	0.09561551202631045	0.10246592588647027	0.1125876652222342	0.06242656561371939	0.025946449473640484	0.009888655902645644	0.0015219757019228621	0.002543211668338676	0.0025827024666169322	0.001839743406252731	0.0022610519158022184	0.0017917793616943243	0.0016971543272872591	0.0018850823203113473
Listeria welshimeri	1643								0.0	0.0	0.0	0.0	0.0	0.0	0.0	0.0	0.0	0.0	0.0	0.004999999999999977	0.0050000000000000044	0.0050000000000000044
Lysinibacillus sphaericus	1421																		0.26128156374982825	0.2632594833155219	0.2575552799346622	0.2429105916907609
Lysobacter antibioticus	84531																	0.0050000000000000044	0.0	0.009999999999999995	0.0	0.0050000000000000044
Lysobacter capsici	435897																	0.0	0.0	0.034999999999999996	0.020000000000000004	0.015
Macrococcus caseolyticus	69966											0.0	0.0	0.0	0.0	0.0	0.0	0.0	0.0	0.0050000000000000044	0.015000000000000013	0.020000000000000018
Magnetospirillum gryphiswaldense	55518															0.035	0.024999999999999994	0.014999999999999986	0.014999999999999986	0.009999999999999981	0.1281492185782739	0.1281492185782739
Mannheimia haemolytica	75985															0.020410890339337087	0.02778136865678948	0.018361675062779838	0.019108578643577286	0.016761596317508398	0.022107917133913794	0.022107917133913794
Mannheimia varigena	85404																0.14988884770611413	0.1860555472612055	0.181398885210344	0.18286303313925667	0.08965985104208508	0.09201449161228172
Marinobacter hydrocarbonoclasticus	2743								0.0	0.0	0.0	0.0	0.0	0.0	0.06	0.06	0.05499999999999999	0.065	0.06999999999999998	0.07500000000000004	0.044999999999999984	0.05499999999999999
Marinobacter salarius	1420917																0.0	0.0	0.0	0.015000000000000013	0.09499999999999997	0.09499999999999997
Megasphaera elsdenii	907																	0.0	0.0	0.0	0.08999999999999997	0.09499999999999997
Melissococcus plutonius	33970														0.0	0.0	0.0	0.0	0.0	0.0	0.1625	0.16
Mesoplasma florum	2151						0.03999999999999998	0.04999999999999999	0.05499999999999999	0.065	0.034999999999999976	0.03749999999999998	0.04250000000000001	0.044999999999999984	0.047500000000000014	0.07749999999999996	0.07749999999999996	0.07249999999999998	0.04749999999999999	0.2084434375716028	0.08600904345216003	0.0888456839444413
Mesoplasma lactucae	138853																			0.04500000000000001	0.03999999999999998	0.044999999999999984
Mesorhizobium ciceri	39645													0.015000000000000013	0.0050000000000000044	0.0050000000000000044	0.024999999999999994	0.014999999999999986	0.053124591501697425	0.06164414002968973	0.06683312551921142	0.06342099196813483
Methylorubrum extorquens	408									0.004714045207910321	0.12511869364727238	0.06859072459159475	0.05612486080160912	0.06299801584177078	0.056899033383705215	0.06269968101992228	0.0799218368157289	0.07602425599767484	0.0702228595259407	0.0603116904090741	0.05706356105256664	0.05261891294962297
Micavibrio aeruginosavorus	349221													0.0	0.0	0.020000000000000004	0.024999999999999994	0.010000000000000009	0.010000000000000009	0.025	0.010000000000000002	0.0049999999999999975
Microbacterium oxydans	82380																					0.005
Micrococcus luteus	1270											0.0	0.0	0.0	0.0	0.0	0.0	0.0	0.0	0.0	0.1325	0.024999999999999994
Microcystis aeruginosa	1126										0.012500000000000011	0.007500000000000007	0.007500000000000007	0.014999999999999958	0.024999999999999967	0.02250000000000002	0.03250000000000003	0.09999999999999998	0.10000000000000003	0.2023747898221405	0.10780641085864154	0.11145502331533659
Micromonospora aurantiaca	47850												0.0	0.0	0.0	0.0	0.0	0.0	0.0	0.0	0.03	0.03
Moorella thermoacetica	1525							0.10424330514074594	0.10530379332620876	0.10964589468932351	0.11145502331533659	0.11343133018115703	0.11343133018115703	0.1161416759345623	0.12083045973594572	0.12657891697365017	0.12657891697365015	0.09394147114027968	0.08241472865938466	0.08336666000266534	0.08741960592452931	0.08741960592452931
Moraxella bovoculi	386891																	0.029518708756764173	0.02738612787525828	0.02738612787525828	0.03514849451493854	0.03514849451493854
Moraxella catarrhalis	480												0.016109165351852736	0.02325414389594534	0.025990783622917808	0.027622831739945387	0.011333333333333346	0.01744833643773652	0.026057628441590753	0.015937377450509205	0.009539392014169463	0.009539392014169463
Moraxella osloensis	34062																		0.10182705927208151	0.01870828693386968	0.018763883748662852	0.018708286933869722
Morganella morganii	582															0.0771722460186015	0.07303390046604351	0.07788880963698616	0.06745826327404685	0.13800664235221918	0.032282928925362414	0.032282928925362414
Mycobacterium avium	1764						0.011642460006373213	0.013154728237405749	0.0775083221338199	0.09870582556262826	0.13591453196770387	0.14814668406683965	0.16953170794869024	0.19030906441890783	0.2142891504486403	0.08490194344065392	0.12692698688616225	0.05902490999569588	0.03575695736496605	0.028923346970916055	0.013455853744746192	0.014186613408421325
Mycobacterium chimaera	222805																		0.017497795275581804	0.1962778642639052	0.1558194066860736	0.15712919312888146
Mycobacterium intracellulare	1767														0.25155454179958664	0.07778927866357935	0.08735702604828072	0.08954747344286158	0.11205467415507485	0.19383768177266256	0.18741977450365263	0.187303021531955
Mycobacterium leprae	1769					0.0	0.004714045207910321	0.004714045207910321	0.008164965809277268	0.014142135623730965	0.018856180831641284	0.020615528128088322	0.020615528128088322	0.025495097567963903	0.03240370349203929	0.034910600109422346	0.02291287847477922	0.022360679774997918	0.02861380785564902	0.02947456530637896	0.012990381056766536	0.012990381056766536
Mycobacterium marinum	1781										0.03749999999999998	0.04249999999999998	0.027500000000000024	0.012499999999999983	0.010000000000000009	0.06	0.06	0.2597862369119829	0.16584798930211833	0.17341344302626086	0.03880148908940942	0.10338708279513881
Mycobacterium shigaense	722731																			0.0	0.0050000000000000044	0.0
Mycobacterium tuberculosis	1773						0.0016607510284001267	0.004758462297357613	0.011181937492938929	0.003999311480173135	0.005244845097882409	0.0007262125939905369	0.0008176159506648343	0.0002861812762081234	0.00024120195369049007	0.00036662887182384535	0.0003891317673692581	0.0003199269253928748	0.00036047475763837164	0.00036047475763837164	0.00039251628631360833	0.00039251628631360833
Mycobacterium ulcerans	1809								0.0	0.0	0.0	0.0	0.0	0.0	0.0	0.0	0.0	0.0	0.06	0.0625	0.010000000000000002	0.10500000000000001
Mycobacteroides abscessus	36809										0.03619106200085873	0.03963643368165204	0.04490201444657626	0.04803020442156387	0.04699684391089507	0.12940950584899716	0.026387559341133814	0.017409017784664308	0.004481377440494436	0.0037650107732182035	0.005226341791930298	0.007217162714095014
Mycobacteroides chelonae	1774																		0.03	0.025	0.02494438257849294	0.026246692913372706
Mycobacteroides immunogenum	83262																		0.009999999999999981	0.010000000000000009	0.03	0.03
Mycolicibacterium gilvum	1804									0.0	0.0	0.0	0.0050000000000000044	0.0	0.010000000000000009	0.024999999999999994	0.0	0.010000000000000009	0.010000000000000009	0.0	0.0050000000000000044	0.010000000000000009
Mycolicibacterium neoaurum	1795																0.0	0.0	0.0	0.0	0.14500000000000002	0.13499999999999998
Mycolicibacterium phlei	1771																		0.0	0.0	0.0	0.0
Mycolicibacterium smegmatis	1772								0.09565563234854493	0.08953584012375529	0.09933109617167564	0.0950730713130111	0.09885455084224609	0.11032779442290243	0.09600618469661211	0.1233072889167546	0.050062460986251965	0.049371044145328745	0.0468208020008201	0.04670385423067351	0.05921359641163506	0.05852349955359813
Mycoplasma agalactiae	2110									0.0	0.0	0.0	0.04500000000000001	0.009999999999999981	0.024999999999999994	0.03	0.01999999999999999	0.0	0.0049999999999999906	0.05	0.045	0.045
Mycoplasma arginini	2094																	0.0	0.0	0.0	0.0	0.015
Mycoplasma arthritidis	2111										0.0	0.0	0.0	0.0	0.0	0.0	0.0	0.0	0.0	0.0	0.0	0.034999999999999976
Mycoplasma bovigenitalium	2112																		0.0	0.0	0.0	0.045
Mycoplasma bovirhinis	29553																			0.0	0.0	0.07999999999999999
Mycoplasma bovis	28903												0.05318991132410985	0.1409828779497709	0.09787587802926725	0.09787587802926725	0.09459411649251766	0.10687560916005734	0.0976127819925922	0.08966444970927254	0.09575426992219895	0.09521425948004497
Mycoplasma californicum	2113																0.34238136631539984	0.31299960063872284	0.29700823033863705	0.29639500670557867	0.39935625282029413	0.4031361432568407
Mycoplasma canis	29555																	0.04500000000000001	0.16858891488535724	0.16679994670929071	0.13767917618708922	0.06683312551921142
Mycoplasma capricolum	2095							0.020000000000000018	0.02250000000000002	0.04499999999999999	0.017499999999999988	0.04000000000000001	0.04499999999999999	0.030000000000000006	0.019999999999999997	0.019999999999999997	0.04636809247747851	0.03507487581703247	0.0857465400806497	0.060389681074227514	0.05212165257037298	0.06284902544988266
Mycoplasma cloacale	92401																				0.0	0.0
Mycoplasma dispar	86660																	0.0	0.0	0.04250000000000001	0.04500000000000001	0.1375
Mycoplasma fermentans	2115												0.0	0.0050000000000000044	0.015000000000000013	0.015000000000000013	0.009999999999999981	0.010000000000000009	0.015000000000000013	0.0050000000000000044	0.010000000000000009	0.07500000000000001
Mycoplasma gallisepticum	2096												0.04302324952859791	0.05068037095365425	0.007590198357823796	0.007590198357823796	0.007590198357823796	0.009695359714832668	0.009043106644167012	0.01103529690483123	0.01069007847388303	0.01069007847388303
Mycoplasma genitalium	2097								0.012247448713915901	0.010897247358851694	0.010897247358851649	0.012990381056766543	0.010897247358851649	0.01785357107135714	0.014966629547095779	0.014966629547095779	0.014966629547095779	0.020000000000000018	0.014696938456699081	0.01833030277982333	0.021354156504062593	0.02280350850198273
Mycoplasma hominis	2098											0.06137317546507321	0.05408326913195984	0.05198156724583564	0.059599356819795744	0.061525739870940746	0.1474313399518569	0.036172426576668096	0.036429536246171325	0.04147288270665544	0.06164414002968978	0.06283664889572362
Mycoplasma hyopneumoniae	2099						0.018121673811444517	0.016345871038277542	0.015000000000000015	0.01243734296383276	0.04262237284181474	0.049502735614643925	0.03145764348029478	0.04072903346099277	0.03577272005313549	0.024843258642939722	0.024076700355322757	0.024874685927665518	0.027041634565979907	0.03517811819867575	0.03458835304935271	0.025860201081971516
Mycoplasma hyorhinis	2100												0.03208874413248362	0.19658077220318368	0.04261455150532503	0.04712159212552613	0.05027038005735696	0.07166589146867565	0.05728680282384222	0.06420107302668529	0.05640724933710008	0.04862555341016125
Mycoplasma mycoides	2102									0.06490751820709297	0.032610974621258906	0.1004555971932287	0.055610337581734684	0.06281653727619742	0.07609788143182704	0.08165715882011079	0.07193633594322013	0.056995932063692065	0.048793993217451294	0.056664696269241394	0.06806226405720718	0.015338954267105907
Mycoplasma pneumoniae	2104				0.0007499763790686704	0.0007799379572249082	0.00047315812784480023	0.0013968292720680502	0.00137445554568061	0.002453281951339158	0.003923918375382778	0.005909424612334596	0.009342272808288626	0.004626665906996727	0.006098724821177352	0.005993595410189392	0.0064793081606266305	0.0019002923751652253	0.0015119047619047597	0.0009718253158075307	0.0009718253158075307	0.0005270462766947245
Mycoplasma pulmonis	2107					0.0	0.0	0.0	0.0	0.0	0.0	0.0	0.0	0.0	0.0	0.0	0.0	0.0	0.0	0.0	0.0	0.02500000000000001
Mycoplasma putrefaciens	2123													0.0	0.0	0.04999999999999999	0.04249999999999998	0.03	0.0025000000000000022	0.014999999999999986	0.22749999999999998	0.22
Mycoplasma suis	57372													0.05499999999999999	0.05499999999999999	0.04500000000000004	0.06	0.03500000000000003	0.04500000000000001	0.05000000000000002	0.03999999999999998	0.044999999999999984
Mycoplasma synoviae	2109							0.0050000000000000044	0.0025000000000000022	0.010000000000000009	0.05499999999999999	0.0625	0.065	0.08000000000000002	0.0675	0.07250000000000001	0.060000000000000026	0.0675	0.04999999999999999	0.20673386004447575	0.037043517951488095	0.034237730973623544
Myxococcus macrosporus	35													0.0	0.0	0.0	0.0	0.0	0.0	0.04000000000000001	0.024999999999999994	0.039999999999999994
Nautilia profundicola	244787											0.0	0.0	0.0	0.0	0.0	0.0	0.0	0.0	0.0	0.0	0.01
Neisseria animaloris	326522																				0.05500000000000002	0.05500000000000002
Neisseria elongata	495																	0.0	0.0	0.0	0.2016666666666666	0.2033333333333333
Neisseria gonorrhoeae	485							0.15613979106474268	0.15402921800749364	0.043789311784162725	0.0696283816865018	0.15696793113848348	0.17330584349974026	0.01216776157593119	0.011922528409421776	0.011980160044585278	0.0054441609903536905	0.10174768924930774	0.0425552584609204	0.04002436191228114	0.03284888819705033	0.03284888819705033
Neisseria lactamica	486												0.02500000000000001	0.02500000000000001	0.02500000000000001	0.024999999999999994	0.035	0.02500000000000001	0.025	0.03299831645537222	0.02054804667656325	0.02054804667656325
Neisseria meningitidis	487					0.012069580943398796	0.012014137466122447	0.10436578210935785	0.10790724300408568	0.009862816630221642	0.03195413284109736	0.039549107685466975	0.04470031331481302	0.0024269030738839825	0.0024269030738839825	0.0028609355719362746	0.0017943287448194184	0.0029246282965773047	0.0015877827602369286	0.0014080773850595478	0.00221774259899639	0.00221774259899639
Neisseria weaveri	28091																		0.0	0.0	0.020000000000000018	0.020000000000000018
Neorhizobium galegae	399																0.02500000000000001	0.01999999999999999	0.03499999999999999	0.015	0.020000000000000004	0.020000000000000004
Nocardia brasiliensis	37326														0.0	0.0	0.0	0.0	0.0	0.0	0.075	0.07
Nocardia farcinica	37329						0.0	0.0	0.010000000000000009	0.0050000000000000044	0.010000000000000009	0.0	0.0050000000000000044	0.019999999999999962	0.07000000000000003	0.04999999999999999	0.039999999999999994	0.31843366656181316	0.29227080289043966	0.2765260686927485	0.1302134998974974	0.14719601443879746
Nocardiopsis dassonvillei	2014												0.04499999999999999	0.06	0.034999999999999976	0.024999999999999967	0.01999999999999999	0.035	0.10118739491107029	0.0524933858267454	0.09755340417774598	0.10757426375403285
Oblitimonas alkaliphila	1697053																	0.029732137494637	0.029257477676655576	0.029257477676655576	0.03261901286060017	0.03261901286060017
Oceanobacillus iheyensis	182710						0.0	0.0	0.0	0.0	0.0	0.0	0.0	0.0	0.0	0.0	0.0	0.0	0.0	0.0	0.0	0.0
Ochrobactrum anthropi	529									0.0	0.0	0.0	0.0	0.0	0.0	0.0	0.04499999999999999	0.04999999999999999	0.030000000000000027	0.0050000000000000044	0.009999999999999953	0.009999999999999953
Odoribacter splanchnicus	28118													0.0	0.0	0.0	0.0	0.0	0.0	0.04500000000000004	0.04500000000000004	0.04500000000000004
Oenococcus oeni	1247								0.0	0.0	0.0	0.0	0.0	0.0	0.0	0.0	0.0	0.0	0.0	0.0	0.015000000000000013	0.020000000000000018
Oligotropha carboxidovorans	40137										0.0	0.0	0.0	0.10749999999999998	0.11249999999999999	0.1225	0.15249999999999997	0.15749999999999997	0.16	0.1675	0.1875	0.1875
Orientia tsutsugamushi	784									0.043652669512362685	0.08443747686898276	0.10310795313650638	0.10472434053265743	0.11215920604212566	0.12095324509908773	0.13021016665376015	0.13100572506573901	0.12898643339514432	0.1169935895679759	0.12218710038297824	0.026809513236909	0.026809513236909
Ornithobacterium rhinotracheale	28251														0.255	0.25	0.1673983937265296	0.1667999467092907	0.19482185594936613	0.18672618098881225	0.17326921891156036	0.20417857108151405
Paenibacillus durus	44251																0.0	0.014999999999999986	0.015000000000000013	0.0	0.009999999999999995	0.009999999999999995
Paenibacillus larvae	1464															0.06451743950281971	0.06412877669190331	0.06522796562824876	0.07326109131046303	0.013564659966250548	0.012649110640673528	0.012649110640673528
Paenibacillus mucilaginosus	61624													0.030000000000000027	0.053124591501697425	0.016329931618554488	0.016329931618554536	0.020548046676563275	0.033993463423951924	0.02828427124746193	0.030912061651652323	0.030912061651652323
Paenibacillus polymyxa	1406													0.11550669623446079	0.12512493756242196	0.11826876172514872	0.15576905982896605	0.1041334613742277	0.03786525818976779	0.03873557079022386	0.03815028760631356	0.0363333333333333
Pandoraea apista	93218																	0.07363574011458174	0.22733166849341516	0.22677080940897135	0.0869985632065266	0.0869985632065266
Pandoraea pnomenusa	93220																0.025000000000000022	0.024999999999999994	0.024944382578492925	0.038586123009300734	0.03894440481849306	0.041699986677322665
Pandoraea sputorum	93222																		0.0	0.0050000000000000044	0.015000000000000013	0.015000000000000013
Pannonibacter phragmitetus	121719																		0.0	0.0	0.01999999999999999	0.01999999999999999
Pantoea agglomerans	549																		0.055577773335110214	0.02449489742783178	0.12768980969521412	0.09633113463465486
Pantoea ananatis	553													0.020463381929681144	0.023551804601770986	0.029659526294261707	0.041079191812887446	0.05389515284327525	0.02561737691489897	0.025739075352467486	0.02586020108197148	0.021650635094610942
Pantoea vagans	470934												0.2775	0.24	0.2375	0.2125	0.185	0.155	0.1602775370689508	0.14849242404917498	0.19984716382498122	0.1594957331369366
Paraburkholderia caribensis	75105																	0.16618263046018578	0.09834745661287954	0.12192894105447921	0.12747548783981963	0.12814921857827394
Paraburkholderia hospita	169430																				0.024999999999999994	0.03
Paraburkholderia xenovorans	36873								0.0	0.0	0.0	0.0	0.0	0.0	0.0	0.0	0.030000000000000027	0.03	0.024999999999999994	0.0	0.0	0.0050000000000000044
Paracoccus denitrificans	266								0.0	0.0	0.0	0.0	0.0	0.0	0.0	0.0	0.0	0.0	0.0	0.0	0.0	0.03999999999999998
Paracoccus yeei	147645																			0.0	0.105	0.1075
Parageobacillus thermoglucosidasius	1426													0.035	0.029999999999999985	0.02500000000000001	0.02500000000000001	0.28429249413627194	0.08524474568362946	0.08993825042154692	0.08806563209081934	0.08806563209081934
Parvimonas micra	33033																0.015000000000000013	0.015000000000000013	0.015000000000000013	0.015000000000000013	0.04921607686744469	0.04921607686744469
Pasteurella multocida	747			0.02392448659163805	0.02989590118269579	0.03294008722364014	0.03755129463752323	0.03713816398062833	0.035856373604440585	0.03486884477720674	0.031885537473908106	0.034334837391102775	0.037271767198538364	0.0731713658168973	0.04534503550442936	0.036874195944191286	0.03495385004048996	0.03607146817536722	0.0371806511014335	0.04139250893481051	0.040719024786846685	0.040719024786846685
Pectobacterium atrosepticum	29471						0.015000000000000013	0.015000000000000013	0.017500000000000016	0.022499999999999964	0.017500000000000016	0.015000000000000013	0.012500000000000011	0.017500000000000016	0.05499999999999999	0.057499999999999996	0.06745368781616018	0.07961713941664122	0.12027745701779145	0.042882267767562016	0.054822947344661754	0.054822947344661754
Pectobacterium carotovorum	554											0.054574674178856926	0.05853668260054153	0.05988157036297398	0.269553063730811	0.2660680129215085	0.2419538523492996	0.2378473337388222	0.21878928218722232	0.10853426878179998	0.14623753508134177	0.1474240623733679
Pectobacterium parmentieri	1905730											0.015562374497485883	0.012930100540985721	0.012670709332945784	0.044666666666666674	0.04354308211415447	0.05162363799656121	0.055136195008360894	0.05635601121442147	0.07059745037889119	0.02172811798364303	0.016086571349351556
Pediococcus acidilactici	1254																		0.05817215828899593	0.08009369513263825	0.047265209192385894	0.01805547008526777
Pediococcus claussenii	187452														0.015000000000000013	0.0050000000000000044	0.010000000000000009	0.02999999999999997	0.008164965809277268	0.016996731711975962	0.024494897427831803	0.020548046676563275
Pediococcus damnosus	51663																		0.06326507042438556	0.055577773335110214	0.05864730320176285	0.06190394789859607
Pediococcus pentosaceus	1255								0.06796138609534094	0.0651920240520265	0.07035623639735145	0.07017834423809101	0.07035623639735145	0.06378675411086537	0.07176350047203661	0.0584700778176325	0.06103277807866851	0.05804093383121949	0.07758060324591445	0.07678541528180982	0.06910861017268394	0.06910861017268394
Phaeobacter gallaeciensis	60890															0.33993335743936637	0.3222091711916345	0.310470912486178	0.35157360538015364	0.3818324239768016	0.31564220250150327	0.31564220250150327
Phaeobacter inhibens	221822														0.09490992220697123	0.10847926581200258	0.11926038738826904	0.13208892627485636	0.15265496316129973	0.10444145622202795	0.008147528595974514	0.008489470602523544
Phaeobacter piscinae	1580596																			0.18649312990027275	0.16971943760217917	0.16971943760217917
Photobacterium damselae	38293																			0.0	0.0	0.11499999999999999
Photorhabdus laumondii	2218628					0.0	0.0	0.0	0.0	0.0	0.0	0.0	0.0	0.0	0.0	0.0	0.0	0.0	0.0	0.0	0.08666666666666667	0.08666666666666667
Piscirickettsia salmonis	1238																	0.04374830090643004	0.031973398098122795	0.002160771677054921	0.002818589087547984	0.002818589087547984
Plesiomonas shigelloides	703																		0.0	0.0	0.09000000000000002	0.08500000000000002
Pluralibacter gergoviae	61647																0.0	0.0	0.0	0.0	0.0049999999999999906	0.0
Polynucleobacter asymbioticus	576611									0.04496912521077345	0.05185449728701348	0.05436502143433363	0.0590668171555645	0.0590668171555645	0.06377042156569664	0.06377042156569664	0.06847546194724713	0.061282587702834124	0.0374165738677394	0.0402336923485777	0.0402336923485777	0.0402336923485777
Polynucleobacter necessarius	576610										0.0	0.0	0.0	0.0	0.0	0.0	0.0	0.0	0.0	0.00875	0.011249999999999996	0.011249999999999996
Porphyromonas gingivalis	837					0.032567957795968716	0.03592673751887303	0.03607349269200308	0.03697549864437259	0.03401211870422069	0.03353240037635241	0.03353240037635241	0.03243039421206593	0.033936116454302785	0.035245708958680344	0.036008887791766066	0.04016515903118023	0.019430388570484125	0.01996246477767713	0.00940691235209514	0.01068924693325026	0.01068924693325026
Pragia fontium	82985																	0.0	0.0	0.0	0.034999999999999976	0.02999999999999997
Prevotella denticola	28129													0.0	0.0	0.0	0.0	0.0	0.0	0.0	0.0	0.0
Prevotella intermedia	28131														0.02798809270624445	0.02769814975770044	0.02871072196158703	0.04905778905196063	0.053143997256928685	0.01597219806761457	0.01808621328833402	0.01808621328833402
Prevotella melaninogenica	28132												0.0	0.0	0.0	0.0	0.0	0.0	0.0	0.155	0.16749999999999998	0.16499999999999998
Prochlorococcus marinus	1219					0.15594470173750696	0.12082183853371321	0.09720106416598535	0.0982980162566875	0.1507105566143261	0.12056291580194413	0.12208315557438708	0.12352462642458521	0.1337461058623141	0.1304684069356767	0.12829460319254796	0.13058362582396513	0.12374000380502122	0.10154086307984583	0.09296336644076526	0.07968688725254613	0.07814999600127949
Propionibacterium freudenreichii	1744												0.04598978977869858	0.04268749491621899	0.037886893072231004	0.04163488371145845	0.026321826336078328	0.022756066041094782	0.015073604136591437	0.00995121433125963	0.010240659700971991	0.00969215031753935
Proteus mirabilis	584										0.0042873470010334185	0.010548243081137531	0.007737993487324552	0.0013857990321385254	0.002965855070008714	0.04613928816136022	0.05200619287375519	0.014329133751698808	0.02694328104590303	0.011448859720028393	0.011632514496811037	0.011902988459175274
Proteus vulgaris	585																			0.0	0.045000000000000005	0.045000000000000005
Providencia alcalifaciens	126385																			0.0	0.07499999999999996	0.07499999999999996
Providencia rettgeri	587																		0.0	0.0	0.0325	0.0375
Providencia rustigianii	158850																				0.050000000000000044	0.050000000000000044
Providencia stuartii	588														0.0	0.004714045207910321	0.025586861863073424	0.04735174231218953	0.011388041973930384	0.020615528128088322	0.022776083947860713	0.022776083947860713
Pseudoalteromonas agarivorans	176102																			0.0	0.10500000000000001	0.10500000000000001
Pseudoalteromonas atlantica	288								0.0	0.0	0.0	0.0	0.0	0.0	0.0	0.0	0.0	0.0	0.0	0.0	0.0	0.0
Pseudoalteromonas issachenkonii	152297																	0.0	0.0	0.035	0.04500000000000001	0.04500000000000001
Pseudoalteromonas luteoviolacea	43657																		0.010000000000000009	0.012500000000000011	0.01749999999999996	0.01749999999999996
Pseudoalteromonas piscicida	43662																			0.0	0.05250000000000005	0.05500000000000005
Pseudoalteromonas spongiae	298657																			0.0050000000000000044	0.010000000000000009	0.0050000000000000044
Pseudoalteromonas tunicata	314281																			0.0	0.034999999999999976	0.03999999999999998
Pseudomonas aeruginosa	287								0.005301371257130036	0.18934783902874378	0.020831742672799077	0.020814559658038658	0.028544500509034825	0.0029402647124094237	0.002918689315193865	0.0038159637262413456	0.002394780416735208	0.004408893384359767	0.005399643458219701	0.004650607007617316	0.0033812762817210656	0.0034277025693364082
Pseudomonas amygdali	47877																			0.0	0.005	0.005
Pseudomonas azotoformans	47878																		0.0	0.005	0.005	0.005
Pseudomonas brassicacearum	930166													0.0	0.0	0.0	0.085	0.19	0.057499999999999996	0.047500000000000014	0.022499999999999996	0.022499999999999996
Pseudomonas cerasi	1583341																		0.0	0.0	0.019999999999999997	0.019999999999999997
Pseudomonas chlororaphis	587753																0.1648824849436558	0.14209292002299762	0.13694407087567986	0.06518834132660369	0.032932230147245965	0.03311886930636719
Pseudomonas entomophila	312306								0.0	0.0	0.0	0.0	0.0	0.0	0.0	0.0	0.0	0.0	0.0	0.0	0.0025	0.0025
Pseudomonas fluorescens	294											0.06439047763213034	0.06042492759615026	0.03618043994610732	0.03963752779493038	0.11291003381879511	0.11335620017411412	0.12374545961573784	0.14054892386638895	0.14290109641290047	0.1092508607146572	0.11519018090869457
Pseudomonas fragi	296																		0.0	0.01	0.01	0.01
Pseudomonas frederiksbergensis	104087																		0.0	0.004714045207910317	0.004714045207910317	0.004714045207910317
Pseudomonas fulva	47880													0.0	0.0	0.0	0.0	0.0	0.0	0.0801387685344754	0.10274023338281629	0.09843215373488932
Pseudomonas koreensis	198620																		0.008164965809277261	0.008164965809277261	0.009428090415820633	0.009428090415820633
Pseudomonas mendocina	300									0.19828956099603426	0.1665082580534671	0.16813313177360373	0.16813313177360373	0.22829805080201626	0.21208488866489286	0.19698730923589974	0.1669251329189227	0.11855800268223146	0.11081516141756055	0.13347658970770868	0.19333908037435163	0.19333908037435163
Pseudomonas monteilii	76759															0.05117372372614681	0.032015621187164243	0.032015621187164243	0.03361082414937188	0.033166247903554	0.031499007920885384	0.031499007920885384
Pseudomonas mosselii	78327																			0.015	0.02	0.02
Pseudomonas orientalis	76758																				0.18309833423600555	0.18309833423600555
Pseudomonas parafulva	157782																0.0	0.0	0.0	0.0	0.027500000000000004	0.027500000000000004
Pseudomonas plecoglossicida	70775																	0.0	0.0	0.0	0.0	0.0
Pseudomonas protegens	380021							0.029439202887759478	0.0524933858267454	0.06599663291074445	0.0410960933531265	0.05734883511361752	0.062360956446232366	0.06236095644623237	0.04496912521077347	0.036817870057290855	0.2604843245443636	0.2305834989759675	0.18344504172458118	0.15722197683530123	0.12389511693363868	0.11712706775122478
Pseudomonas pseudoalcaligenes	330																0.04500000000000001	0.03	0.03	0.010000000000000009	0.009999999999999995	0.009999999999999995
Pseudomonas putida	303									0.1339461616424674	0.2085322223968703	0.20564593358488756	0.080176187930776	0.04967282959526263	0.1064532291666157	0.10764829048547143	0.10120548953051466	0.11748621195697817	0.09734305887484282	0.0849684320465221	0.09095465903404838	0.08993342599451613
Pseudomonas sp. URMO17WK12:I11	1283291																	0.0	0.0	0.0	0.0	0.0
Pseudomonas stutzeri	316									0.08984461895715044	0.08101165896887243	0.08206095295571458	0.07713228175601242	0.09655784104186811	0.11709773784464557	0.1317131510771292	0.13535508856337833	0.14174750144770337	0.136589714107615	0.12843758617190945	0.04946215935776897	0.04650291209519393
Pseudomonas synxantha	47883																				0.022465250944514306	0.021650635094610987
Pseudomonas syringae	317							0.1642381559656586	0.14857657958103626	0.1439039755068173	0.13831502765426468	0.1382861051407552	0.1361267791435616	0.14060970287169614	0.1335034526707081	0.12419408953327851	0.14112799549030344	0.0945043444033718	0.1058962595079627	0.11029754594720277	0.0688028136088476	0.06690114690190387
Pseudomonas syringae group genomosp. 3	251701					0.0	0.0	0.0	0.0	0.0	0.0	0.0	0.0	0.0	0.0	0.0	0.0	0.0	0.0	0.0	0.0325	0.027500000000000004
Pseudomonas taetrolens	47884																				0.01999999999999999	0.01999999999999999
Pseudopropionibacterium propionicum	1750														0.08500000000000002	0.06499999999999995	0.04999999999999999	0.06999999999999998	0.07500000000000001	0.065	0.05099019513592786	0.055577773335110235
Pseudoxanthomonas suwonensis	314722													0.0	0.0	0.0	0.0	0.0	0.0	0.0	0.0	0.0
Psychrobacter cryohalolentis	330922								0.0	0.0	0.0	0.0	0.0	0.0	0.0	0.0	0.0	0.0	0.0	0.0	0.010000000000000009	0.015000000000000013
Rahnella aquatilis	34038														0.038586123009300755	0.040276819911981905	0.037712361663282526	0.03091206165165235	0.0339934634239519	0.01247219128924647	0.0687386354243376	0.0687386354243376
Ralstonia mannitolilytica	105219																	0.0	0.0049999999999999975	0.0	0.005	0.005
Ralstonia pickettii	329										0.0	0.06999999999999998	0.05249999999999999	0.012500000000000011	0.022500000000000006	0.010000000000000009	0.01999999999999999	0.009999999999999995	0.0175	0.027500000000000004	0.030000000000000006	0.025
Ralstonia pseudosolanacearum	1310165																			0.005	0.005	0.005
Ralstonia solanacearum	305					0.06305702428401529	0.07525434687565208	0.09966807630859073	0.14728220873270445	0.13579624518374878	0.13633302399533637	0.13884962750466925	0.20900336715903206	0.20800976492429588	0.21932420139956044	0.22893235247166696	0.1887347174137371	0.18135688675489167	0.0264385602374408	0.022061832643874534	0.005767171787296576	0.005954861916826911
Ramlibacter tataouinensis	94132													0.0	0.0	0.0	0.0	0.0	0.0	0.0	0.0	0.0
Raoultella ornithinolytica	54291															0.015000000000000013	0.004999999999999977	0.1338531533684084	0.14711578962013414	0.1254547284437254	0.1228368384845885	0.12166095877021885
Raoultella planticola	575																				0.0	0.0
Rathayibacter toxicus	145458																	0.034999999999999976	0.025000000000000022	0.030000000000000027	0.05499999999999999	0.04999999999999999
Renibacterium salmoninarum	1646									0.0050000000000000044	0.0	0.0	0.0	0.0	0.0	0.010000000000000009	0.025000000000000022	0.020000000000000018	0.024999999999999967	0.034999999999999976	0.008164965809277268	0.008164965809277268
Rhizobacter gummiphilus	946333																			0.045	0.05	0.05
Rhizobium etli	29449								0.09119576013536301	0.08831760866327848	0.18928731468326132	0.1745127144365132	0.17147795047760514	0.1753567791675018	0.1665223333370032	0.1875624895868041	0.14428162564928354	0.1571822190961815	0.15204851199534972	0.18659782956937096	0.17918216987189323	0.17918216987189323
Rhizobium leguminosarum	384								0.04802343178074638	0.04415880433163923	0.018200274723201258	0.20080836635957175	0.1944376506749657	0.19509228585466928	0.19166637681137505	0.19589538024159733	0.14837115622653888	0.1564416824251133	0.19097120201747697	0.14516886718577093	0.10911461863563472	0.10911461863563472
Rhizobium phaseoli	396																		0.03195482922988497	0.03228112623672091	0.032768277342576306	0.032768277342576306
Rhodobacter sphaeroides	1063									0.34579762867897174	0.33862073179296037	0.2436974444766388	0.23736423019860803	0.25095904933762486	0.2413720042681927	0.23201532516433285	0.19455362014393646	0.17915356541246955	0.2382165214906622	0.2698427525636201	0.17100227418890596	0.16344350026164323
Rhodococcus erythropolis	1833											0.04999999999999999	0.04999999999999999	0.040000000000000036	0.040000000000000036	0.08195527235429496	0.07442371187255371	0.016996731711975913	0.012247448713915856	0.016996731711975917	0.0023570226039551605	0.004082482904638634
Rhodococcus hoagii	43767												0.0	0.0	0.0	0.0	0.0	0.0	0.0	0.0	0.045	0.039999999999999994
Rhodococcus opacus	37919											0.0	0.0	0.0	0.0	0.0	0.020000000000000004	0.015	0.1025	0.0975	0.0875	0.0875
Rhodococcus pyridinivorans	103816															0.0	0.0	0.0	0.0	0.035	0.045	0.045
Rhodococcus ruber	1830																			0.01999999999999999	0.12963624321753373	0.13930382462644578
Rhodopseudomonas palustris	1076					0.22470282157705845	0.22226110770892868	0.20092840073574025	0.09102426416437907	0.1611907729300216	0.1933059427436208	0.2015473993051428	0.1514025860266447	0.17597940220378064	0.18407991923799474	0.23375668439640396	0.21114107974422114	0.20377683872314833	0.2041020305849231	0.198768342969062	0.13895193013732804	0.1369984539653236
Rhodospirillum rubrum	1085							0.0	0.0	0.0	0.0	0.0	0.0	0.015000000000000013	0.010000000000000009	0.020000000000000018	0.024999999999999967	0.010000000000000009	0.014999999999999986	0.0050000000000000044	0.014999999999999986	0.014999999999999986
Rhodothermus marinus	29549											0.0	0.0	0.0050000000000000044	0.0050000000000000044	0.03	0.03	0.010000000000000009	0.01999999999999999	0.03499999999999999	0.03	0.024999999999999994
Rhodovulum sulfidophilum	35806																	0.0049999999999999906	0.15062831370260005	0.14966629547095767	0.1438363267359428	0.14719601443879746
Rickettsia amblyommatis	33989														0.0	0.0	0.0	0.0024999999999999988	0.0	0.04	0.042499999999999996	0.042499999999999996
Rickettsia bellii	33990								0.0	0.012499999999999956	0.012500000000000011	0.012499999999999956	0.01749999999999996	0.015000000000000013	0.007500000000000007	0.022499999999999964	0.0	0.015000000000000013	0.03250000000000003	0.15250000000000002	0.165	0.165
Rickettsia canadensis	788									0.0	0.0	0.0	0.0	0.0	0.01999999999999999	0.025000000000000022	0.03	0.010000000000000009	0.035	0.03500000000000002	0.020000000000000004	0.020000000000000004
Rickettsia japonica	35790													0.16337584480781323	0.011303883305208783	0.011303883305208783	0.008936504412303007	0.0049300664859163465	0.004082482904638631	0.06970652767137377	0.07079783424182784	0.07079783424182784
Rickettsia prowazekii	782					0.0021650635094610984	0.01224744871391591	0.013404756618454517	0.01870828693386973	0.027424137786507218	0.04322904116447647	0.04716990566028302	0.06215035532212723	0.07937533901939849	0.011850925889754126	0.0040000000000000036	0.0040000000000000036	0.010000000000000009	0.011737877907772684	0.015719768163402145	0.023804761428476148	0.023804761428476148
Rickettsia rickettsii	783									0.02584677069878471	0.025495097567963948	0.021998877636914795	0.02094967514996086	0.012478376358453443	0.006702378309227287	0.008926785535678569	0.010433320021290767	0.01056560194425499	0.02177855724228665	0.01684668406212006	0.022733166849341513	0.022733166849341513
Rickettsia slovaca	35794													0.0	0.015	0.01	0.01	0.0	0.0	0.0	0.0	0.0
Rickettsia typhi	785						0.0	0.0050000000000000044	0.010000000000000009	0.03999999999999998	0.09000000000000002	0.08000000000000002	0.08999999999999997	0.07	0.05099019513592784	0.13116994913300664	0.13140268896284682	0.10741922029548014	0.09843215373488932	0.09058452161134127	0.13695092389449426	0.13695092389449426
Riemerella anatipestifer	34085												0.08625	0.08499999999999996	0.17740396463063235	0.07938128802739905	0.08277311694559346	0.07515761216714292	0.07587965618149717	0.07415112196648738	0.0784711553516464	0.05733381782741024
Roseobacter denitrificans	2434								0.0	0.0	0.0	0.0	0.0	0.0	0.0	0.0	0.0	0.0	0.0	0.0	0.0050000000000000044	0.0050000000000000044
Rothia dentocariosa	2047												0.0	0.0	0.0	0.0	0.0	0.0	0.0	0.0	0.02	0.02
Rothia mucilaginosa	43675												0.0	0.0	0.0	0.0	0.0	0.022499999999999996	0.0325	0.11500000000000002	0.1225	0.11499999999999999
Salinibacter ruber	146919							0.04961580791503579	0.04085505846855607	0.05472715713788779	0.044333194096133365	0.03937787810370968	0.03760171390892825	0.0474561200830128	0.04566636252940085	0.053352861008363735	0.062333110516535783	0.07682501762663861	0.10286182749472983	0.11447949840716264	0.02337793356517591	0.023921166824012234
Salmonella bongori	54736													0.053124591501697425	0.06128258770283413	0.1128051417267848	0.0762807315119618	0.07885905147793754	0.07660776723022282	0.010897247358851694	0.021650635094610987	0.021650635094610987
Salmonella enterica	28901					0.007916077350519265	0.008142459733554989	0.017759227860900822	0.02324102760318236	0.00874115707997785	0.008700605858816627	0.005978166660879093	0.00624526456179047	0.006175189395685203	0.005637507463955443	0.0038670926944373678	0.003115636634761909	0.003401427238179163	0.0031109974255137517	0.003145898949402427	0.0034630310808292054	0.0031689713108862534
Serratia fonticola	47917																	0.014999999999999986	0.12256517540566822	0.00942809041582059	0.004714045207910321	0.004714045207910321
Serratia liquefaciens	614															0.0	0.0	0.017500000000000016	0.04500000000000001	0.024999999999999994	0.19750000000000006	0.2
Serratia marcescens	615															0.14106018432182424	0.06887833698720121	0.040556151829866244	0.04583104533559419	0.015494439058041294	0.011550466021166519	0.011570767176865343
Serratia plymuthica	82996													0.0014433756729740645	0.0014433756729740645	0.06530271391331635	0.07160384843785364	0.09368623757581	0.11955937622973968	0.14197182819137039	0.10906878563548786	0.10792795951209515
Serratia rubidaea	61652																		0.0	0.0	0.25	0.25
Shewanella algae	38313																				0.02999999999999997	0.025000000000000022
Shewanella baltica	62322									0.043563491340545435	0.03890729723043966	0.0399221464575463	0.03377046704510382	0.04051885706406064	0.04276031389553219	0.043410188256265886	0.0435328739128387	0.044201558544668736	0.04489988864128729	0.044352126342613055	0.047403703559016463	0.047403703559016463
Shewanella putrefaciens	24									0.23	0.225	0.225	0.22	0.18289341158171882	0.18208667044996885	0.18208667044996885	0.18517259216441534	0.18443607745413224	0.18372685039360895	0.18055470085267789	0.3087339739430481	0.3087339739430481
Shigella dysenteriae	622									0.021602468994692862	0.014719601443879748	0.0047140452079103175	0.009428090415820635	0.008498365855987974	0.008498365855987974	0.008498365855987974	0.004714045207910317	0.004714045207910317	0.004714045207910317	0.004714045207910317	0.00649519052838329	0.00649519052838329
Shimwellia blattae	563														0.0	0.0	0.0	0.0	0.0	0.0	0.1225	0.13
Sinorhizobium americanum	194963																		0.05500000000000002	0.03	0.020000000000000004	0.020000000000000004
Sinorhizobium fredii	380											0.08640987597877146	0.08956685895029601	0.07648529270389177	0.06867799259345506	0.05312459150169743	0.053124591501697425	0.04921607686744466	0.04921607686744466	0.15018218103357003	0.1973575435599055	0.19421315609401954
Sinorhizobium meliloti	382					0.015877132402714697	0.01428869016623522	0.021075756214190756	0.026620141705942207	0.0221113030421597	0.024109126902482365	0.02917856900001934	0.0339660778490017	0.009943395351242506	0.0131419599417709	0.012050633916013612	0.012965595499886087	0.012813187650923449	0.013684703544874851	0.009339045870846635	0.010229369482035547	0.010229369482035547
Slackia heliotrinireducens	84110											0.0	0.0	0.0	0.0	0.0	0.0	0.0	0.0	0.0	0.014999999999999958	0.019999999999999962
Sorangium cellulosum	56									0.0	0.0	0.0	0.0	0.0	0.0	0.085	0.03125	0.018750000000000003	0.00375	0.0075	0.10875	0.265
Sphingobium yanoikuyae	13690																			0.010000000000000002	0.085	0.085
Sphingomonas melonis	152682																		0.0	0.020000000000000004	0.034999999999999996	0.034999999999999996
Sphingomonas wittichii	160791									0.0	0.0	0.0	0.0	0.0	0.0	0.0	0.0	0.0	0.0	0.0	0.020000000000000004	0.024999999999999994
Sphingopyxis macrogoltabida	33050																	0.19567546828585564	0.14817407180595243	0.14854853303438129	0.14636332266733432	0.14636332266733432
Spiroplasma eriocheiris	315358																	0.0	0.0	0.010000000000000009	0.015000000000000013	0.015000000000000013
Spiroplasma mirum	2144																0.05499999999999999	0.02999999999999997	0.030000000000000027	0.044999999999999984	0.05500000000000002	0.05000000000000002
Spiroplasma turonicum	216946																	0.0	0.03	0.020000000000000004	0.024999999999999994	0.024999999999999994
Sporosarcina ureae	1571																			0.010000000000000009	0.0050000000000000044	0.0050000000000000044
Staphylococcus argenteus	985002													0.0	0.0	0.0	0.0	0.0	0.0	0.003333333333333341	0.15666666666666668	0.155
Staphylococcus aureus	1280						0.007731899116007636	0.006754757460726209	0.006458427937440376	0.00425910569991612	0.0049128582238451325	0.0038048160261163495	0.0036093102449028937	0.0049953111917870555	0.005300234343289131	0.005295838276110424	0.005233993108791056	0.00473110505655359	0.005211182237191593	0.004731308303120647	0.005409011622431693	0.0055136645894601375
Staphylococcus capitis	29388																	0.019999999999999962	0.025000000000000022	0.054365021434333645	0.062360956446232324	0.05792715732327585
Staphylococcus caprae	29380																				0.021602468994692887	0.023570226039551605
Staphylococcus carnosus	1281											0.0	0.0	0.0	0.0	0.0	0.0	0.0	0.010000000000000009	0.0050000000000000044	0.009999999999999981	0.0050000000000000044
Staphylococcus cohnii	29382																				0.04	0.04
Staphylococcus condimenti	70255																		0.025000000000000022	0.030000000000000027	0.1375	0.14
Staphylococcus epidermidis	1282				0.09338075432217165	0.11034411924872925	0.13054423340385432	0.14803115287743396	0.153828548137926	0.15833473683588475	0.1673399733078342	0.16249307677559682	0.17357803240425712	0.1757855385279334	0.17563092615545312	0.17944946673398368	0.142291172522324	0.14149990184527414	0.1295758036397571	0.132531338013149	0.11743366922082724	0.11685270880709422
Staphylococcus haemolyticus	1283							0.02250000000000002	0.030000000000000027	0.02999999999999997	0.01749999999999996	0.020000000000000018	0.025000000000000022	0.015000000000000013	0.019999999999999962	0.020000000000000018	0.030000000000000027	0.01749999999999996	0.12344589458094138	0.12585264752435243	0.020548046676563275	0.018708286933869726
Staphylococcus hominis	1290																				0.010000000000000009	0.010000000000000009
Staphylococcus hyicus	1284																	0.4	0.39	0.375	0.3343650699460098	0.3343650699460098
Staphylococcus lugdunensis	28035												0.02102825480157591	0.0596806315128935	0.06471819253072848	0.06577740240133131	0.07364781055808789	0.07493997598078078	0.039021361671098403	0.020011108026404826	0.01563471919941142	0.01563471919941142
Staphylococcus muscae	1294																			0.0	0.010000000000000009	0.0050000000000000044
Staphylococcus nepalensis	214473																			0.09741092797468305	0.004714045207910321	0.004714045207910321
Staphylococcus pasteuri	45972															0.0	0.0	0.0	0.0	0.01	0.005	0.005
Staphylococcus pseudintermedius	283734													0.01749999999999996	0.02999999999999997	0.03249999999999997	0.034999999999999976	0.034999999999999976	0.11804215610231775	0.121184992755439	0.04306182750016909	0.044249572781644174
Staphylococcus saprophyticus	29385							0.014989708403591139	0.009428090415820642	0.008314794192830986	0.01498970840359119	0.01749779527558178	0.016405358955814908	0.01812167381144457	0.0245452467048606	0.024494897427831803	0.029439202887759468	0.014989708403591161	0.026152449546532938	0.02060804110110154	0.02005201569252661	0.02005201569252661
Staphylococcus schleiferi	1295																	0.034346579160085246	0.0374165738677394	0.03958771905528278	0.03129996006387226	0.03379626458648947
Staphylococcus sciuri	1296																				0.035	0.035
Staphylococcus simulans	1286																			0.025000000000000022	0.03868964834279179	0.04027681991198195
Staphylococcus warneri	1292															0.04500000000000004	0.040000000000000036	0.04499999999999999	0.04999999999999999	0.030000000000000027	0.11343133018115703	0.118133634311129
Staphylococcus xylosus	1288																0.0690812725868757	0.07641262257565101	0.0771722460186015	0.10265909062956328	0.11578236288638936	0.11578236288638936
Stenotrophomonas acidaminiphila	128780																	0.0	0.0	0.0	0.005	0.005
Stenotrophomonas maltophilia	40324										0.1879453111945068	0.189334945619273	0.18482254257773312	0.14120339216599465	0.1499119768941979	0.15046180883655275	0.1397587746871044	0.14910473377010222	0.1442270361589105	0.11797636913157392	0.058727485481845816	0.05695658210337029
Streptococcus agalactiae	1311				0.017392992077933465	0.03340118407072931	0.03398326220956724	0.034229723112868364	0.0342097157278472	0.03604832871044222	0.03746665160382651	0.03896163522480641	0.03881020521242812	0.038926843793275864	0.03298425718612575	0.02624171945920054	0.022495786467265234	0.01992588961226756	0.016710641467010304	0.013532392154373995	0.0077240862670662465	0.007844584722898056
Streptococcus anginosus	1328															0.145016162892279	0.1653405576378645	0.08007808689023484	0.07681145747868606	0.08041882553233413	0.06117342151621078	0.05984354601792912
Streptococcus constellatus	76860															0.15999999999999998	0.17500000000000002	0.18750000000000003	0.15999999999999998	0.16	0.135	0.1375
Streptococcus cristatus	45634															0.24	0.25	0.265	0.265	0.24	0.16110727964792765	0.1489966442575134
Streptococcus dysgalactiae	1334											0.05173172986668818	0.05342927568290626	0.07214081282464177	0.045056754333963195	0.032676869155073285	0.0167332005306815	0.01819645875194155	0.017371752294393854	0.017029386365926415	0.014666666666666666	0.01602428712229588
Streptococcus equi	1336										0.028601670502884185	0.021602468994692835	0.023213980461973503	0.09398096549301883	0.0945445496842626	0.09795367208532817	0.05511351921262151	0.05860354084865521	0.059144288608453145	0.06080193253507654	0.02033892511909121	0.020691181696558553
Streptococcus equinus	1335																				0.17907168024751058	0.17907168024751058
Streptococcus gallolyticus	315405												0.11860297916438133	0.12173228823939848	0.14909623570030198	0.14974979131871938	0.14791784037093028	0.1363359820443598	0.13907619314605932	0.13143439428094916	0.12313610356024753	0.12313610356024753
Streptococcus gordonii	1302									0.1285496013218244	0.13329361387553418	0.14808675666648924	0.15378556499229695	0.16700954314050437	0.16310943412322906	0.15709770049240057	0.15645985906934723	0.15985618536672266	0.15996874694764598	0.0874642784226795	0.05418486873657626	0.05418486873657626
Streptococcus infantarius	102684														0.0	0.0	0.0	0.09	0.060000000000000005	0.055	0.01	0.01
Streptococcus iniae	1346																	0.03840572873934304	0.07914543574963753	0.04903060268852506	0.03280243893371343	0.03405877273185279
Streptococcus intermedius	1338														0.06609652033201144	0.09703607576566561	0.10139033484509259	0.08765842800324451	0.09583318840568752	0.09820386957752734	0.04694677837722201	0.04454211490264018
Streptococcus lutetiensis	150055															0.02999999999999997	0.020000000000000018	0.275	0.26999999999999996	0.255	0.04921607686744466	0.04921607686744466
Streptococcus milleri	33040																				0.0	0.0
Streptococcus mitis	28037												0.034999999999999996	0.030000000000000002	0.030000000000000002	0.030000000000000002	0.025	0.016996731711975948	0.044969125210773474	0.03741657386773942	0.024494897427831785	0.024494897427831785
Streptococcus mutans	1309											0.1750133923447003	0.17522753065657232	0.1999349894340658	0.16850453340423152	0.16903845716285984	0.16883127672324225	0.16360657416837232	0.16599999999999998	0.16752313273097538	0.1588094595559233	0.1588094595559233
Streptococcus oralis	1303													0.044969125210773474	0.03771236166328254	0.04242640687119286	0.0339934634239519	0.03741657386773942	0.040276819911981905	0.12437342963832748	0.09038113741262609	0.0889083095104164
Streptococcus parasanguinis	1318													0.0	0.030000000000000027	0.02999999999999997	0.034999999999999976	0.030000000000000027	0.030000000000000027	0.035	0.04000000000000001	0.04000000000000001
Streptococcus parauberis	1348													0.0	0.0	0.0	0.0	0.0	0.0	0.0	0.010000000000000009	0.0050000000000000044
Streptococcus pasteurianus	197614													0.0	0.0	0.0	0.0	0.0	0.0	0.0	0.0050000000000000044	0.0050000000000000044
Streptococcus pneumoniae	1313				0.004729166395137669	0.005023143506026267	0.005970802924388704	0.007321423513749976	0.010516507917341692	0.009908777478421041	0.020148048946323226	0.00950976141289453	0.003662099815227528	0.004462644127598377	0.004251395977256197	0.004456705686560562	0.004174410902659362	0.003974580115722665	0.006284837342638981	0.006015914370425177	0.00490953852807948	0.004514763998640857
Streptococcus pyogenes	1314				0.02276632555538519	0.028316226877995017	0.006521286233210579	0.007834706681891145	0.0037266516274783693	0.004870284237688566	0.005546007703520695	0.00775250706047789	0.008990579661923981	0.013625596306304862	0.0099768092957073	0.004413838246746929	0.002409095783408584	0.002816438342746267	0.0027607239433263876	0.00219750754557856	0.0038605724032638867	0.003942724394838135
Streptococcus salivarius	1304													0.20602229855042392	0.18895816335898272	0.19929296901797616	0.2123480338971849	0.16157428632056528	0.13201396706409516	0.1050603992948818	0.07533259586659684	0.07705030824078514
Streptococcus sanguinis	1305									0.0679869268479038	0.06599663291074444	0.06377042156569661	0.06649979114420002	0.0679869268479038	0.05557777333511022	0.0634209919681348	0.071336448530109	0.09030811456096045	0.07586537784494028	0.08286535263104036	0.06702378309227257	0.0658003609412593
Streptococcus sobrinus	1310																				0.01749779527558181	0.01749779527558181
Streptococcus suis	1307											0.06784071610280379	0.06794069309167944	0.05518265313575082	0.056155972562478784	0.053281862737506035	0.05399325060700746	0.05333963079191445	0.04986609446032281	0.02795361236843002	0.02905567712923803	0.028557979364869958
Streptococcus thermophilus	1308						0.023866817969725236	0.02537715508089902	0.038697545141778686	0.04020261185545037	0.04559331091289598	0.04754997371187496	0.025782746168707453	0.0346464283873533	0.02797320146139874	0.02898922213513154	0.024718414188616537	0.019896607751071566	0.014404860290887936	0.015165750888103105	0.014908051515875582	0.013793114224133752
Streptococcus uberis	1349											0.0	0.0	0.0	0.0	0.0	0.0	0.0	0.0	0.0	0.015000000000000013	0.015000000000000013
Streptomyces albidoflavus	1886															0.0	0.0	0.0	0.085	0.065	0.039999999999999994	0.03
Streptomyces albulus	68570																0.0	0.027499999999999997	0.03	0.02500000000000001	0.18	0.18
Streptomyces albus	1888																	0.0	0.0	0.0	0.2125	0.22999999999999998
Streptomyces ambofaciens	1889																	0.0	0.004999999999999977	0.020000000000000004	0.010000000000000009	0.009999999999999995
Streptomyces cattleya	29303													0.025000000000000022	0.024999999999999967	0.02999999999999997	0.004999999999999949	0.014999999999999986	0.010000000000000009	0.0050000000000000044	0.01999999999999999	0.03
Streptomyces cavourensis	67258																			0.0	0.0050000000000000044	0.015
Streptomyces chartreusis	1969																				0.015000000000000013	0.04000000000000001
Streptomyces hygroscopicus	1912														0.4	0.2698147512646409	0.22608995259999207	0.2696087700518826	0.2695366394388711	0.3194004800664311	0.29936042936010543	0.2983566098927032
Streptomyces lincolnensis	1915																		0.0	0.0	0.05499999999999999	0.009999999999999981
Streptomyces lydicus	47763																		0.0	0.09119576013536301	0.041699986677322685	0.035590260840104374
Streptomyces pluripotens	1355015																			0.009999999999999981	0.0	0.009999999999999981
Streptomyces venezuelae	54571																	0.09463379711052261	0.20237478982214052	0.20885933597094056	0.21354156504062624	0.20607442021431643
Synechococcus elongatus	32046						0.0	0.0	0.0	0.0	0.0	0.0	0.0	0.0	0.0	0.0	0.0	0.0	0.0	0.0	0.057499999999999996	0.06
Synechocystis sp. PCC 6803	1148						0.0	0.0	0.0016666666666666496	0.0016666666666666496	0.0050000000000000044	0.0	0.0	0.016555182695279252	0.019688939051854842	0.0015713484026367562	0.0015713484026367562	0.0015713484026367562	0.0027216552697591043	0.004157397096415497	0.004714045207910321	0.004714045207910321
Tannerella forsythia	28112													0.010000000000000009	0.020000000000000018	0.015000000000000013	0.0050000000000000044	0.020548046676563226	0.02867441755680874	0.032659863237109024	0.02867441755680874	0.02867441755680874
Tatlockia micdadei	451																0.0	0.0	0.0	0.04749999999999999	0.04499999999999999	0.04499999999999999
Tatumella citrea	53336																			0.025000000000000022	0.020000000000000018	0.020000000000000018
Taylorella equigenitalis	29575													0.00960143218483577	0.03611094017053556	0.03754996671103716	0.04202380277890137	0.054918120870983925	0.05477225575051663	0.009273618495495713	0.009273618495495713	0.009273618495495713
Tepidanaerobacter acetatoxydans	499229													0.0	0.0	0.015000000000000013	0.020000000000000018	0.010000000000000009	0.010000000000000009	0.010000000000000009	0.0	0.0
Tetragenococcus halophilus	51669													0.04499999999999999	0.04999999999999999	0.04749999999999999	0.050000000000000044	0.02250000000000002	0.09416297927883688	0.04496912521077345	0.07626707459098364	0.08065702421708573
Thalassolituus oleivorans	187493															0.0	0.05354126134736337	0.06548960901462834	0.024944382578492966	0.024944382578492966	0.028674417556808784	0.028674417556808784
Thermoanaerobacterium thermosaccharolyticum	1517												0.0	0.0	0.0025000000000000022	0.0025000000000000022	0.0025000000000000022	0.0050000000000000044	0.022499999999999996	0.12999999999999998	0.12500000000000003	0.12500000000000003
Thermoclostridium stercorarium	1510															0.0	0.0	0.0	0.007500000000000007	0.007500000000000007	0.007500000000000007	0.007500000000000007
Thermotoga maritima	2336			0.0023570226039551605	0.0023570226039551605	0.0023570226039551605	0.0023570226039551605	0.0023570226039551605	0.0023570226039551605	0.08195527235429496	0.021602468994692887	0.039370039370059035	0.039370039370059035	0.036590830666833565	0.036590830666833565	0.13206887407712692	0.18186533479473213	0.004330127018922197	0.004330127018922197	0.004330127018922197	0.004330127018922197	0.004330127018922197
Thermus thermophilus	274						0.007499999999999951	0.009999999999999953	0.012500000000000011	0.012500000000000011	0.010000000000000009	0.0025000000000000022	0.0025000000000000022	0.05920773222777204	0.010274023338281637	0.016996731711975962	0.014337208778404392	0.014142135623730965	0.028577380332470436	0.030092450142113005	0.018708286933869726	0.0177951304200522
Trueperella pyogenes	1661																0.04816061092266631	0.11201983951267047	0.13552531538834767	0.13653489582439274	0.022161026851459542	0.023323807579381222
Tsukamurella paurometabola	2061												0.0	0.0	0.0	0.0	0.0	0.0	0.0	0.0	0.0	0.0
Ureaplasma parvum	134821					0.014719601443879758	0.018708286933869684	0.018708286933869674	0.015456030825826136	0.01929306150465039	0.09194937465801493	0.11205467415507486	0.1116565604879534	0.09650129532809391	0.09901862198596786	0.09990620601344043	0.1729523055642798	0.22700151431212964	0.22612220147522002	0.026780356607035666	0.028367014294775516	0.02738612787525828
Variovorax paradoxus	34073											0.0	0.0024999999999999988	0.0024999999999999988	0.0024999999999999988	0.0375	0.0225	0.0125	0.0025000000000000005	0.01	0.01	0.01
Veillonella parvula	29466											0.0	0.0	0.0	0.0	0.0	0.0	0.0	0.0	0.08249999999999996	0.10000000000000003	0.10749999999999998
Vibrio alginolyticus	663															0.14613948816114009	0.13857408768517213	0.13474446597582815	0.14777484374698033	0.184193135352844	0.17303692605272952	0.16785872366699062
Vibrio anguillarum	55601													0.08720772614854717	0.08368206199658322	0.06704807562073982	0.0712704083832211	0.07190994367957747	0.05730134766691305	0.027623178672991255	0.02823032254706117	0.0238649906301632
Vibrio campbellii	680									0.040311288741492736	0.030822070014844882	0.03766629793329843	0.03631459761583491	0.035	0.035355339059327355	0.04205650960315179	0.038971143170299774	0.04602988159880491	0.04010403138505321	0.10362807427419356	0.03938273733503041	0.04029888335921976
Vibrio cholerae	666			0.012661510337607712	0.012875845101397448	0.014004346973009993	0.014099934830032563	0.01453509412956117	0.016037165858577073	0.02745236601947937	0.029613458914744498	0.01608249651686193	0.01720900326539657	0.01540634193768354	0.01671912424037678	0.01703965392952915	0.016222353130882487	0.01278519486060126	0.01050814284005691	0.009501585517175113	0.00794143764973814	0.0075452994708788855
Vibrio coralliilyticus	190893																0.04248161366991606	0.05787918451395111	0.02947456530637896	0.010897247358851694	0.02500000000000002	0.021650635094610987
Vibrio diabolicus	50719																				0.09	0.09
Vibrio fluvialis	676																			0.015000000000000013	0.008164965809277268	0.009428090415820642
Vibrio harveyi	669																0.1175	0.11499999999999999	0.09999999999999998	0.07427426651719066	0.08436033823229173	0.08436033823229173
Vibrio mediterranei	689																			0.0	0.025000000000000022	0.025000000000000022
Vibrio mimicus	674																		0.0	0.0	0.0050000000000000044	0.009999999999999981
Vibrio natriegens	691																	0.053333333333333344	0.06919287767529006	0.07161281353032008	0.08093588378433028	0.07788880963698618
Vibrio owensii	696485																			0.0	0.11666666666666665	0.10833333333333335
Vibrio parahaemolyticus	670						0.009910077467742948	0.008416254115301728	0.008022186033120925	0.004754155711351659	0.004540519732854853	0.022523858877865493	0.02130583962399353	0.018215471045698095	0.04978115371610144	0.013983124750132863	0.014679590008300351	0.013503170031775117	0.009231189122085492	0.009888092658204286	0.016674419965298285	0.015967121831809136
Vibrio scophthalmi	45658																		0.015000000000000013	0.020000000000000018	0.009999999999999953	0.009999999999999953
Vibrio vulnificus	672					0.011924240017711843	0.010547100049039256	0.011431787431932423	0.012793430931536688	0.022824625772762768	0.025147999423413375	0.030123443943214725	0.030762869935470352	0.05031180555076293	0.05411048368333485	0.06289894894016732	0.02791654228828013	0.0247846278523156	0.015825436627292307	0.02167948338867879	0.020585863542192682	0.020585863542192682
Weeksella virosa	1014													0.0	0.0	0.0	0.0	0.0	0.0	0.0	0.030000000000000027	0.030000000000000027
Weissella ceti	759620																0.012472191289246483	0.016329931618554488	0.016329931618554488	0.020548046676563226	0.024494897427831758	0.02867441755680874
Weissella cibaria	137591																	0.0224570921460086	0.021271321910085197	0.07248922333698987	0.03547299442298793	0.03139134700306226
Weissella koreensis	165096													0.0	0.0	0.0	0.0	0.0	0.0	0.0	0.03999999999999998	0.02999999999999997
Wigglesworthia glossinidia	51229						0.0	0.0	0.0	0.0	0.0	0.0	0.0	0.0	0.005	0.005	0.005	0.005	0.005	0.005	0.005	0.005
Wolbachia endosymbiont of Drosophila simulans	77038															0.2033606539022619	0.2075786330258702	0.19430788855719563	0.19252705437591536	0.20154955277107964	0.19612920911140866	0.20531818125912657
Wolinella succinogenes	844					0.0	0.0	0.0	0.0	0.0	0.0	0.0	0.0	0.0	0.0	0.0	0.0	0.0	0.0	0.0	0.010000000000000009	0.010000000000000009
Xanthomonas campestris	339				0.10833713935621934	0.12388110339263925	0.12361735315076113	0.07583315018292901	0.0563954292868176	0.05168709273653872	0.08664358667039995	0.08948246258966674	0.09331547448187669	0.1007030839205588	0.10394442959795604	0.12114316599241849	0.12050172889492773	0.13750797956643987	0.12850594452311448	0.14275698075945553	0.13815611137807518	0.13900279773363478
Xanthomonas citri	346				0.03078759247391935	0.037122051050894896	0.03948949313459483	0.060313195860111454	0.07871679464068264	0.07755612437579319	0.0664830297483503	0.06733808300304195	0.06987967502415479	0.1010513357110117	0.09366267235332246	0.10220988903219586	0.11980441674498041	0.053020680895955075	0.026394123886997196	0.007259946131910781	0.008075373074338149	0.008701161655764022
Xanthomonas euvesicatoria	456327							0.030000000000000027	0.0	0.0	0.0050000000000000044	0.0050000000000000044	0.020000000000000018	0.1632993161855452	0.17107503227141788	0.20270394394014365	0.1944222209522358	0.04320493798938574	0.03741657386773942	0.037932688922470134	0.026246692913372706	0.023921166824012203
Xanthomonas fragariae	48664																		0.0997775303139718	0.07382411530116702	0.06128258770283413	0.05920773222777205
Xanthomonas gardneri	90270																		0.0050000000000000044	0.025	0.025	0.025
Xanthomonas oryzae	347								0.032392165657079704	0.03169967468492956	0.039865042785074904	0.04156252981697025	0.0353711208685957	0.010933424425626613	0.008115640802493935	0.015005505471190025	0.010872726173088121	0.00607582778908436	0.005558458715154019	0.004204086672188366	0.002441167013172761	0.0034660105287765823
Xanthomonas perforans	442694																		0.0	0.02	0.015000000000000001	0.015000000000000001
Xanthomonas phaseoli	1985254																			0.018750000000000003	0.0175	0.058750000000000004
Xanthomonas translucens	343																	0.039999999999999994	0.09741092797468306	0.0804155872120988	0.0262466929133727	0.018856180831641256
Xanthomonas vasicola	56459																				0.0638139657302555	0.0638139657302555
Xanthomonas vesicatoria	56460																		0.024999999999999994	0.019999999999999997	0.0049999999999999975	0.0049999999999999975
Xenorhabdus bovienii	40576												0.0	0.0	0.0	0.0	0.0	0.010000000000000009	0.014999999999999986	0.015000000000000013	0.04500000000000001	0.04000000000000001
Xenorhabdus nematophila	628																0.0	0.0	0.0	0.0	0.0	0.0
Xylella fastidiosa	2371					0.02421959003919488	0.041771016001263095	0.04142173342582369	0.043977266854592044	0.04797990320030994	0.033180583344949076	0.0358298447914274	0.032205865580322124	0.031208973068654455	0.033166247903553984	0.036062045298500614	0.019339079605813717	0.009349034412410974	0.008210020977101369	0.007707427874748134	0.009581463585718243	0.009581463585718243
Yersinia enterocolitica	630									0.033778691508109054	0.03254260028536952	0.02873767851909175	0.02709589452297158	0.10577510734257534	0.10427655537080231	0.10495239132313489	0.09504525238011628	0.0846140518931565	0.09545772770068316	0.0983129696428706	0.10175692168649318	0.10828883188543088
Yersinia frederiksenii	29484																	0.01	0.01	0.009428090415820633	0.0	0.0
Yersinia intermedia	631																	0.010000000000000009	0.010000000000000009	0.0	0.021602468994692887	0.021602468994692887
Yersinia pestis	632				0.002912868031694518	0.009144810059285436	0.002910805578468989	0.0035970509462897615	0.006751333117704469	0.007924316032346172	0.14903366738292875	0.01571895673723384	0.01235014482091225	0.006740828992802309	0.0065480952207804845	0.007125614108077514	0.011154603088771347	0.005797215689498466	0.006202643719870285	0.006233595250781602	0.009502774389010597	0.009502774389010597
Yersinia pseudotuberculosis	633								0.008285618072101483	0.030222508168581907	0.21714257706748852	0.06243118006972125	0.04616054503975605	0.02858683870138102	0.02929590763368892	0.02884775660644151	0.040854210683994925	0.02101355247822467	0.02280690908564368	0.020575614653451955	0.024410201948850692	0.02404937098757387
Yersinia ruckeri	29486																	0.11052903087726168	0.12795398478446154	0.034721111093332764	0.022484562605386758	0.018408935028645452
Zymomonas mobilis	542											0.01547847968417227	0.025102014084752454	0.018469193569593416	0.01591993858167938	0.01653615567308326	0.01240071682515885	0.013482498944104443	0.011921036494831767	0.012400716825158867	0.006782329983125259	0.009433981132056603
[Brevibacterium] flavum	92706																	0.0	0.0	0.0	0.0	0.0
[Enterobacter] lignolyticus	1334193												0.0	0.0	0.0	0.0	0.0	0.024999999999999994	0.015000000000000013	0.015000000000000013	0.024999999999999994	0.024999999999999994
[Haemophilus] ducreyi	730					0.03824264635194588	0.040121343724035745	0.03973873005855456	0.043204937989385725	0.04436277218068723	0.04012134372403575	0.0459619407771256	0.061880260719123226	0.0677720853711582	0.07372056851532158	0.08993825042154692	0.09858019859766746	0.09787321731028704	0.014720309100015542	0.01489546910976623	0.014658615214269038	0.014658615214269038
