# Supplementary material for: Keeping up with the genomes: efficient learning of our increasing knowledge of the tree of life
Source: BMC Bioinformatics. 2020 Sep 21;21:412. doi: 10.1186/s12859-020-03744-7 (PMC7507296; doi:10.1186/s12859-020-03744-7)
Supplement: Supplementary file 8 — Additional file 8 Misclassified reads – phylum level. We trace our species classification results back to phylum level and most of the reads are assigned to the correct phylum level taxonomic labels. This table shows the reads that got misclassified in phylum level. [file 12859_2020_3744_MOESM8_ESM.csv]

sequence	True_species	Predicted_species	Labeled	True_class	Predicted_class	True_family	Predicted_family	True_phylum	Predicted_phylum	True_genus	Predicted_genus	True_order	Predicted_order
attaaagataaaatattttatttacttgtaattttaaataaaataagttaaatgcaatatatatttatttataaacataatacggagaaattttatttct	35790	1491	1	28211	186801	775	31979	1224	1239	780	1485	766	186802
gagcttattaaaggattggataaagaagtctttgaggctcatgtcatcttgcccaacgat	1308	1719	1	91061	1760	1300	1653	1239	201174	1301	1716	186826	85007
aaccagaatcagatgcggcaccagtgattccagatgatttaaaggcgaaaaaagatgatccggcggcaatcaatgccctgccattgcatttacgtgccga	1610	630	1	91061	1236	33958	1903411	1239	1224	1578	629	186826	91347
cggtattgtgatcggttcactgatcgcctttttcctcggccgccgcttcggcaagccactgatccatcacctgatcagccaaaaaacttacgaccgctac	1610	40324	1	91061	1236	33958	32033	1239	1224	1578	40323	186826	135614
aaaaagtaaagttgtgcaaacggaatttcatagtaacgttggccgatccgataaccaaatttttgtgtattgataacgatcgtttggttataccgctgca	1610	1117645	1	91061	117743	33958	49546	1239	976	1578	308865	186826	200644
gcaatttattcaatacacggccgccgcgttgcagccagaagccagtgccatcacgactttggcgcggacggaaggtttggaagcccacgcccgggcgatt	1610	95486	1	91061	28216	33958	119060	1239	1224	1578	32008	186826	80840
actgaaatggtcaccggtatcgatctggtccgtgaacaaattttggtggctagtggcgccgcgttatcatttcgccagcaggatattcaaattcgcggcc	1610	294	1	91061	1236	33958	135621	1239	1224	1578	286	186826	72274
atcgtctagcatggattccagattatcaatttgtgccttcagattagtaattgtgctagcgctaggtattttgttcgctaatgttgttaaacctgataaa	1610	263	1	91061	1236	33958	34064	1239	1224	1578	262	186826	72273
gcaagtagtctttattaccaatattattctggggtttatatttcgtatcagcgataacccgtgacgtcgaattttggctaataaaatcgggatagatcaa	1610	584	1	91061	1236	33958	1903414	1239	1224	1578	583	186826	91347
ttttactattggagtgtcaatttttattaccgtggctgaattcctaaaaattagtttacgtgatgagccaattttaccagccgatttatctatggttact	1610	945	1	91061	28211	33958	942	1239	1224	1578	943	186826	766
attcgggttgtattgttgccggatcagttgggatggcgtcttggagctcacactttggtcttagcacatttcaaataggtattttaggtgccttgtcggc	1610	584	1	91061	1236	33958	1903414	1239	1224	1578	583	186826	91347
ggcacatgtcagacttaattgtattgccgtcaattgtcattacacaattcaaaatagttcaagctgtacgcaaaaataccagtagaaacagttaaatctg	1610	670	1	91061	1236	33958	641	1239	1224	1578	662	186826	135623
cgatggctttgcggccgatcaatataagattcaatacattcaaagtgcgttattagatagtggctttgattttactttagaaaaggcggttggcgctgaa	1610	210	1	91061	29547	33958	72293	1239	1224	1578	209	186826	213849
tgttggtaactgatgatgctggcgttttacgcggctttgtgggtattgagcagatcaaccagttttacggaactggtaaaaaaatcggcgatattatgga	1610	633	1	91061	1236	33958	1903411	1239	1224	1578	629	186826	91347
ccatctatagccggaacattaccccaaattaaaagctcttgatttttattcaagggcttcgtcaacgaaaacgtctggtttgttgtcacattcttgatgg	1610	210	1	91061	29547	33958	72293	1239	1224	1578	209	186826	213849
ttttttaccaggcgtggagactttaatggcattgctggataacttgactgtgtcctgcatggtgccattttcgtcctcgatcgcgactaatttataaacc	1610	101571	1	91061	28216	33958	119060	1239	1224	1578	32008	186826	80840
taggttgaaaatcaagtgttacattgtgatttttaccgttactgatcatccatagtcgtgcaaaaaaaacaccaaatttccctaatttacgtggatataa	1610	446	1	91061	1236	33958	444	1239	1224	1578	445	186826	118969
aacaaagttcaggacctcagaaaacagaaggcttcggactatggcgagataagcaaatacatggaacgttatccgcttgtgcaggagaagatcgcgaatg	630129	1313	1	1760	91061	31953	1300	201174	1239	1678	1301	85004	186826
aggtcacccccttgtacagcttggaaggacgcaggttgacgtactggtcgagatcgaagcgaagcttgagcagcaggccacgctccaaaatgccggcctt	630129	571	1	1760	1236	31953	543	201174	1224	1678	570	85004	91347
tcatttgcagatagaagctcgctccggccgcgacgagaatccataatagggggatgagcatcaacgtttgctgcggtgcgatcgataccacgataatagg	630129	57975	1	1760	28216	31953	119060	201174	1224	1678	32008	85004	80840
ccttgctgagcttgcgctggtcggcccaatattggcaggtgtagacggtcatgccgatgagcatctgtgcgtagtacggcacgcccttggcgggcagatg	630129	339	1	1760	1236	31953	32033	201174	1224	1678	338	85004	135614
ctcacggcgcgcgcccaccgtgcgatcgaggcgctcgaccggctcgaggacaccacgaaagcgctgtccggcgcgcaggccaacagcatcatcatggaga	630129	28450	1	1760	28216	31953	119060	201174	1224	1678	32008	85004	80840
attaccacgaaatcgaagacgatgttcttgtggcggtgctcaaagcgcttggaatcgacgcttccaacgatgatgcgatcgaacggtccatcaccaccat	630129	382	1	1760	28211	31953	82115	201174	1224	1678	28105	85004	356
atcgcggccgcgttcaatctgattcccgtggtcgttggcgcattcatgcaggaggcgatcgacgtggtcagcattctgtgggcgctcactgtgcttttcg	630129	95486	1	1760	28216	31953	119060	201174	1224	1678	32008	85004	80840
tccgccgcatgatccagaccgatggcggcaagggcacgttcgacaaagtgacggtcggcacatccacgttccagacgctgtcgagcggcaaagccgattt	630129	95486	1	1760	28216	31953	119060	201174	1224	1678	32008	85004	80840
cgagcagttcaatgccgcggtcaaggaactcggcttctccgtgcaggacgtcgtcaacgccgagcacgagccgggcctcggcaacggtggtctcggccgt	630129	95486	1	1760	28216	31953	119060	201174	1224	1678	32008	85004	80840
ccggagacgaattgcccggaagtcatggtttgggccacgtcggcgcgatgaagatgatttccgacggctcgctcaacacccgttccgcctactgttccat	630129	13373	1	1760	28216	31953	119060	201174	1224	1678	32008	85004	80840
cctgcattgctggcgagaaatcagcctgcgcaaaggcagcaagttctgcagtcaagaatgccgccgcacctggtggaaacaccatcgcaccctcatcagc	630129	1134687	1	1760	1236	31953	543	201174	1224	1678	570	85004	91347
ggcgcgccgacgtctgacgaggcggcgaggctcgcgcgcgcgtatgtggcgtcccgcctgtcggatggggtgcgcgtcctcgcggcgggcgcgtcggtcc	630129	28450	1	1760	28216	31953	119060	201174	1224	1678	32008	85004	80840
atggcatttgccagcaagtttgccgatttccgcagaattccgctcgcgcaaacggcgatttcgagcaagatgctcgcggtcggcgttgatgcggacccgg	630129	95486	1	1760	28216	31953	119060	201174	1224	1678	32008	85004	80840
gggcgcgggccttgcgctggccggtgccggtgtcgatttcctcacgcagctgcttggaagcggcctcaagatcgaagtcctgcaagcgcttcttgatggc	630129	305	1	1760	28216	31953	119060	201174	1224	1678	48736	85004	80840
agtgcttgacgattcgtgccgaacgattgcaaaaacaaaacaagaaggcggcttccgcggggaacggaagccgccttcttaaaaggaagatggaaaagaa	630129	1496	1	1760	186801	31953	186804	201174	1239	1678	1870884	85004	186802
cggattggggggagggggttccaatatcttgacattattgtctggtctaggaatcgcaggtgtcaccattgttgactatgacaatgttgaggaaaacaat	630129	630	1	1760	1236	31953	1903411	201174	1224	1678	629	85004	91347
gtcgctgtccgacagccactgcacggccgcgtggcgcaggttgatctgcttggatgacgttacggcttcctgcggagtgccgtagcggagcgtccgtctg	630129	305	1	1760	28216	31953	119060	201174	1224	1678	48736	85004	80840
acatcggcgggtcgatgccttcctcgatcgcgatgtcgcgcagccgttccaggtagccggccccatcgtggccggacggcacccattcacggctgatgcc	630129	95486	1	1760	28216	31953	119060	201174	1224	1678	32008	85004	80840
aaattgattttacagaaaatgtttctgcaaaaaagtttttattaaagccctttgtcaagacctacttgaaaaagcagcaatcaacttatgtgcgtgattt	630129	1117645	1	1760	117743	31953	49546	201174	976	1678	308865	85004	200644
ccttcatcggcggcgtctgtgccctgctgatggagcgcgcaggcatgaactggatgcttgctatcctcctctccctcatcgtcggcctcatcgttggcgt	630129	644	1	1760	1236	31953	84642	201174	1224	1678	642	85004	135624
cggtgcgtggtggtggttcatcccgccgggagtcgttgtggccatcatcggcgctggcctgtccttcatcgacttcacgatcgatgaggtgattaatccg	630129	40324	1	1760	1236	31953	32033	201174	1224	1678	40323	85004	135614
tatcttaccgcttcctcgtatggtctgcgagtggaccataatccgcaggtaggcgcggctctctctttccttcccgggcaggctggagcagatggtttct	630129	587753	1	1760	1236	31953	135621	201174	1224	1678	286	85004	72274
gggcgtcttcgtcggaggagttcccattccatgtgatggcgtgcgacgcgtagtctccatactggcggtcggattcggtggtgtcggccaccggcgccac	630129	305	1	1760	28216	31953	119060	201174	1224	1678	48736	85004	80840
atatccgtcctgaattgccgcaaaaatcagccattgatggatttgacggtgaagttttagtgattacgtgtgatgattattcgggagctcgtcgcacaga	630129	480	1	1760	1236	31953	468	201174	1224	1678	475	85004	72274
tattttcgctcaccgtatctcctcgtaggttcttactatttgtttcctacgaggacgatgactatagcgcctgctggacgccgccaccgcggtaccacct	630129	518	1	1760	28216	31953	506	201174	1224	1678	517	85004	80840
attggcttcagcaagcggacttgagcgggtctcccccgccgaccgcaatgcgctgaccgcttccacattcggcactggcttgctgattagtgcggcgatt	630129	615	1	1760	1236	31953	1903411	201174	1224	1678	613	85004	91347
ggctccgacggattgtaggcgcacggtttcaggaactctttcactcccctcccggggtgcttttcacctttccctcacggtactggtacgctatcggtca	630129	1314	1	1760	91061	31953	1300	201174	1239	1678	1301	85004	186826
attagagtctcgctggttaagtttgcttcgaataagagcgatagtgtcggtaacaatacgtaccaagagcatacttggcacgggacgtatacgcacaact	630129	70255	1	1760	91061	31953	90964	201174	1239	1678	1279	85004	1385
tgcgctgatcgatcgccgccagctgcgtcatataggccagcttgttcccattttcagccccacttgcggctggagcatccattgacatgccagatggagc	630129	615	1	1760	1236	31953	1903411	201174	1224	1678	613	85004	91347
cggtaccttcccatggcaaaggcgcttgccgccgacgactggccgaatgtcctcacgcgtatcacggaactgttcggccaatacggtgacaggctgttct	630129	382	1	1760	28211	31953	82115	201174	1224	1678	28105	85004	356
cgtgatcacctcgaaactcactccgaaagtcttcgacctgaaacgcggcgacgtggtggtgttcaaagaccccgaccactggttgcagcaggaagacagt	630129	346	1	1760	1236	31953	32033	201174	1224	1678	338	85004	135614
tccagccagtggttgcaggtttggccgacgtggagcctttggtgttttctcaaggcgaggaattggcgctcgacgaggcgtctcgtcgactggtggaaaa	630129	56	1	1760	28221	31953	49	201174	1224	1678	39643	85004	29
cgctgttgatgtcggtcgccggaccccatgagccggacgcgtcgtccttgtactgccagaactgcgttgccgcgccgctgccgccggtgccgggcctgtt	630129	305	1	1760	28216	31953	119060	201174	1224	1678	48736	85004	80840
gagcgccgtcgccgcactttggtgcgagcggtgtgcatcgtcattgccgcggcgatgctgctgagtctggtgattcctgctatctacgcaggtctttgac	630129	346	1	1760	1236	31953	32033	201174	1224	1678	338	85004	135614
acggcaagcctgccgaagctggcgccgcattcaacggctacctcatgatcaaccagcttgcaggtggtgacatcaacgacctgcagccgggtctcgacta	630129	303	1	1760	1236	31953	135621	201174	1224	1678	286	85004	72274
gaactgttaatcgaaaagtattttcctggacagtgagcgcaatccggtgagcgtctttctgatcggtcttaactcgtcgtagactttcggactttaaatg	1598	48296	1	91061	1236	33958	468	1239	1224	1578	469	186826	72274
gtttggttgaccattaaatttcaaaccatccagccccaattgctgatagaaattaagttgagtgtcactacctaccaacttaagaacctggtcaccagca	1598	633	1	91061	1236	33958	1903411	1239	1224	1578	629	186826	91347
cctggactttgggagcgtcgatcaccctggctcagaagttcatgccgtccatggtggaaa	1598	347	1	91061	1236	33958	32033	1239	1224	1578	338	186826	135614
cagaatactattcgtcaacgttgtcgcttcgcctttatctgttttacgaatagtagacaacaacttaccaattatatataggaccatcatatacaaaata	246432	747	1	91061	1236	90964	712	1239	1224	1279	745	1385	135625
aaacatttgccaagtttagaaaaaatttcagaagcaactatagtcgctttttgcgatatagacgtagctaaagctgaatctgcagcggaaacatatggta	246432	197	1	91061	29547	90964	72294	1239	1224	1279	194	1385	213849
aaccctgggatgcgcggcgggcaagcgctcgccgaactgatcactggggccattgaaccagcgggccgcttgccgatcagcttcgcccggcacgtggggc	43674	28450	1	1760	28216	85022	119060	201174	1224	43673	32008	85006	80840
ctgtgtcgtcgtcggcggtgctgcttgaccgggtgcggcggcgacggcggcggcgacggcttgatccttctccgtcgttgtcgtcgtcggtggtgtcatc	43674	28450	1	1760	28216	85022	119060	201174	1224	43673	32008	85006	80840
ctcgacgctgtcgcgcggttgcagcgcgaggggcacacggtcgcgatggtgggcgacggcgtgaacgacgccccggccctcgcgaccgccgacattggtg	43674	56	1	1760	28221	85022	49	201174	1224	43673	39643	85006	29
gttaaccaggatcagctttcccttacttgttacatcagcggccccaccaacaaaccattgctcgctctgcaaggaagagcaaatagtggagccagcccaa	1884913	28131	1	1760	200643	2162846	171552	201174	976	622681	838	2039638	171549
aagctgccaccgtattcatcggtgcgatcattcgaaaccggtgaatagaactggtgcaacaaataaccatgtgctgcatgtatttcaattacatcaaagc	1884913	1590	1	1760	91061	2162846	33958	201174	1239	622681	1578	2039638	186826
ccgcggccatgtgcaggacgaggtcggcaggggccatcgctttttctacgagggcgacatcgcggatatcgccttgatggatttcgatctggtctttgat	1884913	487	1	1760	28216	2162846	481	201174	1224	622681	482	2039638	206351
gataatccgctgcgatatctgttggatctgccttaattacatctgcacctaattcaattgcctggcgcacaagtgggacaactttttcaagctcaccatc	1884913	1396	1	1760	91061	2162846	186817	201174	1239	622681	1386	2039638	1385
gaacgatggcgatatcgtcaaatgagtaagcctggcgggcgcgttttcctggtgcgatctcgatatccatggcggccttccttagctcttcttgctgtaa	1884913	519	1	1760	28216	2162846	506	201174	1224	622681	517	2039638	80840
gacttgtagaaaaccggcgcgataagcagcgcctaatccgcctttaccgggtctgcgaagtatcgatacccagggaagatgcaatttatcgacaattttt	1884913	630	1	1760	1236	2162846	1903411	201174	1224	622681	629	2039638	91347
cgttggtatttcaccatacctatcaatgtttatggccggtatcgcactttgtgttagtcaattgatcttcgcctttggtgagatggtccacgcaccaact	1884913	545	1	1760	1236	2162846	543	201174	1224	622681	544	2039638	91347
tttataattattaaaatagtgcggtttgtcagaaggtttattaagtctatagtcaaaatcacacccgaaaagacaaatatcagtggcgccaaaatgaagc	1884913	1496	1	1760	186801	2162846	186804	201174	1239	622681	1870884	2039638	186802
aacaaccaatacaacgggaaggaaagataatttcggtgaggttaaacaccgcaggagtattgctccaaagataaggaggggaactcagattaaattggtt	1884913	1587	1	1760	91061	2162846	33958	201174	1239	622681	1578	2039638	186826
agagaatttgccagatagcgatatcaaacgcgcgctgcaagacatccccgaagaatttcgcatcgccgtttacttggctgatgttgagggtttttcctac	1884913	158836	1	1760	1236	2162846	543	201174	1224	622681	547	2039638	91347
ttctagttcgccagagccaacatacagagcaatatctcgcggacgaagataatagaactcaacgttattttcgggatcgattaagactagatctcgagag	1884913	235	1	1760	28211	2162846	118882	201174	1224	622681	234	2039638	356
acatcttcgaagttaccaagcaaggctttgcctactttgagaagacttttggcctggcttaccccttcggtaagtacgaccagatcgccgttgccgaata	1884913	317	1	1760	1236	2162846	135621	201174	1224	622681	286	2039638	72274
acccaactctcttatctgccaggagcccccgtctgggagaacttaaatagatttataacctttcactttctatcgtcaatggcgtgggatattccaagag	1884913	1491	1	1760	186801	2162846	31979	201174	1239	622681	1485	2039638	186802
tgttcgcgcaaatgatgattcctcaccaccaacaagccgtcgacatgtcgaaatttgccctgaaaaatagctccaataaggcgatcaggtcccttgccac	1884913	1307	1	1760	91061	2162846	1300	201174	1239	622681	1301	2039638	186826
caaagttgaggcgttagaacttcgcaacatggttaccggtgaagtaattaagcgagatttcaccgggttatttgttgctatcgggcatattccgcgtagt	1884913	837	1	1760	200643	2162846	171551	201174	976	622681	836	2039638	171549
ttcaaccgcacactggtgaactacatcgcttccttcggtgagtttagatatggcagataacattcccatcgggccacatgaataaataacgtcaacgctg	1884913	34085	1	1760	117743	2162846	49546	201174	976	622681	34084	2039638	200644
aagccatcctgatcacctggctgccggtgaagctgcgatccaagcggtttaccctgatgcacgaaatccttttgcatttaccgatttattagataacgaa	1884913	294	1	1760	1236	2162846	135621	201174	1224	622681	286	2039638	72274
cctgcagaagaagcaccggctaactatgtgccagcagccgcggtaatacatagggtgcaagcgttgtccggaattattgggcgtaaagagctcgtaggtg	1884913	1423	1	1760	91061	2162846	186817	201174	1239	622681	1386	2039638	1385
tttagaacttttggatcacgacgctcgattggcgtcattgattgaacaattgacttagtacggacgatctcggattcatcaaaattttcgatctgcttct	1884913	1352	1	1760	91061	2162846	81852	201174	1239	622681	1350	2039638	186826
tctcgaaatccatgttcttcagccatcatcttcgcccacttttcaattgcaccgccttcaatttcaacggtatctccacaacctttacaaactaggtgat	1884913	1404	1	1760	91061	2162846	186817	201174	1239	622681	1386	2039638	1385
aggagtcattcgaatctaatcctctctcgctactgaattgaaatgttcatcgacgagaaaaggattaatatgtttagaaaactaattattgcagcgattg	1884913	727	1	1760	1236	2162846	712	201174	1224	622681	724	2039638	135625
aacgggagtctgcttcctgcttactacattcctggctccgctcgttgcgatcattccttacgaggctgctactcctgcactaatcatcgttggtttcttg	1884913	1905730	1	1760	1236	2162846	1903410	201174	1224	622681	122277	2039638	91347
tcctatctggattgctctataaagatctggatgaaatacattttatttcttcttaaatcctgttgggcagaccggcttcactgcagtcaccttcttggaa	1884913	1491	1	1760	186801	2162846	31979	201174	1239	622681	1485	2039638	186802
ggtatctatattgcagatagagcaaagacaaacgctaaatagttttattcgttccaagcgccatcttgtggttcttgcggcgcagtaaagtcgcgacctg	1884913	1405	1	1760	91061	2162846	186817	201174	1239	622681	1386	2039638	1385
ggtgaagttaccggaacataatcagcggctgtgagttgtgatgcggatttcgagagtgacttcaaacctatataagcgtgatcaatcggcgttacgtgtg	1884913	29486	1	1760	1236	2162846	1903411	201174	1224	622681	629	2039638	91347
ttctgatcaagagttagctaacaatccgcgctcggcatcggttcgattacgtgcgatcgaaaggttggctgcttaaatggcacttacccaaacgattgca	1884913	292	1	1760	28216	2162846	119060	201174	1224	622681	32008	2039638	80840
ttttcgcgaatctcttggaataaacgtgaagacattccgccaccaagtgcggaagctaaaactcccattgcaaagcgacgttcatcactgcgcgcaacgc	1884913	580165	1	1760	91061	2162846	186817	201174	1239	622681	1386	2039638	1385
atgtcgccgccgatatcttgcgcgctattgagcgaaatgagttccgaccacgtccaaccaaattatgcgattggtgcttctttaaggcaatctgcccagc	1884913	1390	1	1760	91061	2162846	186817	201174	1239	622681	1386	2039638	1385
attcacgcgcccgtcgcgtaaagagcatcacgaccgcgccacaaggtttcgaaggtgaaggctttccggttcgtcgcgcattcgccggcgttgacttggc	1884913	57975	1	1760	28216	2162846	119060	201174	1224	622681	32008	2039638	80840
tccagagtttggatcacttggatgcagtggcgatttagcgccgctatctcattgcgcacttgcgctaatgggtgaaggaaaagtccatgacgcaaacggt	1884913	546	1	1760	1236	2162846	543	201174	1224	622681	544	2039638	91347
tgccatctttggtgatcttcgcctttgcttggcggtcagcagaacaagaaactgcaatagcaatcggcagagatgcaccgtggcgaggcaagcgcacaac	1884913	654	1	1760	1236	2162846	84642	201174	1224	622681	642	2039638	135624
gttacaccctctccagttgcacggcggcgacgacggcgacgatgagttgtgccttctgcagaatcttcgctggaatcctctgaactatctgttccttcat	1884913	57975	1	1760	28216	2162846	119060	201174	1224	622681	32008	2039638	80840
gatcgctttaactggaaccaatggaaagacaacaactgttgaaatggcggcggcaatgctgcgcgcaggtggcgtttcagccattgcttgcggaaatgtt	1884913	571	1	1760	1236	2162846	543	201174	1224	622681	570	2039638	91347
gatccagcacactggactggatcacttccaatctcttcaacagagaccgttgttgctgcagatgagttagtacctgtttcaccatcaggtgctgaaaact	1884913	221822	1	1760	28211	2162846	31989	201174	1224	622681	302485	2039638	204455
caacttatacgtttcgaaaccgagtgcgcgtccgagaatttgatgaccaaaacaaattccaaagatcggtatctgatccagcaagatatctctaaccaga	1884913	1313	1	1760	91061	2162846	1300	201174	1239	622681	1301	2039638	186826
ctccgccaacttcaactatgaccttatctggcgaaatagagcgaacaacgccgttaacaagtgaaatcatttgcgaaccaacttggctagccgtgatttt	1884913	1587	1	1760	91061	2162846	33958	201174	1239	622681	1578	2039638	186826
tctaccctgcctatagatatgccgcaagaatttctacggctatatggaaataacccagga	1884913	61435	1	1760	301297	2162846	1202464	201174	200795	622681	61434	2039638	1202465
ctttgaaggaaatgctcagagctttcgcttacttactcgcattgaagcaaagaccgttgatggagatggttcaagcgttggtttgaatttaactcgcgcg	1884913	680	1	1760	1236	2162846	641	201174	1224	622681	662	2039638	135623
aaatgcaaggtcacatcagctttatttttacgatgaaactctaactgcgtggcaatgctgtggtggctaagtacatcaccattaaaaatcacaaattctt	1884913	446	1	1760	1236	2162846	444	201174	1224	622681	445	2039638	118969
gacgcgaactaatagcgcgcgcccagaaagcgttccgtaatcaacgccaatgacatatttattacttaaatcgctagttaaatctggcactcgcagagcc	1884913	584	1	1760	1236	2162846	1903414	201174	1224	622681	583	2039638	91347
catcttttcaactgcactggttgagagaagcaagttttgtggcggcagcgattttaaatattgctgaagatcatcttgattggcatggcactttcaccga	1884913	633	1	1760	1236	2162846	1903411	201174	1224	622681	629	2039638	91347
aagagatgcaccacccatcgatccaataaaggcgggtatcgccattactattaatagcttcgaacttacctttatatttcggcgataggtgagcgcggac	1884913	47715	1	1760	91061	2162846	33958	201174	1239	622681	1578	2039638	186826
ccagtacacaccggaattgttttacattctgaaaaaggtagcgcccttgcccgagtcaccgccgacaagcgcctgcagttggtgcgcggtgatcgcaacg	1884913	303	1	1760	1236	2162846	135621	201174	1224	622681	286	2039638	72274
aaggattccatattcagtgcaccagttttgatcagtggcaggagttgaagcaattccaaacttttcagccaccttctgtgcagttgcatcagcgtgcaag	1884913	1392	1	1760	91061	2162846	186817	201174	1239	622681	1386	2039638	1385
tcacaccgcgctgtgctttttcagcaactggtgaagttagttgagtctttacgatcatatttggttctacaggaatcgtgcaggaagcctgtggctttgg	1884913	584	1	1760	1236	2162846	1903414	201174	1224	622681	583	2039638	91347
gttctctgaaactagtcatctacttctagcgaagaaacgcgaaccatctgtagtcacatcgatactaactccgaaaacagcgctcatatgctccgatgta	1884913	1402	1	1760	91061	2162846	186817	201174	1239	622681	1386	2039638	1385
gcatagataccgcgtagcccaaccatcccccaccatggcgcatcgcagttgcacctgttggattaactgcacctagcgaaccatttaataagtgcgccaa	1884913	548	1	1760	1236	2162846	543	201174	1224	622681	570	2039638	91347
aaccccagtccttggaagttcaactggaggaattcctgaaatgctaaataatggaaatggaatgatatttacgtcagaaaatgccgaagatctggcgcaa	1884913	1358	1	1760	91061	2162846	1300	201174	1239	622681	1357	2039638	186826
aatgcgaatgtaagcgttgtcgcaggatcaaataaagaagcgctggcaaagacctcaacttcagcagctgctgttcgcgctgctttaactgctgcaggta	1884913	550	1	1760	1236	2162846	543	201174	1224	622681	547	2039638	91347
ggttgacgcattaattcggcgttgcgatgtcgtgaaattactgcaattacttgatcgccaagaattaccggaattgtctcttccttaatgaaaatctctc	1884913	28903	1	1760	31969	2162846	2092	201174	544448	622681	2093	2039638	2085
ggcgactactcaatcgaagttgaaagcgctgatccaaattcaccactttccatcttccgcaaagctttggcgcttcgcaagaacttgatcaccgcagagg	1884913	55601	1	1760	1236	2162846	641	201174	1224	622681	662	2039638	135623
gtggaaagcgcagaccaagaagcgatcaataagaccacggcgaggttcaggatttgccgc	1884913	210	1	1760	29547	2162846	72293	201174	1224	622681	209	2039638	213849
cagaatatttcacaagccgttgaaacactttcaggtggtcagcgtcaggctgttgcagttgctcgcgccgctgccttcggtcagaagttgatcatccttg	1884913	294	1	1760	1236	2162846	135621	201174	1224	622681	286	2039638	72274
ccagccaatccaccaagcgaatatccaagcaacgcgactctaatctccataggcctaaattttgttaacaacgatactccgtagaggttggtcaaagtaa	1884913	2096	1	1760	31969	2162846	2092	201174	544448	622681	2093	2039638	2085
gattttccgaagaaagagttaccccagagcttcccacaagcgccatttcgtatattgaataaatatcttcagcaacaacatcccagtcaaatctttgtgc	1884913	1308	1	1760	91061	2162846	1300	201174	1239	622681	1301	2039638	186826
aatagatagtgcggcatcacggtatttcggacctgcagcaacctgtaggtagaacaaacgtcccattaatccaaatagcagagagaagataaagatttgt	1884913	1238	1	1760	1236	2162846	135616	201174	1224	622681	1237	2039638	72273
cgtgatccaaagaagatgattgaactaaatcactttgtcgttgccgatgtaatgacaaatactatttacattgaaaatctccatgtacttgccgatctct	1884913	55601	1	1760	1236	2162846	641	201174	1224	622681	662	2039638	135623
tctgaggaatatacgatgttactcctactcgcaagagattctgatcgctgagaatcctcattgttctcagtagatggctcttcgaaacgccagttacaac	1884913	580165	1	1760	91061	2162846	186817	201174	1239	622681	1386	2039638	1385
ctcaagatagtaaagaaataacgctcactatcagtagttgaagtgaacttacctaggtagcgtggatcaacaaatttctggactgaatcgatcgatttga	1884913	1308	1	1760	91061	2162846	1300	201174	1239	622681	1301	2039638	186826
ctcatgggaaaagatcggaatcactcatcgtgataagcgggcggccatggatgcgcgtgttgcaaaagttgaagatgcaattaaaagcgctgaggctgag	1884913	1402	1	1760	91061	2162846	186817	201174	1239	622681	1386	2039638	1385
cgccatgatcctgggcgaattcggatttaacttaggcccggtaattgcatctgcaggcgtcatcggcgttgctattggtcttggtgcgcaaacactagtt	1884913	47715	1	1760	91061	2162846	33958	201174	1239	622681	1578	2039638	186826
ccattgcgacaaaacgatgcctgatggatccggtcatattggtcttgatatcgcagaagatgaacgtggcaaaggtgcaggtactgcagcgcttgatttg	1884913	303	1	1760	1236	2162846	135621	201174	1224	622681	286	2039638	72274
actcgatcaactatttgtaaaggttcgcgctgaaaatcgcgctgctctaattgcctatatccctgcaggttttccttctcaagcaggttgtgcaaaagtt	1884913	615	1	1760	1236	2162846	1903411	201174	1224	622681	613	2039638	91347
gattgtaccgagaataatcaccgcgaaagttaatccgatatgtaagagtgagattcgctttgttaatttatctagatctgtgcgcgggcgagctgaatac	1884913	60552	1	1760	28216	2162846	119060	201174	1224	622681	32008	2039638	80840
tcagagttatgtgactcttcagtaagcgattcagggtttccaagtactcctggaatcaagcgggtaatcgcttcaatcattacaagggaagcaacttctc	1884913	1396	1	1760	91061	2162846	186817	201174	1239	622681	1386	2039638	1385
ggcgtcgttgaaatcaatacacgcggaatgatcatgtctctagaagaaaaaccatctcttccgaagagtaacttggcaatcaccggattctattcttttc	1884913	1313	1	1760	91061	2162846	1300	201174	1239	622681	1301	2039638	186826
caagcgatgctttcggaattgacccccggatatacccacgcagtaaccttaactcatgcgtatcggactcgtctgcacaatgaatcaggcgcgatctccc	1884913	28188	1	1760	117743	2162846	49546	201174	976	622681	1016	2039638	200644
gttagaccaagcagtgcgcgagcatggcctgctgagataactcccgcagcaactttgcgttgcacggttggtggaagatttaaaagacgaattgtgtttg	1884913	305	1	1760	28216	2162846	119060	201174	1224	622681	48736	2039638	80840
catgtgttgccgcgcgcgcagcatcgcgatcatctagcgtgccaggaaaagttacaacgccaactttcatttacttctcaactcttaccgtgaaagtttc	1884913	95486	1	1760	28216	2162846	119060	201174	1224	622681	32008	2039638	80840
ctggcgatagatcggcccagtatccatacctttatcgagttgaaagacggtaattcccgtgctttgatcccctgcttcaattgcgcgttgtactggagca	1884913	680	1	1760	1236	2162846	641	201174	1224	622681	662	2039638	135623
tcggtgcagctggcgcagttgttatcttccgcgaaaacgcaccaacagttcttgaaggtttcggtttcggcgcagcgatgctcgcaatgtttatgcgcgt	1884913	294	1	1760	1236	2162846	135621	201174	1224	622681	286	2039638	72274
tatgccttacccatacccgaacgagcaaaacggttaagcatgcgaaaacgggtaacttggcgaattccaattaaggtaacaattccaacgccagttgcca	1884913	1108	1	1760	32061	2162846	1106	201174	200795	622681	1107	2039638	32064
taaccactcttcaaatttgcatctctggtttaaggaagcgatcgccgctgaacctggttctgcagcgcgaaatcgctacattttccgcgatggcaagggc	1884913	615	1	1760	1236	2162846	1903411	201174	1224	622681	613	2039638	91347
gaaaagcctcttgctccacgcctagaagatgcgaagaagatcgctgaaatcgttaaggcatcaggtgttcctgttgcgctcggttttatgcgccgctttg	1884913	197	1	1760	29547	2162846	72294	201174	1224	622681	194	2039638	213849
atcaatcggcccctatccatcggatctaacgttccacttttaattggagaattgattgaaatttcggcgtgttttagcgctaattgatggttaccgctat	1884913	210	1	1760	29547	2162846	72293	201174	1224	622681	209	2039638	213849
tctaaaccctgccgttgccatgagcgttgcaaaggtgactgcaacggctatccagcctgggtgaatacggcgcgaaactggaaccactaattactctctt	1884913	487	1	1760	28216	2162846	481	201174	1224	622681	482	2039638	206351
agctttattctggctaaattaaatatgtagtgcgtcaaaattatctcgctaattaaaccctttttatatgatatattgttttgcccacaacctgttttag	208223	1491	1	1236	186801	543	31979	1224	1239	1330547	1485	91347	186802
caacgcggattacatattcgcgacagtcatgtcgccaaactttcaatattttagctacttagcgccatctatcagacgtttgaaatcgtaggtcacggtt	208223	96345	1	1236	117743	543	49546	1224	976	1330547	237	91347	200644
ttttgtaaaggtaagcttgatgaactggctgcgtgtaatcttgaaaacgttgccgccgcagttgtcagggatgtcgattcgatgcaaagtaaagccgtcg	208223	1584	1	1236	91061	543	33958	1224	1239	1330547	1578	91347	186826
gggaaaacgctttaataaactgcgtcgtttatcacttctcggtgcactgatttttggagctttttgctcattctggactaccctgacattgaaactatca	208223	1117645	1	1236	117743	543	49546	1224	976	1330547	308865	91347	200644
ctacattgtagtcactaattttcttttgatatgcagccaattttgtgttgtagtctgcaatagcggcttcttgttcttcttttgttttattttgaaaatc	83560	1491	1	204429	186801	809	31979	204428	1239	810	1485	51291	186802
gcggtttggcacctcgatgtcggctcatcgcatcctggggctggagaaggtcccaagggtttggctgttcgccaattaaagcggtacgcgagctgggttc	83560	1280	1	204429	91061	809	90964	204428	1239	810	1279	51291	1385
catcctggggctggagaaggtcccaagggtttggctgttcgccaattaaagcggtacgcg	83560	382	1	204429	28211	809	82115	204428	1224	810	28105	51291	356
taaataaaacgaacatccaccagtccacttaacatcagcctatgttttaatttaactattctagcatattgacgaatctcgtctcagctatacatcggcc	1404	446	1	91061	1236	186817	444	1239	1224	1386	445	1385	118969
cggtaacattaagagtgccgagaaaaagaaaaatcttgaacagttagcacctaaatcgtatttgcgactttctggtttaactgtgttaagaggagataaa	1404	173	1	91061	203692	186817	170	1239	203691	1386	171	1385	1643688
tatgaaagagaaagagatgaacttcaaaaaatactaaaggcttatattagtgaagaattacttaagtgggaaaaaagatttccagatgatttttataagg	195	1491	1	29547	186801	72294	31979	1224	1239	194	1485	213849	186802
ctatcaagaaaatttattattaggagttgctcaatgaaaaaaattataatattatgtgctttagtaaatataagttttggctatagttgttacactgaag	195	1491	1	29547	186801	72294	31979	1224	1239	194	1485	213849	186802
tatgtattaaaaataattggaattttatttataaaccacatcctaatttagaatggcttgaagaaaaaaaatccgaaattattgatgctaggggtgtaga	195	1428	1	29547	91061	72294	186817	1224	1239	194	1386	213849	1385
gcaagttcaaaaagaccaaactgagcaaacaacattaaaccaagaaagtatggacaaattgtctaaatctattcatactttgcaatctcaagctggtaga	1396	263	1	91061	1236	186817	34064	1239	1224	1386	262	1385	72273
cattccaaggatactttggggaaatggaggcttcttcttttcgggcataatattagaaaaatactctttatcctctaaaactctttttacatcgtcgtac	1396	210	1	91061	29547	186817	72293	1239	1224	1386	209	1385	213849
gaagtagttatgaagaatttgcaaacaatccacgtgtctgtttatgaaaagatttcctgttataattaaagtggagcaccagttttgaaagggagagatt	1396	197	1	91061	29547	186817	72294	1239	1224	1386	194	1385	213849
tatagagttaatgagtatgggaattaaaaaggaagataggtttaaaaaagttagttatccaatgatgataaataagttagatcaagcggtagggcgctta	1396	34085	1	91061	117743	186817	49546	1239	976	1386	34084	1385	200644
gtattaggattttcacaattgggtatgaaagcgttcactgacggtatgggcgatgaatttttagaacaaatacatgcttcattaaaaaacgcacgaaata	1396	210	1	91061	29547	186817	72293	1239	1224	1386	209	1385	213849
gtgtcgtgtgccttgccattaccatgccctgtcgctgtcctcgtgcctcgctggtgtccttgccactgttagtgctgatactgttgccctcgtgtgccat	1396	40324	1	91061	1236	186817	32033	1239	1224	1386	40323	1385	135614
acctaagaaagaacccataaatttttgtttgaatttaattttttgtggatacaaaatatctcactccttttctaagaaaagttcggaaggtcttttaccc	1396	210	1	91061	29547	186817	72293	1239	1224	1386	209	1385	213849
cgttcgacgctccgtatttttacggttcggggctgcccgcatctcttagcgacgagacagccgttttcgataacgtccttagctccaacgaagcccttct	29449	164514	1	28211	117743	82115	39782	1224	976	379	34098	356	200644
agcatctcttgttctttcccgcgatatttattgtttcgtcaatcctgctaattccaattacatgtttattaatcaagggggttatatatgactgacttca	29449	169679	1	28211	186801	82115	31979	1224	1239	379	1485	356	186802
ttcttcctctttttcttttcgaatttgatttgctttttctaattcagctaaaatttgctctttaaagcccattgtagactgacgattttgctcatcatcc	1346	197	1	91061	29547	1300	72294	1239	1224	1301	194	186826	213849
ggagtttgatagctagtattgttttaatgattgggatcctgattttaatgaaacaattaa	1346	446	1	91061	1236	1300	444	1239	1224	1301	445	186826	118969
tgttagaaaaatttatccatatgatttatcaatattacttatcgctattattcatgtattaaattcgtagattatatggattgctagtaatggttacgca	386891	1428	1	1236	91061	468	186817	1224	1239	475	1386	72274	1385
ttccttaaataaattattaactttagtaaattattggataaatatttgaaattttaatttaaatccgattatggatacccccaggcaaatccatatgagt	446	1491	1	1236	186801	444	31979	1224	1239	445	1485	118969	186802
gggggcgtaaccggcctcaacgagggtctcgaagcccatcataatgagttcttcgaggccaccgcagagcacagcctgctcaccgaacaggtcggtttcg	1528099	303	1	1760	1236	NaN	135621	201174	1224	1847725	286	85007	72274
cgggggttgtgtggttgggcacttgacccacggtgcttgtgatgtggggttttgttgaggagaagaaaatcatgccggatcatgtgacgccgaatgatgt	1528099	487	1	1760	28216	NaN	481	201174	1224	1847725	482	85007	206351
tgggcgacatcgtcaagaaggccattgaagaagctggcggtatcgcaaaagaattcaacaccattgccgtcgatgacggtattgccatgggccacgacgg	1528099	294	1	1760	1236	NaN	135621	201174	1224	1847725	286	85007	72274
cgcgtggaaaacagctggggcgaggacattgccgacaagggcttcttcactatgaacgcctcctggttcgacgagtacgtctttgagatcgctgtccaca	1528099	305	1	1760	28216	NaN	119060	201174	1224	1847725	48736	85007	80840
cgacccggtgtggtttggttgcgataccaacaagcagtccagccgtgacctgggcatttgggacgctcacctctacgactacgaaggcgcctacagccta	1528099	316	1	1760	1236	NaN	135621	201174	1224	1847725	286	85007	72274
tcacagcggaagcggaggcaccattgcccaggtggaggatgatctgacgcagcgtggcagggtcacggtcgagcagctccggcacctgctgggagacgta	1528099	56	1	1760	28221	NaN	49	201174	1224	1847725	39643	85007	29
tgatcgacatgagggcgtcgatacgggcctgggtccgggtgagggcttcctgcacggccgggtcgctctgctccagggtgggagtgttgagcagcttggc	1528099	644	1	1760	1236	NaN	84642	201174	1224	1847725	642	85007	135624
agctggagatccggccccttcgcacaccacaatgtcgtactcgcggcgcaactgctgaaggtcctccacacatagctcccgcaatacctaccggtcgggg	1528099	95486	1	1760	28216	NaN	119060	201174	1224	1847725	32008	85007	80840
ctcgatggcgatgatgcggggcttgttctccacgtggacgttcttcaggaactggcggacggagccggcaaccttggcatcggtgaggatgaccttaggc	1528099	40324	1	1760	1236	NaN	32033	201174	1224	1847725	40323	85007	135614
tcactgcaccggcgataaggaacggggtgagggcaccaccactcaaaagagttccgccaatagtgaccggaatgataccagcgccgcaaagaaccagaac	1528099	244366	1	1760	1236	NaN	543	201174	1224	1847725	570	85007	91347
gtttctcgactagtgcggcatggtatccggcggacatgtgggtgtcgagcacgccttggagccggtggtacttgctgtcggcgtcatcgtaggaggagcg	1528099	294	1	1760	1236	NaN	135621	201174	1224	1847725	286	85007	72274
ggtagaggccgtggtcgccgcggctgtccaccagttcgacggtggtgtgggcgttgggtttgccaggttcttcgtagcagtccagccggttgcgggagac	1528099	303	1	1760	1236	NaN	135621	201174	1224	1847725	286	85007	72274
gttttccgcctcgaagcggtccatggtgatggcgtcggcaatgttcgccagcttccacgcaacacgcaggtcgtcctggtactcgccttccaaaccagga	1528099	305	1	1760	28216	NaN	119060	201174	1224	1847725	48736	85007	80840
ccggatgtggtgggcaagaaggtgctggtcgtcgaagacaccaccaccaccggtaactcgccgttgactgccgtccgcgtcttgcgcgacctgggtgccg	1528099	347	1	1760	1236	NaN	32033	201174	1224	1847725	338	85007	135614
ttattgctcggcaacaacccggtgagcgccttagtgctgaccgacctcgtagcggaggaaggcgagaaccttcacaccagcttcgtcgaggacctggccg	1528099	287	1	1760	1236	NaN	135621	201174	1224	1847725	286	85007	72274
gtggaaggggaattgggcggccttggtgaaagcgccgatggcgaccagtaccgccacggtggtagtgatgccggggttcgtcacccacacgctggaggag	1528099	294	1	1760	1236	NaN	135621	201174	1224	1847725	286	85007	72274
ggtcgtcgagcaagggacgctggccttgtgaacgccagatagaggtcataatcagtggtcgctggacatcgacacctgcacggataatgtcatctagagc	1528099	615	1	1760	1236	NaN	1903411	201174	1224	1847725	613	85007	91347
ggtctgctggtgggcaagattcctgtccccattcccggtggcggtgtcctggagctgggttcggcgggtggcccgcttatcgttggcctcattctgggtg	1528099	294	1	1760	1236	NaN	135621	201174	1224	1847725	286	85007	72274
gcggccacccagcgctatcaactggctgtgggtgccttgttcggccaccacaccgtcatccagcacaacaatgttgtcggcgttctgtacggtgctcagc	1528099	1905730	1	1760	1236	NaN	1903410	201174	1224	1847725	122277	85007	91347
aggcgctaccgccgctgacgctggcgcagccgacaccaccgcctccactgctggcggcgacgatgacgtggtggacgccgaggttgtcgaagacgacaac	1528099	287	1	1760	1236	NaN	135621	201174	1224	1847725	286	85007	72274
gcccgtaccgcgtgcggcaccagcagcggtaccttgcccggcgcgtccggcagctcccccgcggctagcggtggggcggacgggacgagaggggcgttgg	1528099	56	1	1760	28221	NaN	49	201174	1224	1847725	39643	85007	29
cactcccggggagcccggcatgctgactgtcactccgccgacgtggcgccctgatctgcagatgcgcgccgatctggtggaagaagtgctgcgtttggaa	1528099	615	1	1760	1236	NaN	1903411	201174	1224	1847725	613	85007	91347
gcatcgctataaatacgcgaggccggaatactggtaccagaattcaggtgccccactacgcccaccaccttggcatccactagtttttgcgccacctgtg	576610	216816	1	28216	1760	119060	31953	1224	201174	44013	1678	80840	85004
aacaacctcaaagtgttgcaattgttttatgagtggctcagaagtggctttgctttagatctaccggcaaaaacccatttgctgattccttttatgaaag	576610	1423	1	28216	91061	119060	186817	1224	1239	44013	1386	80840	1385
gaatgaattccaaaaaccgctatggccaccgctatggctaactcaaagttattgcttgaggccgtaaaagacaaagtgcaacagcgcttttaatccatgc	576610	1590	1	28216	91061	119060	33958	1224	1239	44013	1578	80840	186826
ttgtccacaatgacctggcctttaagctgcttacccatagcaagggcaagttcacgcgctactttatcggttgggccaccagcagaaaaaggtactacca	576610	1717	1	28216	1760	119060	1653	1224	201174	44013	1716	80840	85007
catggctttgtaaaaaatattggcgcagcttaatttagttattgtttttcttgtttacctcttcattctttttgaatgtattttttgcaatttttattta	576610	1428	1	28216	91061	119060	186817	1224	1239	44013	1386	80840	1385
gccatgaaagaaaagaatcagggtgataccagcgatgccatataaggcatccctaaacagaggaagtagtgggattcctgctaggcttgactgatgtatt	576610	1648923	1	28216	91061	119060	186817	1224	1239	44013	1386	80840	1385
tggtatgacaaagatggcgtagatgtgattgttgagttggtatcaaccaacgttgctttggctgtaatggaagtggccgaacaaaagaacaagattactt	576610	1404	1	28216	91061	119060	186817	1224	1239	44013	1386	80840	1385
cgcggatgatgaagtagtgattcgaaacgcccaagctagcgagacaggcaacatcatggacttgctaaaagggaagtcgatgagcatgcgttccgctgac	576610	119206	1	28216	91061	119060	186827	1224	1239	44013	1375	80840	186826
cagatgaagtgcccatcatgaataagaaatatggcaacttatatttctccacagtcatacctaaggcaatgtatagcggcatggctaaatacaataaagt	576610	1286	1	28216	91061	119060	90964	1224	1239	44013	1279	80840	1385
tggttcagaaggatggtaaatggatcatgcattacaacccagatatttctgtgccttttgcttctgtgaaccctatcatggccaaggctggtgaaatggc	576610	239935	1	28216	203494	119060	1647988	1224	74201	44013	239934	80840	48461
gccactgcaatgggaattcgctatctcaataatttacaagagctatttttagactaaaggtaacttttgattgttatttgccagtcaaagctggaggctc	576610	1245	1	28216	91061	119060	81850	1224	1239	44013	1243	80840	186826
aatgttatgtgcgaatcgagtgtaatcggcggaaaaagtagtggcagcacccgtcggtagagtgagatactttccactggtgccagctacggctggtgta	576610	1426	1	28216	91061	119060	186817	1224	1239	44013	1906945	80840	1385
ttcaggtcaaatgatccttgaggcacattcaaaatgtgaaggtaaggaataattttgacgtcagcctcagcgcgcttaaaggtgaccaaatgcaaattag	576610	1501	1	28216	186801	119060	31979	1224	1239	44013	1485	80840	186802
cgttccgcaatgatgtggttttcatcaactgcttcagtggatggagcggctgtattgtttgaattggttttatcgttcatatctatagtaatgcataatg	576610	1282	1	28216	91061	119060	90964	1224	1239	44013	1279	80840	1385
ttgatcaagaaaatcaagtgatgaaagttcgccaagcggagctctcgttattggcaaatcaatctgcatttctgatggtagagaatcagaatttgcgcga	576610	1599	1	28216	91061	119060	33958	1224	1239	44013	1578	80840	186826
aatgcagtgttaaagcaaattgctgaacaaagaaaaattgacatcattgttcaagaagcggcttacgttagccctaaggctgatgtaacagatgatgttg	576610	1117645	1	28216	117743	119060	49546	1224	976	44013	308865	80840	200644
gactgttcgctcatttattgtgcatagcaatatcttagcagtaattagaataattttcagggttttccctgataggtggctgatacgccataaaggacaa	576610	1502	1	28216	186801	119060	31979	1224	1239	44013	1485	80840	186802
ggtgagtgcctgagcatcaccggtagccaagttcagaatatagagtcgataagcgtcgccaatattagcgatataagctaagtattttccatccggggag	576610	1283	1	28216	91061	119060	90964	1224	1239	44013	1279	80840	1385
ccgcgccatcccaatcatcctgagtggggtaatcgagaattcaatttcacgcgcgaattatggattgaagcggatgacttcatgaaagaacctatcaaag	576610	1428	1	28216	91061	119060	186817	1224	1239	44013	1386	80840	1385
cattagacccaattttgaaattgaaggtttgcgcttcaatggccccgatacgacaaagccacttttgtttattcagaaaatcaatgggcagttaagttgg	576610	492670	1	28216	91061	119060	186817	1224	1239	44013	1386	80840	1385
gaattggtcctggaacttcctcgccatcgtgaccataggggccagcaatcacgttgactgacccgccattagccaagctgactttggtatatcctccgct	576610	216816	1	28216	1760	119060	31953	1224	201174	44013	1678	80840	85004
taagagcttgtggcacctcttttaaaggaagatgagtggtgactaaagccactcgcaaatcccttggcgatggaagccctagaaagccagcaggcaattg	576610	1406	1	28216	91061	119060	186822	1224	1239	44013	44249	80840	1385
tacttgatttttctaaagtgcaagatgctattggcaaagcaggtctcaaacctgaactagcaacagtcgccatgcgccctgagacggagattgcattaga	576610	173	1	28216	203692	119060	170	1224	203691	44013	171	80840	1643688
atgagcagacatttgtagcgcgctctgaagaagaagcaaaaaccaaagcggcggcggctggttataatggcaaactcaatcgtgatcccgacgtattaga	576610	1423	1	28216	91061	119060	186817	1224	1239	44013	1386	80840	1385
ctggtagattgtgaaatagacttaattagtcaaaaatcatcaactttttaaaaaagaaaaacaatggtccagtttgcgttaatagtattcgcaagcatag	576610	1396	1	28216	91061	119060	186817	1224	1239	44013	1386	80840	1385
gctttggatagtaatttaatggggtctttgcagaatcaacgtgcggtagcggacttctttcaaaagaaatacagccttgatcccgccaagagtgaagagt	576610	83558	1	28216	204429	119060	809	1224	204428	44013	810	80840	51291
gtgaagcaagtaccagcggttgatggctcatctcgagctgacattgcccatgggccaattgttgcttcattttccgagcgcgctaagcaaggtcccatca	576610	1295	1	28216	91061	119060	90964	1224	1239	44013	1279	80840	1385
agaaaaattatccacttattacttaaatttattacttgctttcccaaatctctttcctcagaccctctgctgcagagctgaccccaattacatccgtcat	670	1491	1	1236	186801	641	31979	1224	1239	662	1485	135623	186802
aataactggttgggctaatcgatgctttattaaatatgtatttaataaaatagatcttatttatgctcgagaaaatatttctattgaatgcttagaatca	670	1491	1	1236	186801	641	31979	1224	1239	662	1485	135623	186802
tgaacaaattattgccctattactcagctttatcatagcaatcatcattatggttgccctgtttcgtttaatacatgaagtaatggtactactgataggt	670	47466	1	1236	203692	641	1643685	1224	203691	662	138	135623	136
ggcctaacaacatcttttttgaacgatacggtaaagtccaaaagtcggaagtttcttttgtcaatgaagagcagttgttagcgattgcaaaacgcattgc	670	1352	1	1236	91061	641	81852	1224	1239	662	1350	135623	186826
tatactaaatttaaaatgtaggatttttccttttaaactcttaattcactaaactaacactcctctaacaaatccattttatttatttcgcaatatttgt	670	1491	1	1236	186801	641	31979	1224	1239	662	1485	135623	186802
ggtactttggtctttacaatctcttcttttagcagtttcttttgttcgaacttatattctttttgaagcttgtagtttagcgagtagctttcatgcatta	670	1396	1	1236	91061	641	186817	1224	1239	662	1386	135623	1385
tataaaatttatattttgataataaaaattatttgcaataaattaggggttataattttacgaagaaattatgtttagcaatgaaaaatattagatctag	542	1491	1	28211	186801	41297	31979	1224	1239	541	1485	204457	186802
ccattatggatgatatcatatgcatataatgctccaatttcccattcaacaatagcctctacagaaaattccaaccctaaatttttaagagcttgtgctt	1288	1117645	1	91061	117743	90964	49546	1239	976	1279	308865	1385	200644
ctaaacgagctaagaaaaatttatataaaaagcatttacaagataaatttggtcacttacctattagccaaatcacgatagaacaatgtaaagaattcag	1288	197	1	91061	29547	90964	72294	1239	1224	1279	194	1385	213849
agattactactattttgaaaaatttatttaaaatagaaaataaacaaaccttttgcattgattcgcgaagggtttgtcaacgttctaagagaggctgaga	1288	197	1	91061	29547	90964	72294	1239	1224	1279	194	1385	213849
tattagtggtttcggcataacctgcttccgctgtgatacgttcagttaatgttgcgtgctttacattcttgctgtctgtttttgcctcttccacttcatt	1423	738	1	91061	1236	186817	712	1239	1224	1386	2094023	1385	135625
tttcagttttgcccttcactgttcttttataagcaaatttgtttaattcaggtttaaacgtgatactgagatgtgcgtctgagtttctaatatatctatt	1423	195	1	91061	29547	186817	72294	1239	1224	1386	194	1385	213849
gagtttgatatgttcctgttaaaacataaaaatttttttttaattcaactgacaaaacatgccctctgttttctgcttcagtaggaaagtcaatacctct	1423	9	1	91061	1236	186817	1903409	1239	1224	1386	32199	1385	91347
acattgcaaggcgtctcgtcggctcgtcttatggagcgctgctcccggcgtcggcactcatcggggcattgctcgtcttaacagctgacatcgtcggcag	1423	303	1	91061	1236	186817	135621	1239	1224	1386	286	1385	72274
cgttaataaaataacattaatatttttaaatacacacttataggtataccaatatggaaagcataaaaaaaacttcgtcaaatgatgaaatatcaaaaag	779	1491	1	28211	186801	942	31979	1224	1239	943	1485	766	186802
cgatatatttaataaaatttttaattgatgataaccaaatattaaaagtaataataccttcttaattttataaattaagaacattttcgctaattcaagc	779	1491	1	28211	186801	942	31979	1224	1239	943	1485	766	186802
atagtatgtttttgtgtattagtgttgttattttcttaaatggttatattgctaattggtttatattaaatgtgagtatagcttaggtcgcagactagtt	779	1428	1	28211	91061	942	186817	1224	1239	943	1386	766	1385
atgtttattgcaacagctaatactttaaatttaagtaagccactgattgatcgtatggaaataataaatatatctggatacacagaagatgaaaaattgg	779	1491	1	28211	186801	942	31979	1224	1239	943	1485	766	186802
ttgacaattttttatgtttaaaaaattatatatcaattaataaaaaggctatgtcatatgtctatgtcagaaattgaccacacattacattatatattag	779	1491	1	28211	186801	942	31979	1224	1239	943	1485	766	186802
aacaaaggactactgatgatgcaagtggagaaattataaaaaaaagtaatatagttccacactttgaagagataaataaaattattccaaattttattgg	779	1491	1	28211	186801	942	31979	1224	1239	943	1485	766	186802
aacgttgagtattaagttgtgatgtcatctggttaaatgcacgcacaagcgtagacatttcttgtccaattttaccttcttctattttaaaagataaatc	779	1491	1	28211	186801	942	31979	1224	1239	943	1485	766	186802
atactagttacaacttttgttatcattatataaaaacaaataaatactctatacaaattttcacaactataagaagatattttgcccacaattcttaaaa	779	1491	1	28211	186801	942	31979	1224	1239	943	1485	766	186802
atttgaactatagttacattgtaactactattgtaaaatatattttagttttcaaaaataaacttacattagaaatactttcaccttattgacactattt	779	1491	1	28211	186801	942	31979	1224	1239	943	1485	766	186802
cggagcaggctctactatatctggtttttcactaacctctttatctacactagtatcttcagcattactatctctttcaaattcttctaccttatcttgt	779	1491	1	28211	186801	942	31979	1224	1239	943	1485	766	186802
tatataagtattatttagattgtatacttataacttatcaaactagaagtataatctaaaaatgtatataaatacatgaatgaattattagttcatgctc	779	1491	1	28211	186801	942	31979	1224	1239	943	1485	766	186802
tcctgtgcttgcactttccttttagttgatgttttattccttaatttaatagctatgttaagtttattagtaagttagtgatgtttttggtcttttttac	779	1491	1	28211	186801	942	31979	1224	1239	943	1485	766	186802
tagtctgccatactttaattctaatacttaatactaacaactggctacattagatcaagtttaaaaatataatgaaatttataaaagttctacacacact	779	1496	1	28211	186801	942	186804	1224	1239	943	1870884	766	186802
aatgatgatataaactatcggacatttgagtatttattcaggatatattaatgttatagaataaaactaaaaatataagtgatatttttaagtattttaa	779	1491	1	28211	186801	942	31979	1224	1239	943	1485	766	186802
ttataattgatattctatatattgatatagaatgtaaattataatcttaacatatatagtttagtagttgtcttatataagtatcctacaatgatgtttt	779	1491	1	28211	186801	942	31979	1224	1239	943	1485	766	186802
ttgaaattaatccttacttttatagtatcttaataaattttttataaaaatagcagtttatacaaaatgattaagtgaataattatgaaacaacctatag	779	1491	1	28211	186801	942	31979	1224	1239	943	1485	766	186802
tataagtctattaaaataaaattatgttattatctttcagttgaatatatttagttatatatatgcatgatatagattttataaaaaataatccagaact	779	1491	1	28211	186801	942	31979	1224	1239	943	1485	766	186802
catttatatattaactataaaaataaattctgatagtatatgaatatttaactagttatcaagcatacaggttataattttataaatataaaactttagc	779	1491	1	28211	186801	942	31979	1224	1239	943	1485	766	186802
ttaatactaataatgcaaaatcaattttaaatataagaaaacataaaaggattattgttttacttttattagtgtaaaattaataattgatgctagttat	779	1491	1	28211	186801	942	31979	1224	1239	943	1485	766	186802
tttaatcattaatataagtttataataaaaaaatcttttatttgttaatatactatgttatacaaggttaaccattgttactagaagtataaaacaatga	779	1491	1	28211	186801	942	31979	1224	1239	943	1485	766	186802
gctattaattatattttattatgatattaattcatgttttaagtacaatattttttaattattttgtatttaggcaataattgaatattcttgatatagt	779	1491	1	28211	186801	942	31979	1224	1239	943	1485	766	186802
atacatttattacatgagttttggctatgatgataaataatatgtatattaatgcataattgctaatatgactaatttatatatgaatataaggttactt	779	1491	1	28211	186801	942	31979	1224	1239	943	1485	766	186802
aatacaattataaaaagataaaaaaactttttatctgagactataactcattatggtcttctataccaaataagcatagcagttgaaattttaaagataa	779	1491	1	28211	186801	942	31979	1224	1239	943	1485	766	186802
ttatgagaataagtttgattttgtaagaaaaaacacttaataagttttctataaatttatgaaaatgtttaaaatattttagtagtttattaaattatta	779	1491	1	28211	186801	942	31979	1224	1239	943	1485	766	186802
gaaattttatgtggttgtagttatattttatagctgttagcctagcttctgttgctagcatatctaacatacgttcttttataatatctagattagcttg	779	1428	1	28211	91061	942	186817	1224	1239	943	1386	766	1385
aaaggatatttatatccatcacctataaaaactaattttctatttaaataaacctaattatcactataatttttctacactaattgtattattaatttta	779	1491	1	28211	186801	942	31979	1224	1239	943	1485	766	186802
tcataaatacaataaaaacaatattatatatcttttatattaactaacaaaaataactttaaaagataatacttacattctatcaaaaaactacactaga	779	1491	1	28211	186801	942	31979	1224	1239	943	1485	766	186802
agtaatattagtttattaaatagttatagtctctagttattatttgcagtattttttaaataagtttgttttttagtggtatggttattgtgaaatattt	779	1491	1	28211	186801	942	31979	1224	1239	943	1485	766	186802
atagataataaaaaaggtagaatgtttggcatatacttaattttattagtaaaagatattttagttgtattaattatagtgaacgactttgttgttctgg	779	1491	1	28211	186801	942	31979	1224	1239	943	1485	766	186802
cctaaagacttttatagtaccaaatatgaaattaataaacaatatataatcaatcacttaataatatcaaacttactataaaagatataaatatttcatt	779	1491	1	28211	186801	942	31979	1224	1239	943	1485	766	186802
ttgcgatttttcaccaatggggtgcaatacaactcattcttgccattcttctgcttgtattgtttttccgttatccaggattaacccctttggttttgct	1884905	1639	1	1760	91061	2162846	186820	201174	1239	622681	1637	2039638	1385
ctttaatggttggatcagcaaagacgctcaggatgtagaaaatgtcgcaagcagactgtattgcgtcggcaattgaaggagttacaccagccatgattcc	1884905	672	1	1760	1236	2162846	641	201174	1224	622681	662	2039638	135623
gtatcagacccgtccaccaatattgttttgtaataaaaaaatatgtggcaaggagaataaaaaaggtgaggaaattatcgagcagtgatgtgcgggaatg	1884905	1428	1	1760	91061	2162846	186817	201174	1239	622681	1386	2039638	1385
gggaaatctgaaagttcttcggcatatctggatagaagtaattcttgcgcgcaaagcgac	1884905	28450	1	1760	28216	2162846	119060	201174	1224	622681	32008	2039638	80840
ttaccagtcacgcatttacaccgtcagacacggtgatttttcaaaatcatttcgagtctgatgaattttcaaataaactaattgcagattttattagcag	1884905	1358	1	1760	91061	2162846	1300	201174	1239	622681	1357	2039638	186826
gtttagcgaattgcttatgaatttatctctaattgttttatccttccattcaccatgcaggatgttcaagcagctcagtgcggtatgcccagactgagtt	1884905	1491	1	1760	186801	2162846	31979	201174	1239	622681	1485	2039638	186802
tgcaggaattgcaatcgagtaccagatcaataagttgaaaaatagaatcgactttattgtctccggcaaggacgctcaaggagaagaatcgattgtcatt	1884905	1358	1	1760	91061	2162846	1300	201174	1239	622681	1357	2039638	186826
gccgccgaattctttggaatcgccatggatttgcaattctggccatggtttttgggggtcgactctcaactttcattcactgctggtgcaccgatatctg	1884905	358	1	1760	28211	2162846	82115	201174	1224	622681	357	2039638	356
gaaattacctgaggcttatgaccataaagtgattcaaaattggtggaaagcgcgcccatcttcctagagcttcacatctttaagctgttgggcagattgt	1884905	1134687	1	1760	1236	2162846	543	201174	1224	622681	570	2039638	91347
acaacccgttcgacgtcggcatgagcggcctgctcggctacggcgcctgctacgacgcgatgcacgaagccgaccggatcgtgctgctgggcacggactt	33910	28450	1	1760	28216	2070	119060	201174	1224	1813	32008	85010	80840
gatcgccgcgtggtcgcccgccgcgacgcccaggcgggtgtgcccgtcgacgatcttcgcccggcggcccacgatcgagatgtcggccatcatgccgacc	33910	28450	1	1760	28216	2070	119060	201174	1224	1813	32008	85010	80840
ccctcggcgcgatccgcgcggcccgtcggcagggcctgtcggtgcccgacgacgtttcggtggtcggctacgacgactcggccctgatgaactgcaccga	33910	28450	1	1760	28216	2070	119060	201174	1224	1813	32008	85010	80840
agcggccgcagcacgatcttctccggctccagcaccggctccgcctcgcggttctgctcgacgatcgccgcgagcgcgaaggtcagctcccgcaggccct	33910	28450	1	1760	28216	2070	119060	201174	1224	1813	32008	85010	80840
gtggccagcgccgtgatgtccttccagccgagcggcttcgccggccagcccagcgcttcggccatcggcttcggcatggcgatggtcagcggcgagttcg	33910	305	1	1760	28216	2070	119060	201174	1224	1813	48736	85010	80840
ccgacttgggcggcgtcgagatcgaggcgaccttcgacccgtcgtcggtcttcgcgccgcaacccccgagcagcagggccgccccgagcgccgcgacgac	33910	28450	1	1760	28216	2070	119060	201174	1224	1813	32008	85010	80840
cacggcctccgggtgcggaaccggctgcggcgccgcgcccggccacgccgcttcggcgccgggcggcggctccccgatcagctccagcagcgcctccagc	33910	28450	1	1760	28216	2070	119060	201174	1224	1813	32008	85010	80840
cgggcgcggacgccgacgcggcgcgcgaggccgccggcgcgctcatgggctacctcaccgggctgctcgagcgcaagcgcgcccggccgggcgaggacct	33910	28450	1	1760	28216	2070	119060	201174	1224	1813	32008	85010	80840
gcacctgcctggacctgctggtcccgatcctcgagaaggcctcgggccgcacggccggcgtcgacttcggcgtcgcggtgaacccggagttcctgcgcga	33910	56	1	1760	28221	2070	49	201174	1224	1813	39643	85010	29
gcccaggggcggcagctcgcggtgctcgacgcgcaggccgtccggctcgacgaggccggggaggacgatctcggtgacgttcatggtgcttcctttcgtg	33910	28450	1	1760	28216	2070	119060	201174	1224	1813	32008	85010	80840
ggcagcgggccggggtcggcggcgagctcgctgctcgacgcctcggccttcttctccgccttggccttctcgggcaggacggtcttgatcacctgcgtgt	33910	56	1	1760	28221	2070	49	201174	1224	1813	39643	85010	29
tcgcgtgggccagcttgatcgccgagatcgacgtgccgccgacgtcgaaaaagccgtccgagacgccgatcgcggggtgcagcagcagatcgcgccagat	33910	28450	1	1760	28216	2070	119060	201174	1224	1813	32008	85010	80840
ggtgcaggacgccgcgaaccggatgcaggccgccaacgggttcgacaacgccgcgttcggcatcctgctcgcgcaggtgctcgcggtgccctcacgggtc	33910	28450	1	1760	28216	2070	119060	201174	1224	1813	32008	85010	80840
cgccgccgcgtgacggcgtcgcgctcgcctcggccgacggtctcgtgtcgctgatcgaggaagccgtcccgcccgccgagctcggcctgcccgccgagcc	33910	28450	1	1760	28216	2070	119060	201174	1224	1813	32008	85010	80840
ccagcacacgatcggtgcgtccggcagcagcagcggcaccaccgcgctctggccctgcgaggccagcgggccgtacaggcgcagcacgatgacctcgctc	33910	287	1	1760	1236	2070	135621	201174	1224	1813	286	85010	72274
acccgtcgatggcggcgaacatcgcggcgacgggccgcctgtggatcgcgggtgccccgcggccgggcgcggccaagacgggcctgccgggctacccggt	33910	28450	1	1760	28216	2070	119060	201174	1224	1813	32008	85010	80840
gggctcgcgtgacttcgctgcttcgcgacggcgagcgggtcgtcggcgcgaaggtggtcgaccgcgagagcggcatcgagttcgagatccgggcgcgcac	33910	28450	1	1760	28216	2070	119060	201174	1224	1813	32008	85010	80840
ggccagggcgctcatcttcgtggccacggccgcgcccagggcgagcgccgcgagcggaaggtagcggccgggacggcgccgggcgcgccacagcagccag	33910	56	1	1760	28221	2070	49	201174	1224	1813	39643	85010	29
cggcgtgcccgtcccgcactcgctgatctacgacttccccacgccgggcgcggtgatcgccgagctggcgcgcctgggctcggcgagcccggaagagccg	33910	287	1	1760	1236	2070	135621	201174	1224	1813	286	85010	72274
gcctcgcccgccgcggcgggcgagccgttcgcgcccgccgccggacgggcccgacacggcctggccgccgccgtggacaatggaccggtgagcaccgagc	33910	28450	1	1760	28216	2070	119060	201174	1224	1813	32008	85010	80840
gtactcgccgccggaggcgatcttcggcgcgaggccgatgtgcgcggtgcggtgcccgaagcccgcgatccgcgggaacccgccgccgagccgttcggcg	33910	28450	1	1760	28216	2070	119060	201174	1224	1813	32008	85010	80840
cacatccggtggccggcccgccagccggatcgcgtcgcgggcgccgcggtggcgttcggccgcctggtggatgcccgccgggccggtcaccatcacgatg	33910	28450	1	1760	28216	2070	119060	201174	1224	1813	32008	85010	80840
ccggcgggcaggcggtcgagcagcgggcggtagacggtgcaggtgctgccgccggggtggaacagcagcaggggtgaggtgccggcgtcgccgggttcga	33910	287	1	1760	1236	2070	135621	201174	1224	1813	286	85010	72274
ggccaccgcggcggcggccggctggtcggcggccggcggcatcagcttcgggtattccttctggaacttctcgatcatcgtggcggacgggacgatccgg	33910	95486	1	1760	28216	2070	119060	201174	1224	1813	32008	85010	80840
cagatcgaggaccgcgcgtcactggtgctggggctcggcgtcgccgaggtgctcgcgctgctggcggctctggggtgcgggcgggtgctggcccgccggg	33910	287	1	1760	1236	2070	135621	201174	1224	1813	286	85010	72274
ccgagcagcagcggcggccgcgggcggccggtgaacgcgcgctcgagctcggtgaccacgtcgacgagccgacggaaccggcgaccgggcgtgccccagt	33910	28450	1	1760	28216	2070	119060	201174	1224	1813	32008	85010	80840
aggtctacgacgcgtccggccgggtggtcgccgaatcgaccggtggtgcctggacctgcacggtctacgacgcccgcgaccggccgctgcgcgagacggt	33910	95486	1	1760	28216	2070	119060	201174	1224	1813	32008	85010	80840
ccgagcgggaaatcgcgtcggagaaggcgcgcgtcgaggcgctgtcgatgggcctgcggcgcaaggacggcgcgggtgcgctgctcggcgcgtcccacga	33910	95486	1	1760	28216	2070	119060	201174	1224	1813	32008	85010	80840
aagccgttgcgcagctgcggggtgtacttccgcgacgccgcgaagagctcgtcgacgatgttgcgcttcggcccgagcttcacggagttgcggtcgctga	33910	28450	1	1760	28216	2070	119060	201174	1224	1813	32008	85010	80840
ccaggtggagttcgtccgctggtcgccggcaccgggaagcttgttcaggccgaggtagtgctgcaggccgtcggtcgtggtgacacgccagtattcgccg	33910	305	1	1760	28216	2070	119060	201174	1224	1813	48736	85010	80840
agtagtcaccgtcgccgaaggccgcgccgtacagcgcgaggaacggctgggccatgtagacgccgtcgccccagagctggccgaccttgctggtggcgtg	33910	287	1	1760	1236	2070	135621	201174	1224	1813	286	85010	72274
caagtccaccctgctgcgcctgctcgccgggctcgaggaactccgctccggcgaggtgttgcgcggcccggacgtcgggttcctgttgcaggaactgccg	33910	287	1	1760	1236	2070	135621	201174	1224	1813	286	85010	72274
tgctgactgtctgtcagcgttatttttgcgtaaatattatgggaaatactatcgtttgatatatccgttgttaataatttttgaaatatctttcccgttc	630	1396	1	1236	91061	1903411	186817	1224	1239	629	1386	91347	1385
tattaaaactaaaacaaaaaagcactgagatattttttctcagtgcataaaagtataaggaatgataatgcatgtaaccttttaagtatctaaaatagta	29382	2102	1	91061	31969	90964	2092	1239	544448	1279	2093	1385	2085
catgtaatgtcacgcacttaatcgtttcctattatgcaactcgaggttgcaattgcgtatttgaaggtattttggaataaatagagtttaaaattaaata	29382	210	1	91061	29547	90964	72293	1239	1224	1279	209	1385	213849
tcatattactaggcgcaatgatatcggcaccagcctccacttgtgagatagcagttttgactaacaatggtaaagatttatcgttgtctacatcatttgt	29382	29459	1	91061	28211	90964	118882	1239	1224	1279	234	1385	356
gtaatagcggtatattttcaaacagtcgtatgttatttggactttcaaatcaacagcaagcaccgcctatttttgaaaaaacaaacaaaaatggagtacc	29382	197	1	91061	29547	90964	72294	1239	1224	1279	194	1385	213849
ggccaactttcaacccagaaactggtaaaaattttggcaaaaaatgggcgaatgatttatatcaaaacacatatgaaccgggatcaacttttaaatctta	29382	195	1	91061	29547	90964	72294	1239	1224	1279	194	1385	213849
atgatgtatatggaagatgcggttgatgcaattatcaagctaatggaagcagatggtgtgaaattaattaatcgtaatgcttataatttgagtgcaatga	29382	446	1	91061	1236	90964	444	1239	1224	1279	445	1385	118969
catgtgacttacgtcaaataagcccatatttgttcttacagcattgtgctcatctttaatacttgaaaattgaactggcatagcccaaccaccaaattca	29382	263	1	91061	1236	90964	34064	1239	1224	1279	262	1385	72273
gccattacactattatctgcgacaactgtggatgaaaccatttctctaggtgtttttaatttggaactcaaggcagcaaagtttacgccaccaccaatgt	29382	75985	1	91061	1236	90964	712	1239	1224	1279	75984	1385	135625
aatgctggttgaataatgtcatttttaaaatcatcaaatcttgaagaatactgagaatagttaaactgagcaattttgcaattcccaatttctggtatgc	29382	210	1	91061	29547	90964	72293	1239	1224	1279	209	1385	213849
agatgactattttaaccgtctaaatattcatccaaatattattatagaagccgatcgctttgaagcttcaacgaatttcgttcatcgaggattaggttat	29382	263	1	91061	1236	90964	34064	1239	1224	1279	262	1385	72273
ttaaaacaagaagctgattctaataaaacaaatcatttagctgataaatatcaaactacgatagatgatttaaaacaggcaaaaacccaaaaagataatg	29382	197	1	91061	29547	90964	72294	1239	1224	1279	194	1385	213849
aaccattatcattggataatgctgtacatcaatcgttagtagaagttcaaaatgttgattttaaatattggaatcaatcgaagtacactttaaaagaagt	29382	197	1	91061	29547	90964	72294	1239	1224	1279	194	1385	213849
gcgtttcgatgaagccgggctgtcccagcctcagcgacagatccacgcactcgacgccgggcggaatcggcaggccgcagtcggcgatcaccaggctgtc	1108595	1764	1	28216	1760	1499392	1762	1224	201174	535	1763	206351	85007
ttcccgcgggattcggcggccgcagcggcggcaaacaatcggtggccctgcccaaggcgcccacgctggacggcgtgatcaccgtcagtcccttcaatcc	1108595	1764	1	28216	1760	1499392	1762	1224	201174	535	1763	206351	85007
cccgcggtttgtccttcagccggccagccatcgcccggccggcgccggttcgaaggaaaggccggaccagatcggcggcctgccccggcaaaccttctcg	1108595	1764	1	28216	1760	1499392	1762	1224	201174	535	1763	206351	85007
tcgcgtacggccgcagctcattgaaatttttcttggtcaagccatgcgtcgccagaaggtcgcgatactgtttggggtcccagacatacatggtcttgcc	1108595	1597	1	28216	91061	1499392	33958	1224	1239	535	1578	206351	186826
ttattcctgatgatgtatcaggattactgaaagcaaaaaatggtagtgagaattctattatttcacataacatattagtatggatgttgttagtgttatt	1108595	1396	1	28216	91061	1499392	186817	1224	1239	535	1386	206351	1385
taacccacggtgtattgctgaatgaacgcctcattgtgcaggccttccgtcaccagcaca	47878	239935	1	1236	203494	135621	1647988	1224	74201	286	239934	72274	48461
aatagggggtcagaccaccattcacatgtttcaaagagaaatgctgattacctttacaaaaccctggactgccccctctttccgcttaggccgtgtcgag	47878	1423	1	1236	91061	135621	186817	1224	1239	286	1386	72274	1385
cgccaaagggcaagcccaggcaagacgcaacgaggcccagctttattgttgttctcatgaaacgctccttttatttttattgttttcttacttttttgct	47878	1491	1	1236	186801	135621	31979	1224	1239	286	1485	72274	186802
atttagctgggcctcattctccttgattaaaaaatgaaccggaaggaattaaatttgtaaaaacagaaattaaaattccatttaatgctcacataatccc	2115	1491	1	31969	186801	2092	31979	544448	1239	2093	1485	2085	186802
cttttatcttcaaaacttaaagttaatttcaattttgcttgacctaaattattattagcaacaattaattctgttttattaattgtaatcttttcttcac	2115	1396	1	31969	91061	2092	186817	544448	1239	2093	1386	2085	1385
gatattgttgtttgaaatatctaattgtttcaaaagtataactaacgccaccttttttgatttcaaaatcatgcacagcataattgccttctagattttc	2115	1428	1	31969	91061	2092	186817	544448	1239	2093	1386	2085	1385
catgaaaaaaacaacaaaaaactaaaaatgctattttatagttcttttacttttaattatatttcttttcaatgtttgaaagcaagctttttatgtcttg	2115	1491	1	31969	186801	2092	31979	544448	1239	2093	1485	2085	186802
aaacatgcatttttaaattgttcaaatcttgcaaaagttgaaatgaaaaacaaagttactgaaattaaagaaggcgcttttgaaaatgttacagctttaa	2115	1396	1	31969	91061	2092	186817	544448	1239	2093	1386	2085	1385
ttagaagctggcactttagtgcttttatcttttgctggaaattgaaattctttagttaatttgtcaccaagatttctaacttcagcttggttaatgtatc	2115	1491	1	31969	186801	2092	31979	544448	1239	2093	1485	2085	186802
cctttttattgaaaaaaggagagactttacacaaaattctaaacagtctcaattaacctctatttatttttatttcttcatttaaaactataactacttg	2115	1491	1	31969	186801	2092	31979	544448	1239	2093	1485	2085	186802
tcacgataatctaaatctaatgaagctaaatttttaaatgaatcatgtaagcaaattccacttccagctatagttgttgtgccctctaaataaattgtta	2115	1491	1	31969	186801	2092	31979	544448	1239	2093	1485	2085	186802
ttggttaaaaatatcataagaagcttcacttaaaagattttgtttaaatgcattataactttgtaatctaaaggtaggctcatcgttttgaattggatta	2115	1491	1	31969	186801	2092	31979	544448	1239	2093	1485	2085	186802
gtgccatttatattaagattttttggttacttacctaatttcaacaatatcaacatttgattatcactttactttgttgtatcacttattatctttatcg	2115	1491	1	31969	186801	2092	31979	544448	1239	2093	1485	2085	186802
ttttcaacactttcattaacaatgtttttaattaactgaataacttatacatatagtaaaaaattaacttgaaaaacaatgaattacttttatttagggc	2115	1491	1	31969	186801	2092	31979	544448	1239	2093	1485	2085	186802
aaagcttgaatgccaattgaaacattattaattaattttccattgcttgagtttttaaattcattaaaagccccattataagcaccagctaaaccactta	2115	1491	1	31969	186801	2092	31979	544448	1239	2093	1485	2085	186802
tcatcaaaaagataatgaccgtttaattaaaacacttaaaagtatggttgaaataggtaatactttaattgttgttgaacatgatgaagaaacaattaga	2115	1428	1	31969	91061	2092	186817	544448	1239	2093	1386	2085	1385
ggctacaaaaatgtctttaattttacttttgccaattgtatatctagttatttcttgtaaaacattaacagcttcttgacatcttcttttagcatcttca	2115	1496	1	31969	186801	2092	186804	544448	1239	2093	1870884	2085	186802
gatcagtttgaatttgatatttgtcattactgcctaaaattaacttattattttttaaaagtcttgtaaacatgtggtgcacaacaaaacgatttgaatt	2115	1491	1	31969	186801	2092	31979	544448	1239	2093	1485	2085	186802
attatctttaaaagcagcgagcaaaattgttgaagttaaagcacaagcaagtgctaaaaagaatgttaaaagagaaagaattacaactggtctaaatctt	2115	1396	1	31969	91061	2092	186817	544448	1239	2093	1386	2085	1385
tgtctaaagaaatagggtcaatgttgatttttctaatgtatctaactttttcagcgtcatagccattgccatatctttcagcaatcatttcatcagttgg	2115	1428	1	31969	91061	2092	186817	544448	1239	2093	1386	2085	1385
tttcgttgttttaaattcatttgataatatctttatcaaggcattaacggaatctggaacaataatagatgatgaaggaaaaactgtcttttgaaacaat	2115	1280	1	31969	91061	2092	90964	544448	1239	2093	1279	2085	1385
tcaaaaaagaatttaaaaacttatttattaaaggaattgattttgataaagataaaaatgtttttgaaatctttaaaaaaataaacaaaatcaaatttta	2115	1491	1	31969	186801	2092	31979	544448	1239	2093	1485	2085	186802
actactatattttttgatttttttaagtctaataaatagtttctaccataataaatagcaattgctaagaatccaactatcattccaaataaaataaatg	2115	1491	1	31969	186801	2092	31979	544448	1239	2093	1485	2085	186802
aaattactttagaagaagctattgaagtagctaaagcttacaaaatcaaaatcgaaaaattctttactattggacacattattaatgctttatatgaaga	2115	1491	1	31969	186801	2092	31979	544448	1239	2093	1485	2085	186802
cgtttcttatttggatgttttcaataacaaagaaattaattatttacctaacaattttgtaaaaatatttgatgatgaaaatcaaaacgatcttaattat	2115	1491	1	31969	186801	2092	31979	544448	1239	2093	1485	2085	186802
taaattcttttgaaatggtccattttcatttaaatcagccacaattttattaacaccttcagctccaaaacctttaatcatttcaaaaggtaaataaatg	2115	1358	1	31969	91061	2092	1300	544448	1239	2093	1357	2085	186826
tttcaatttctttaaatcttgtttgtaattcatcaaagttatattcagcaatattttttgttgttttatttaaaaaactattgaagtttctttcaaaatc	2115	1428	1	31969	91061	2092	186817	544448	1239	2093	1386	2085	1385
caatgttggtaaaataatccaagttttaggacctgtagtcgatgttaaatttaacaaaggctttttaccttctttattaaatgcacttaaagtttattca	2115	1282	1	31969	91061	2092	90964	544448	1239	2093	1279	2085	1385
gaacctctgaccacgggcttagaaggctcgtgctctatcctactgagctacgcgaccacgctatttacaaaacatttatttttgcatttatatattacca	2115	1491	1	31969	186801	2092	31979	544448	1239	2093	1485	2085	186802
tgttaactttattatttatcaaaacagagattcatttaacatttgaaataataaaaaaatgaacaaaaatagtgttctagaaataattcaaaataaagca	2115	1396	1	31969	91061	2092	186817	544448	1239	2093	1386	2085	1385
aacaataaactcatttcaacacaaatgaaaacattctttaactcatcaaaactttcacaatttatggatcaaattaatccacttgctgaaatttcaaatg	2115	197	1	31969	29547	2092	72294	544448	1224	2093	194	2085	213849
catgtataacaactcatcctatttttttaatatcttttattttctttgaaaaatcactaattaaatctgatgcctttttagcacattcattaaaataatc	2115	1491	1	31969	186801	2092	31979	544448	1239	2093	1485	2085	186802
cttttcaataatttctcattcagctttatttgttgtactactcaaagtattaacccatgagtaattaaattccttattaaagatatcatctaaaaataaa	2115	1491	1	31969	186801	2092	31979	544448	1239	2093	1485	2085	186802
tcgctataactttttttcttttgtttttaatcataatttctcctaaaaataattcatatataaattatatactataattttttcgtttttattagatatt	2115	1491	1	31969	186801	2092	31979	544448	1239	2093	1485	2085	186802
tgtttcttttcctcaaccaattcatcatcaagaaaagttgtaatagttatcagctacttttttagatcctgttccatattttaataattcttctaaatta	2115	1496	1	31969	186801	2092	186804	544448	1239	2093	1870884	2085	186802
caataaaatatttaattattttaaatcattaaaaaagacaaatataagttacaacacaattagtaaatatttagtctatttcaatgaagcttttattatt	2115	1491	1	31969	186801	2092	31979	544448	1239	2093	1485	2085	186802
attgaagttacaaaaatagattcatttgatcttaaagataaatcaatattagttgaatttaaattatatgaagttgatgcactttctaaattaaaaccag	2115	1491	1	31969	186801	2092	31979	544448	1239	2093	1485	2085	186802
ctttttattcaaaaaataataaatatttttgttatcagataaagttctcaaaaatgaatcattattaaataattttagttctttttttaaaagtgattta	2115	1491	1	31969	186801	2092	31979	544448	1239	2093	1485	2085	186802
gcttaagtctgaaggtaagttattagttgctttttgagttatgctttcatatattttttcttgttctaatattttttatcaatacaacttagaattgaga	2115	1491	1	31969	186801	2092	31979	544448	1239	2093	1485	2085	186802
tattatgaaaaaacataaaattatatttgctttaactccattcactctcatgcctttaactgcaataagttgtagtattgagagttcaaatgattatgaa	2115	1496	1	31969	186801	2092	186804	544448	1239	2093	1870884	2085	186802
agtatatatttgttgaaatccgcactttctaaattaatagtttttttaggttttaaaataatgttgaagtcatatgcaagtgtgtcatcaacaatagcta	2115	1491	1	31969	186801	2092	31979	544448	1239	2093	1485	2085	186802
tgaggataaacaacttttgggtttatgccaaattttaaagcatatttttttaattgttgagaaatgcctctagttgttattgcttttccgaatctattca	2115	1491	1	31969	186801	2092	31979	544448	1239	2093	1485	2085	186802
tttaatattcaaagcgatttgttaaaaaataatagaaacaaatttattccatttttaaattcattgaatataagaacaaaagaagtttcaaatatatcat	2115	1491	1	31969	186801	2092	31979	544448	1239	2093	1485	2085	186802
cgagtcttttttctaatcatttatgaagtgttaattcattttcttcttcttcaagatctaattctatttctagttttttaattaattctttcattgttaa	2115	1428	1	31969	91061	2092	186817	544448	1239	2093	1386	2085	1385
aaaaactattgataacattaaagaaaaaatagacacaataataatagatcctccaagagcaggagtatcgaaagaagttttagaaaaaatattaaaaatt	2115	1491	1	31969	186801	2092	31979	544448	1239	2093	1485	2085	186802
atttgagatatagttaaaaatttcaatttcatcgtttgtaaatcgagaaaataattccaaaattttttgttgctctgaatttaaattttcatttgatgca	2115	197	1	31969	29547	2092	72294	544448	1224	2093	194	2085	213849
actaattggatttaattgatctttatatttagcaaaatatttttttaattcttcttgatatctagttctggtttcttcatcaccaattgaattaattttt	2115	1280	1	31969	91061	2092	90964	544448	1239	2093	1279	2085	1385
aaatgatcaagctttagaaaaaaataaaaagtttgattacattgacaaaatttttaaaaacatttcaagtagtaaactaatagttaactttttaaaagtt	2115	1491	1	31969	186801	2092	31979	544448	1239	2093	1485	2085	186802
caatcaaattaaagaaaacaaaccgccagggagcagttagtgaatacatcaataaattccttgataatcctgaaaaagaaatagaaaaaagtaataaagt	2115	1491	1	31969	186801	2092	31979	544448	1239	2093	1485	2085	186802
ctagaacaccattattatttgaatatagttcctttataataggcataccaaagaatgttgttgatccgaagattaataacattcaaacaaccattgcgcg	2115	1496	1	31969	186801	2092	186804	544448	1239	2093	1870884	2085	186802
aaaaattaaatattgcaataataaatgaagaacaatttaatgaaatgttaaaatagttattattttcataatatttaaaataatttttgagtatttaact	2115	1491	1	31969	186801	2092	31979	544448	1239	2093	1485	2085	186802
tattattcttttcaatatttggaagtgtattaattactattactccttatattcctggccttaatacagctttaaaagtaacacaacttaatccttgatt	2115	1491	1	31969	186801	2092	31979	544448	1239	2093	1485	2085	186802
tgattatcatttaaatcctttttattttcatttttatttattcttttaaactctttacgattaaaaggaatttttactcaaattgtattttcatcaattt	2115	1428	1	31969	91061	2092	186817	544448	1239	2093	1386	2085	1385
ttgctcaaggaataataaagattaatctaaagaattttcttcctttaagacgattattatttgctaatatcgctaaaataataccgagtgaaataggaca	2115	1491	1	31969	186801	2092	31979	544448	1239	2093	1485	2085	186802
tgttgattttttagctgtagaagttgatttagcagtagtagttttcttagcagttgctacttttttagttatagttttcttttcttcactagctttagta	2115	1491	1	31969	186801	2092	31979	544448	1239	2093	1485	2085	186802
attatgaaataacagagcaaaattatcattatattttttatcctcaatgtttgctattattcttgcattaaaacggttcattaatcgcaagtttaatctt	38323	1491	1	28211	186801	772	31979	1224	1239	773	1485	356	186802
cgagtctctcatcgcccaccatgtgcctttatttttatataaattactgattttatttatctttttttaaggtgcgggatagcaaaataaaggtgcggga	38323	1491	1	28211	186801	772	31979	1224	1239	773	1485	356	186802
cggcggcaggtcgctcaccggctccggcgccggggccggctccggctcctccttcggcttgacgctgccgagcgaaccgaaggacgggcggctctcggtc	1889	56	1	1760	28221	2062	49	201174	1224	1883	39643	85011	29
accgtcggccgggagtgggcccggaccgtctcggccgggagagggcgcgggcggtggccgccgccggttcgtcgcgccgcccggctcaggggaaggggcg	1889	28450	1	1760	28216	2062	119060	201174	1224	1883	32008	85011	80840
gtggtccaggtgttgtagctcgacgcgctggtctgcgtccagctcgcgaggacctgcggtttgtcggcgggagcggcttcggcggtcgcggcggtggcga	1889	95486	1	1760	28216	2062	119060	201174	1224	1883	32008	85011	80840
ggccgccgtcgtcctggaccggcggcgcctgcgcgaggaggccgaccgggcccgcgccctcgccgagggcaaccgcatccgcacggcgctgctggccgcc	1889	287	1	1760	1236	2062	135621	201174	1224	1883	286	85011	72274
gcctgcacggcgaacagcgccgactcgatctccccggacggcggctcgtacagcggcgagaaccacggctcgtagtccggctcgatctcggtgatcgccg	1889	56	1	1760	28221	2062	49	201174	1224	1883	39643	85011	29
tccttccccatgctggacggctccgccgacccggcgaaggtcggcgccgccgcgcggcaggccgcggtgtacgtgctggcgctggagcgggtcgccgccc	1889	287	1	1760	1236	2062	135621	201174	1224	1883	286	85011	72274
aacgacgcggcgctggcgatcgcgcggctgctggagctgggggccgagcgggtcgcgtacgtcgatgtggacgtgcatcacggcgacggcgtgcaggcgg	1889	28450	1	1760	28216	2062	119060	201174	1224	1883	32008	85011	80840
tgcgggccggggacctgctcgtcgtcaacacgtccgtgacgctggccgccgccgtcgacgggcacatcgggcgcgcgcccgtggtggtgcacttctcgac	1889	28450	1	1760	28216	2062	119060	201174	1224	1883	32008	85011	80840
cccgcttgtccagcctggcgtcgaacgtcgccagcggcgtggccgccgacggatcgtcgcgcacctcggcggaggcgacgccggcccagtccaggatgcg	1889	287	1	1760	1236	2062	135621	201174	1224	1883	286	85011	72274
cgctcacccggcagacgatcaagagcgccttcgagctggcgaacggcgcgacgatcccggtgggcgagaaccaggtgctgcgcggccggtcctggtcggg	1889	95486	1	1760	28216	2062	119060	201174	1224	1883	32008	85011	80840
cacccgcctgcgcgccgacctggtcagggccctggacggcaccctggacatcgccggccggctcgccgaacgggacgccgcctacccccggcgccggggc	1889	587753	1	1760	1236	2062	135621	201174	1224	1883	286	85011	72274
gcggtgccgaaggccgccgcaccgacgaggagcagcctgcgccggccgatgcggtcgcccagcgcacccatcgtcatcagcaggccggcgaggacgaagc	1889	287	1	1760	1236	2062	135621	201174	1224	1883	286	85011	72274
agagcttcagcgactggctgaacggtctgggcgcgtggggttcgggcatcttcgggctggcgaaccgggcgctgctggtgatcggcctgcaccagttcct	1889	587753	1	1760	1236	2062	135621	201174	1224	1883	286	85011	72274
agcgcgcaccccacgccgatcagcagcaggcccagcagcgtgccggcgtacccctcgccggtgagcgtggcgatggccaccaggcccgccgacatcagca	1889	520	1	1760	28216	2062	506	201174	1224	1883	517	85011	80840
tcggtgcctcggagggcgacgaggtcggcgtgtactgcggctcgggcgtgtcggccgcccacgaggtgctggcgctggcggtggcgggcattccggcggc	1889	305	1	1760	28216	2062	119060	201174	1224	1883	48736	85011	80840
ctggctgcgcggctccggttccgggtgcggcagcgcgtcggcgtgcgtgcactgtttcatgattgccaggttacgacgggcgtgcggatggccgcgcgga	1889	95486	1	1760	28216	2062	119060	201174	1224	1883	32008	85011	80840
ccgctgtccagccgggtacgggagagacccaccagctcgcgcagggcgtcgagccgcgacctgagctgcccgtcgtaggccagtggcatcagggcggcgg	1889	303	1	1760	1236	2062	135621	201174	1224	1883	286	85011	72274
ccgcccaccagggcggcgcacccgccgtacacgacgaaggagaacccgcatgatcggcctcgtgctggccgccggcgccggccggcgtctgcgcccctac	1889	95486	1	1760	28216	2062	119060	201174	1224	1883	32008	85011	80840
ggccggtcctcggggccggcgaccgccgtgaggcaccgggcggccggcacgtggagcgcggcgccgcgctcgacgccctggtcggcccactcgaacacgg	1889	56	1	1760	28221	2062	49	201174	1224	1883	39643	85011	29
tgttggtctcgtcgtcgtcgtacaccagggccagcgcggcggcccggtccacgccggcctccgcgagcacgtcctcggtcggctcggcggcctccagttc	1889	56	1	1760	28221	2062	49	201174	1224	1883	39643	85011	29
cctccgccgtcatcaacaccgacagcaggtcgtggtccgggtcggcgccgcggcgggaggccatcaggtccagcaggtacgcgcggaactccggctccgc	1889	56	1	1760	28221	2062	49	201174	1224	1883	39643	85011	29
cgcaccgtccagctcgtggccgactcggtgccccgcgcgatcggcgttcccgccgaggagacccaggtgatcacaccgggccacggcggcgcggcgggca	1889	56	1	1760	28221	2062	49	201174	1224	1883	39643	85011	29
tacacgacatcacgaagcgctaccacgactgtgtcgtgctcgaccgggtcggtttcagcatcaagccgggcgagaaggtcggcgtgatcggcgacaacgg	1889	95486	1	1760	28216	2062	119060	201174	1224	1883	32008	85011	80840
tcgacgccttcgagtggtggtggctgccctggcagatcgtgggcgcgatcgtcttcttcgtcgccgggctggccgaactgcaacgccctccgttcgacat	1889	287	1	1760	1236	2062	135621	201174	1224	1883	286	85011	72274
gcgccggagcggcggtcgtgcaggtccacagcctcgccgaccccaccctggtggccgacgctgcggacctgtggtcgggagcggccgacgcggcgttcgg	1889	95486	1	1760	28216	2062	119060	201174	1224	1883	32008	85011	80840
gcctcaccggccgaggtctccaccttggcggtcgcccgcagcagcgcctgccggtcgctctcgcgcagtccgggcagggtcgccacggcccgggccgcga	1889	56	1	1760	28221	2062	49	201174	1224	1883	39643	85011	29
atcgcgggcgagcggcggcagcgcctcgtaaccgacctggccgacccggtcgccgcccatcatgatctcgaccaggcgccgcacgtcccgccgcccgggg	1889	56	1	1760	28221	2062	49	201174	1224	1883	39643	85011	29
gtgaccagcggggcgagctcggcggcggccgcgcggacgtccggggcgaagcgcgccagggcgtggtccgaggcgtcgtagggccgggcggcggaggtct	1889	56	1	1760	28221	2062	49	201174	1224	1883	39643	85011	29
acgccgccttggactccagtggcttcggcgcgggcagcgccgcgcacacggcgtccgcctcgccgtcgccgcgcggcacggtgccgtcggcgaggtaggc	1889	28450	1	1760	28216	2062	119060	201174	1224	1883	32008	85011	80840
gaaccgcttgaggacggccaggaaggacgggcagcgctgctccgagatgcgccgcacgatccggcgcagggcgtcctcgcgtccgtggccgacgacgaac	1889	28450	1	1760	28216	2062	119060	201174	1224	1883	32008	85011	80840
cggcccggagtgcacccgtcccgccgccgcccgcgtccccctcggcgccgactgctgcgagcggtggtggacctcgctgggcgcggagcacgacgccgcg	1889	56	1	1760	28221	2062	49	201174	1224	1883	39643	85011	29
aggccggaggcgcgcaggagcgagagcaggtcgacctggtggcggacgtcgaggtggttggtcggctcgtcgaggacgaggatctccggttcctgtacga	1889	56	1	1760	28221	2062	49	201174	1224	1883	39643	85011	29
ccgacaagggtccgctggacatgacgatcaccttcctcggtttcaacgagcccgttaaggtcaccgctccgcccgccaaggacaccgtcgacctggccga	1889	294	1	1760	1236	2062	135621	201174	1224	1883	286	85011	72274
ctccttggaggcggccggcccgtcacccgggtcgggggtcgccatcgccgggccggccgtcagcagcgcggacaggagaccggcggcggccgccgcgact	1889	28450	1	1760	28216	2062	119060	201174	1224	1883	32008	85011	80840
catcttcgggcagcggggatacatggcggcgtcgatggacgagatcgccgaactggcgggcgtctccaagccgctggtgtacctgtacctgaactcgaag	1889	287	1	1760	1236	2062	135621	201174	1224	1883	286	85011	72274
gcctggtggtggtcgtcggggtcgagcggtgcgccgaggaccacgatccggccgctcgcggcgacggaccgcacgacggggtgcagggcggtgtgcaccg	1889	56	1	1760	28221	2062	49	201174	1224	1883	39643	85011	29
ggtgctcggcgagggcctgcccggcgaccggaccgaggccggtgaccaggttgaagacgcccgccggtacgccggcctcgtgcacggcctccgcgaagag	1889	287	1	1760	1236	2062	135621	201174	1224	1883	286	85011	72274
agcgtgtcgaggcggtgggcgagccggcgggtgcgggcggccaggccgggcgcgagcgggtcgaggtgcatgtggtcgagggtcaggccgacgccgtcgt	1889	287	1	1760	1236	2062	135621	201174	1224	1883	286	85011	72274
gtcacggacgccgtcgccccgagcgggagcttctgggagacggcgttgttgcggccgtcccagccgtaggtggtggtgttgccgccggtgccgtccgtgc	1889	56	1	1760	28221	2062	49	201174	1224	1883	39643	85011	29
ccggaccaccgggaagccgtccgcgccacgtcacgcgaggagcaggaacggctggccaaggagtgggaacgggagctcgaggcggacacggacctcgaca	1889	56	1	1760	28221	2062	49	201174	1224	1883	39643	85011	29
gctccccgcgggcgccgccgggatcgaacccaccggtcccgtccccgtcatggtcgtctacggcgccgacgacccggtgcgccccctggccgggtggccc	1889	56	1	1760	28221	2062	49	201174	1224	1883	39643	85011	29
acgaggagaagcgggcgcggcacatcgacgcgatcaaccggttccgctgaccgccgtggccggccctcgacgagggccggccacgccagggggcccgcac	1889	56	1	1760	28221	2062	49	201174	1224	1883	39643	85011	29
ccggggtgggaggcgaggacggcctcgatctcgccgggctcgacccggaacccgcgcagctgtatctgggcgtcggcacggccgaggtagtcgagggtgc	1889	95486	1	1760	28216	2062	119060	201174	1224	1883	32008	85011	80840
ccgctcacggacgtctccctcggccgagccggccaggatctcggccagtccctccatgcccgggttgtgcccgatcaccagcacgttccgcaggtcgtcg	1889	644	1	1760	1236	2062	84642	201174	1224	1883	642	85011	135624
ttccacctgaccgaggccgacacctggcacgaggcccacgccacctggcaggcggagatcgaggccgcccgacgccacgcggcgggcttccacctggacg	1889	287	1	1760	1236	2062	135621	201174	1224	1883	286	85011	72274
cgagatcaaccgcctcgtgcacggtttcgccggcacccacggcctgcacgccaccgacgtgcaggcgctcgcggcgatcctggacgcccgggagcccatg	1889	305	1	1760	28216	2062	119060	201174	1224	1883	48736	85011	80840
gccggggtcaggccgtggccgtgatgcgtctgcttgccgacgtccaggcccaggaagacgcccaccccgtcgatgctgatcaccgtgcccccacatgtgt	1889	305	1	1760	28216	2062	119060	201174	1224	1883	48736	85011	80840
cgccgcccacgtcccgccctggccgccggcggcatggccctcaccctgctggtcgcctccggcggcaccgcctacgcgaccctgaaccccgactccgtcc	1889	287	1	1760	1236	2062	135621	201174	1224	1883	286	85011	72274
ccgcgcgaacaggtcccacaggggctggagccgctgggattcttgaagggcgtgctcgtgccggcccgcctgggctgcgcgggtgagggcgagggccggc	1889	56	1	1760	28221	2062	49	201174	1224	1883	39643	85011	29
cgatgcgacgggcctcggtgaggtcctcgacgagcagcagcaccagccgggagccgaggggggcgacgcgcgcggagacggcgagtgcctcgccgcgtcc	1889	28450	1	1760	28216	2062	119060	201174	1224	1883	32008	85011	80840
cgacaccgagctggccgagcgcgcggagcggctgtcgggccagtacttcgaggggcgggcccggcccgcctcggtgcgctgggtcaccaaccagaacacg	1889	305	1	1760	28216	2062	119060	201174	1224	1883	48736	85011	80840
gctggaccgctcgtcgccgagcatcaccagcaccgcccgggccgccgtctccagcgcgtcggtacggggcggcggtgccgcgcgttcgatgcggacgacc	1889	305	1	1760	28216	2062	119060	201174	1224	1883	48736	85011	80840
gggtcaccccgaacgacgcggactcctcggcgaaccgcaggtcgcaggccgccgccaactgcgccccgccgcccacgcagtgaccgcggatcgccgccag	1889	287	1	1760	1236	2062	135621	201174	1224	1883	286	85011	72274
tagtaccggaggacgaccatcgcccgctgccgggcgggcagcttcatgatcgcccgccacatcgcgtcgcgcagggcctgccgctccgccgggtcgtcgc	1889	287	1	1760	1236	2062	135621	201174	1224	1883	286	85011	72274
tcgttgacctccttcagcacccgctcggcgatcttcttgtcgcgggcgctgagcttcagctcgcccaggaagtccgcgcagtcgctgatggacatcgccg	1889	287	1	1760	1236	2062	135621	201174	1224	1883	286	85011	72274
ggccggtcaggaaggcgtgcccgccgattccaggaggcgggtcacgtcgtcggagcagatggtcagggccgcgcccaccgtggccagcgcgtcgcgttcg	1889	518	1	1760	28216	2062	506	201174	1224	1883	517	85011	80840
acagtgatcctgaagaaatatgttaattaataggaaaaaatgaaaaataaagaagaattagaagaaaaagaaaaacaagaaaaagaagaatttaaacaat	2100	1491	1	31969	186801	2092	31979	544448	1239	2093	1485	2085	186802
aaaaatgaagtctgatttaaagctaggtttggtttttatagacaattttgaagttgtagttctaaagtaagctgccaattccttcgccattattaagtaa	2100	173	1	31969	203692	2092	170	544448	203691	2093	171	2085	1643688
ttcttctatagattgatgtttatttaaagtaaaagtaatatctcttatttttaattcattagaatcatatgaattaaatttaatattttttacaaatttt	2100	1491	1	31969	186801	2092	31979	544448	1239	2093	1485	2085	186802
tcttataaaataatttgtttaaatttagaaggtaaattaaaatatttaaataataaaacttttataaatctaccaaactgataggaaaaaatggaaaaag	2100	1491	1	31969	186801	2092	31979	544448	1239	2093	1485	2085	186802
tatatatatatatagaaggattaatttttttaattattttgattttgaatataattttgattcaactaaatttttttaatatcaaatataacttaaattt	2100	1491	1	31969	186801	2092	31979	544448	1239	2093	1485	2085	186802
tttctaaaaccagcttcatttttgtttgcaaaatatttaattaaattaataatattttcttttttcattattactctttctgttatttaattttataaaa	2100	1491	1	31969	186801	2092	31979	544448	1239	2093	1485	2085	186802
aaattgtgttttatatgcttgtattatttctttttctatttcttcttcttgactagaaaatgattgttgtactaaagctttttcatcttgtgattcttca	2100	1491	1	31969	186801	2092	31979	544448	1239	2093	1485	2085	186802
gtttgttaatttataaatatttaaattaaataaataaaaaaataagagtataatctcttattttttggattaaataactacacttctaatttaattttaa	2100	1491	1	31969	186801	2092	31979	544448	1239	2093	1485	2085	186802
ttgttttaaatatcaaaataaaaaatttccgaaaaaaacaagagctaaaaatatagaaattcctaataaaataaaaataattgtatttatattattatga	2100	1491	1	31969	186801	2092	31979	544448	1239	2093	1485	2085	186802
tagcttttattaataattaataaattgattttaattttttattatttgcttggttttgcttcattttttcttctaatttactttaataatgtaattaaat	2100	1491	1	31969	186801	2092	31979	544448	1239	2093	1485	2085	186802
tttgaatcataaaatgaacgtggaaaaatttgataaattattttatcttctaatttaattgttttcattatatctctttattaaaatggatgaattagct	2100	1491	1	31969	186801	2092	31979	544448	1239	2093	1485	2085	186802
ctgcaaaagacatattaattttcactttcttttcttatgtaaaaaatattttctttaatatcttcttgaaaaaatttgtttaaatctctagtatctactt	2100	1491	1	31969	186801	2092	31979	544448	1239	2093	1485	2085	186802
ttttaaactcattattttaccctaaatatgatttcttaatattataatattgattttttatttaacaattttatatttttaaaactaacaatttataggt	783	1491	1	28211	186801	775	31979	1224	1239	780	1485	766	186802
tcttttacgtaaagagtcaactctttgcgtaaaagagtgctataatatagcacaacagtaatcaatttaaattatttttctttcaaatcttcttctttac	664662	1428	1	203692	91061	1643685	186817	203691	1239	64895	1386	136	1385
aaacttgtgagtcaatcttaaatatttaatattaattttagcaatgctaagatttgtattgaagtttttaagagaggcttaaaatttatatatgttagaa	664662	1491	1	203692	186801	1643685	31979	203691	1239	64895	1485	136	186802
aataaggagtatattttaaaatatttaacagattttgataaagaagctgaaatatccaaaaatatattacaaaaacgtattgataatagaaaaattgaaa	664662	1491	1	203692	186801	1643685	31979	203691	1239	64895	1485	136	186802
acatcgctatttttgtttttagaggaaatttttagtggatatgctttaaatttaaatgaagttttaggaccaataaaaaactctctatatttatttttat	664662	1491	1	203692	186801	1643685	31979	203691	1239	64895	1485	136	186802
tcaatttcatttatttttatatattcttgtttgttttgattttccaggttcttagcagctgtttctaattttgaggctttagttttttgattttttttat	664662	1491	1	203692	186801	1643685	31979	203691	1239	64895	1485	136	186802
aaaaatcttgctaattcagttattttggtaggtaaaaaagatcctgttattaattctctaaaaaaattttctaattgtaataatattttagaaagaatag	664662	1491	1	203692	186801	1643685	31979	203691	1239	64895	1485	136	186802
tattcttttgatttgaaaacttttttaaattttcccaaatatttggtgtttagattaatttttaaaattttaaattcagagggaattgtagctaaagttt	664662	1491	1	203692	186801	1643685	31979	203691	1239	64895	1485	136	186802
tactaattatagttatcattattattataactataatataatataaataatgtgatattcaacttacaaattacttttattttaagtaaataaacttttc	664662	1491	1	203692	186801	1643685	31979	203691	1239	64895	1485	136	186802
cacaaaaattttaaaaaaacaacaaataacgaaatactaaataaatatttaagtaagtgtaatttcaaaacagaaattccatctctaataatagatttaa	664662	1491	1	203692	186801	1643685	31979	203691	1239	64895	1485	136	186802
ggaataaaaaaaatactcaatcaagatgaaatagaattaattaaaaataaacattctttagcagatagtatataagatacttaaaaggagaaaaaacatg	664662	1491	1	203692	186801	1643685	31979	203691	1239	64895	1485	136	186802
gtaaattggttattttgtaaattaaataaaagatctaaaaaaatttaggtcttaacaataaaagagaagccacgctcccgcaatttactggcttctcttt	664662	1491	1	203692	186801	1643685	31979	203691	1239	64895	1485	136	186802
tctcctatttagctagccaacctatatattttattattttttgtgtttttatgcaatcaatattgatattttaattttttattattagaatcatcatatg	664662	1491	1	203692	186801	1643685	31979	203691	1239	64895	1485	136	186802
aatcttaattttcaaaatttaagtttaaaaacttattttctaaaggataaaatttttattgactatttgatttatttggaaaataaaaattctcaaattt	664662	1491	1	203692	186801	1643685	31979	203691	1239	64895	1485	136	186802
catcttttttgatattcaaaatatctaatccataatttttctcttgagccaaggtatatgtattattaaacaaaaaaatattttgaaaatctgaacgaaa	664662	1491	1	203692	186801	1643685	31979	203691	1239	64895	1485	136	186802
tttatttgtcgagaatattagttttattctttactaaaagtctaatttttgctctgtttttaggcttttcttttgattttgtaatattttaaattcaaac	664662	1491	1	203692	186801	1643685	31979	203691	1239	64895	1485	136	186802
atttggggatttaatctttaagatttagaaagaaaagtctaatttgctaattattattattagtaattatttatacattatttgtgaaggtgaaagtttt	664662	1491	1	203692	186801	1643685	31979	203691	1239	64895	1485	136	186802
agatatctttctgattttttcttttttagttatttgaattttttatctatttttccaattttcatgttttttagaatagcgtttaaaacgcatcctttta	664662	1491	1	203692	186801	1643685	31979	203691	1239	64895	1485	136	186802
gtatatagtaatcttacaatgtcttcttctttaaaaaatctataaacaaagcctttaaacatttcttttaagtctttttcatttactagcttaaggttct	664662	1491	1	203692	186801	1643685	31979	203691	1239	64895	1485	136	186802
cctaccttttaaattcttaaaaacaccttgggcaataatatatgaaaaaaaagatactggctctcaaaaagaaaaatttaaattacaaaataaatataag	664662	1491	1	203692	186801	1643685	31979	203691	1239	64895	1485	136	186802
tctctatatttacatttttaatagttaattttttttgtaaaaaatatagcaaagtttattaggatgattattttttgcgtttagataagtatattttttt	664662	1491	1	203692	186801	1643685	31979	203691	1239	64895	1485	136	186802
aagaaaataggtaaaattttatttaagactttggaaaagtctaaattagaggagaagttagaggctacggtttttaactttttaaaatcttttttcaaaa	664662	1491	1	203692	186801	1643685	31979	203691	1239	64895	1485	136	186802
tagtcagttttagttatcattattatttgaccaataaagtttccataggtcttttttaggtaattttttattatttcatttaatgttttagttccaaatt	664662	1491	1	203692	186801	1643685	31979	203691	1239	64895	1485	136	186802
accataatcagcataaaattattcatggttgaaataaaagcagaaagtgatattccaaccagtgtgaataatgctgaacctaacataattccaacagcaa	817	1491	1	200643	186801	815	31979	976	1239	816	1485	171549	186802
tgtaactatcataaagagctttaaccgatgtagcactgcttccttttgcataagtactcgcaatttttgcatccaactttgcataactttgattttgtgc	817	1358	1	200643	91061	815	1300	976	1239	816	1357	171549	186826
tggaacaagagaatgaaatggaacaaacacatagatttggtaaaagcggttttaaaagaaagtgaccatctttttgtcatgcatacattaaggaatcatt	817	210	1	200643	29547	815	72293	976	1224	816	209	171549	213849
tgtacgacaactgcatacttatgctaattatcgttaaccatattcatttttcttattatagttcatttcttaaaagtttggtggtcagatagcgatgaaa	817	1491	1	200643	186801	815	31979	976	1239	816	1485	171549	186802
cggtatcgcctttccagataatatctttaaaccagttatatgaaaatttgcttttttgttctattatcttctcttcggtagcccccgtactatactcccc	817	1428	1	200643	91061	815	186817	976	1239	816	1386	171549	1385
tgtataccagcctatataaggataaatatacttttgataaattttcttttctctgatataacgttgattaaataacttatcaactcttttttcattaaac	817	1491	1	200643	186801	815	31979	976	1239	816	1485	171549	186802
tctaactgcaacaggaaagcctaattttaataaagcatcaatattctccgtgatctttgtaaaagaatcattgtttttataatgtggctttcgttcattc	817	470	1	200643	1236	815	468	976	1224	816	469	171549	72274
gttgaacatttcaaccatggctatacggttgttacggtcaattgcttctgccataaaaggttttaacggacggctttggccatcaaaataaatgatgcct	817	696485	1	200643	1236	815	641	976	1224	816	662	171549	135623
gggtaggctttcttccccagtcgggtaaactgttcatacgccattcgcttgtaatcttcatccgccccgacctgctcggcatcccgctttcgcatcccgg	817	1912	1	200643	1760	815	2062	976	201174	816	1883	171549	85011
ggcaaagtataatctaaaccatttgaatatactagctaaagtttttgattgttctcctcgggatttcttacctgatactccaatagaagataagacctga	817	1496	1	200643	186801	815	186804	976	1239	816	1870884	171549	186802
ctatttcttcatatttagaagaacgttgaggatatgagttttcatgaatcaattttccatcataaactaaatcggatgtatgctccatgtgtatgccgtt	817	1491	1	200643	186801	815	31979	976	1239	816	1485	171549	186802
gctcgtaatacaggaattcaaaactctgtaggagagtatatcgcttttcttgatgatgatgattatttttttaaagatcgagtaaaggaagccatacttt	817	446	1	200643	1236	815	444	976	1224	816	445	171549	118969
tccttgggcatgccccaaattaccggcaaattgaaaaataaacttatcccgacaagctaattcggcatacatacatgtctcctttttgtctaaaggaaaa	817	1358	1	200643	91061	815	1300	976	1239	816	1357	171549	186826
cgagtgccatgtccgcatctacgatgattttgcgtcctatctgcgtaatggctctgtctatcttcccgctttttttgatgcggtttgctgtgggcatact	817	1423	1	200643	91061	815	186817	976	1239	816	1386	171549	1385
cttttttaagagaaaatagggaaaactaatgctaagcatgcatcttttttaaaattaattatctttttattgagaaacttgcctttttatttgtttgtgt	817	1396	1	200643	91061	815	186817	976	1239	816	1386	171549	1385
cgcatggaaatccagtgaaagcgcacggttcagcggcagctgccagccgcccgtgatgccgccaccctggtagtcgccctgcttgccggtgtcgcccagt	817	303	1	200643	1236	815	135621	976	1224	816	286	171549	72274
aatatacctgtctgcttggcataatagttcatatgtgccacgatcttatagttcatatattgaggatagttttctcctacagataaggtcttatatacaa	817	195	1	200643	29547	815	72294	976	1224	816	194	171549	213849
agccttatagattcgggcggtaccttccgataagccaggtatcttcccttgtgcgtactctataaagtctaatcggaatgtatcaccaccggttaaacga	817	813	1	200643	204429	815	809	976	204428	816	810	171549	51291
gagcttcctgtgacagggataattatccatacctataaaagtgatttccctccctttacctgctaaaatacctattcattaatctattcatctatccatt	470934	1491	1	1236	186801	1903409	31979	1224	1239	53335	1485	91347	186802
gccggcctatagcttcagatatataccaatcgatacattaataagaaaatcttttgccatacgggttttcacgctatcaacgatttaaaagaggctcacg	470934	1491	1	1236	186801	1903409	31979	1224	1239	53335	1485	91347	186802
tctatcgcggtctcgatggcgggcgtggcgctcttgtatcgcggcggcgatggctcgacgctaagcacggtggggtgcctgctggtgtttttgtcgtcca	833	294	1	204430	1236	204431	135621	65842	1224	832	286	218872	72274
gaacaactaaaacgaactttgggaaaaaatgtttttgatactcctaaatcaatcaaattaattgagatgcttcttgttttagccaccgacaaatcctcca	833	446	1	204430	1236	204431	444	65842	1224	832	445	218872	118969
gattggccgcccgatcgacatcgcattcgtgggtagctgcactaacggccgcctctccgacttgcaggccgccgccgaaatcatcaagggccacaaggtt	833	317	1	204430	1236	204431	135621	65842	1224	832	286	218872	72274
aagctataaaaaataaaattttggaaataaacccggacatccgtgttattgggttatttttttacaaacccgaaggtcccctagactactataaatacct	833	1496	1	204430	186801	204431	186804	65842	1239	832	1870884	218872	186802
attgcgaaaaatagattgccaaatccattttgattacttattttaattgaagaatctctgtttttaaggggaaaacggtcagagaacgagtggcttgggt	833	1428	1	204430	91061	204431	186817	65842	1239	832	1386	218872	1385
tcgtctagccagcagcaacagcagaacaaccccaacgcttccgccgaagaagccaagtacctcaatgcaggcgccggtggacagcagggctttgccaccc	833	587753	1	204430	1236	204431	135621	65842	1224	832	286	218872	72274
gcggtgtggctcatgcctcgtttggtggggtggggctggcttgctttatcggtttttcgccgatgcttggctcgcttggttttgcacttgcctgtgcgat	833	2371	1	204430	1236	204431	32033	65842	1224	832	2370	218872	135614
gcggtaccaaagattctgggaacttgtttgtgggtcatggcggcgtgctcgaccgttgtgactcgttcctccttgcggcgcctgctctatacatcttcat	833	382	1	204430	28211	204431	82115	65842	1224	832	28105	218872	356
gcatttagagtattcaaaatagtgcaaaaaaaattttaacttaaggggaattcaacttggaaaaaattgattttgtagtaacatgggtggatgccaatga	1254	210	1	91061	29547	33958	72293	1239	1224	1253	209	186826	213849
attaatcgtttacctgaagataacgtaccgtattgggacttgatatttaatgacggagatgaccaaccacgggattcttctgcaggggcaattgcagttt	1254	83560	1	91061	204429	33958	809	1239	204428	1253	810	186826	51291
ctaagcccaaatttagcgttgattacgtttttatcgtaattaatcgactgtagtatttgcccatctctccctgcgttttgctgaaaattagaaacaatac	1254	446	1	91061	1236	33958	444	1239	1224	1253	445	186826	118969
atgccattgaaaaagatttcaaagagaggaaaaagaacctggaagcaggggtgcagtcagaactggatgcgatagacgcaaaatatccatcattaccgaa	287	1428	1	1236	91061	135621	186817	1224	1239	286	1386	72274	1385
tagggagtctctcgtgtcgggttcctatttttatacatcatttgatgtataaaaaaaagaacccttcatccccctcttgccttgtcctcccaaggtatgg	287	1491	1	1236	186801	135621	31979	1224	1239	286	1485	72274	186802
aaagtcgaaagcttatttcttttgatatgtcatgtccgttcaccatggacgagtagtcgccgagatccacatactcgccgtttgaaaccaaccctccctg	287	1491	1	1236	186801	135621	31979	1224	1239	286	1485	72274	186802
accccatcaagccgtttttaaaaatcacattgtttgaactaattacgtcactaaagcaaataagaataatttctttaaattttccaaggctcacatagct	287	1491	1	1236	186801	135621	31979	1224	1239	286	1485	72274	186802
cgctctgattgacattccccagctgaacgcgctaactcaacttgatcctgggcaggtcatttggatatccggaataccagagttccggttgcaactctca	287	1705	1	1236	1760	135621	1653	1224	201174	286	1716	72274	85007
tatattctaagagctttactctaattgtagtaaaatcatcctctgtaaaagttatatctttttctccattcactaacttataggagccattctcatatga	187493	1491	1	1236	186801	135620	31979	1224	1239	187492	1485	135619	186802
tggcgtggacggttaataccggcgtactcgcccagcccataacccgcagcagcttagccagtgcccaaaaaccgctatttttgtatgcccacaatcatca	187493	47715	1	1236	91061	135620	33958	1224	1239	187492	1578	135619	186826
catgtactgactgaggaagggccgcccagacgatgtgtcggcggcccctttccattcattttttccgtttcatcatagagggagtgcccatcgccatgaa	187493	36809	1	1236	1760	135620	1762	1224	201174	187492	670516	135619	85007
cctaaaatttataataaaatacagttaaaagagaaataattatctattctgaaccaatcttaaaatcctttcaaactcttccttatattctaagagcttt	187493	1491	1	1236	186801	135620	31979	1224	1239	187492	1485	135619	186802
ttattcttgggaagaagagcagcgtaaagatttgatcggcgatattatccagattattacccaagatcatcgacactttaccggtacggtagtggcaagc	187493	61435	1	1236	301297	135620	1202464	1224	200795	187492	61434	135619	1202465
taaatatcagaaaatatcagttgctccccactactaaattcttcaatatcataatggtaatgacaataattgttttctaaaacacttttaatcttcttta	1491	470	1	186801	1236	31979	468	1239	1224	1485	469	186802	72274
atctattttactaactttatgttcatctttaagagggtccatttgtttaatagtactatcaacatagctccccatataccacttgttagtaaattctttg	1491	851	1	186801	203490	31979	203492	1239	32066	1485	848	186802	203491
ataggacactatctttgacttatcatccagataaaattggtggggacggtagagaaatgcaaatagttaatcaattaaaagaaatgtggggagtatagaa	1491	2102	1	186801	31969	31979	2092	1239	544448	1485	2093	186802	2085
ccttttacccgtcttctgctatgcacacagtattcagtgatctgtattgagagtcagtttgcgctatccatataagttttcttgatgggaagaaagatgc	2039	1520	1	1760	186801	NaN	31979	201174	1239	2038	1485	85006	186802
aacagttgcaccaaaaaatttaaaaagagggactggggtaaaaatagaaagtgcaggctctggatttggggaacgaagaaaaaataaattacttatggtc	2039	1491	1	1760	186801	NaN	31979	201174	1239	2038	1485	85006	186802
gcacaagagtcagataaatatcaaataaaatatttctcggtcttgttcataaacctcgtatgattatgcgttatacagaaaggctttggccgggtccagg	2039	1496	1	1760	186801	NaN	186804	201174	1239	2038	1870884	85006	186802
cgcgtcgtaagtcgtgtccgattttcgtgcaaagactattgcaaattagcctcgatagcgcgtccgacaatggttaactgaagtgtcggttgcccgccga	1176649	1311	1	28211	91061	82115	1300	1224	1239	357	1301	356	186826
gaaagtgcaagagggagcaagcgggtcattctgcgcacctcgtttttcgctttgcccccgaggccgagcctgcaacgacacttaagctcaaggtcgaaat	1176649	146919	1	28211	NaN	82115	563843	1224	976	357	146918	356	1100069
aatggatcaaagatcttggacaaattctcttctgggatccctgggccgtcgtcgcaaatatcgatctgtaccatgtcagatgacgttatcaacgtccgca	1176649	1304	1	28211	91061	82115	1300	1224	1239	357	1301	356	186826
gcagcgcacctcggatcgaaatacgaatttgtcagattttcgaaagttacagatgaaatgattttgtcaaaacgactcggatcgaagtacgtttttgaca	1176649	1352	1	28211	91061	82115	81852	1224	1239	357	1350	356	186826
agggggaagtttccccctgtagataacgaaaaggttcacctgtctccacgtctgaaaagatccgcctcttctctcccgagggaattcgaatgaattgagt	1176649	1426	1	28211	91061	82115	186817	1224	1239	357	1906945	356	1385
aattaactgtgtttctaatattaaagatgaaagtaatgatggtttaatatctctttctaagttttctcttacttcatttaatttatcaaccaatttattg	29555	1428	1	31969	91061	2092	186817	544448	1239	2093	1386	2085	1385
tttatacaaaaaattaactttgaaaaacttttaaatataaataaaaaaatagagtctaaagatcaattaaaggaaattttaaaaaatatttatacaccaa	29555	1491	1	31969	186801	2092	31979	544448	1239	2093	1485	2085	186802
tagcttctttaaaatcaaattcttttgatggaagctctttgattgtgctcattttaagcatttcatcatagcttcctaaagctaaatcacctttcattac	29555	197	1	31969	29547	2092	72294	544448	1224	2093	194	2085	213849
taattttgatgatgttgagaaatatcttgatggaaaatttaaaagcaatattagaactaaatctatttatgacgaaaaagttttattgaaatcttcatac	29555	1491	1	31969	186801	2092	31979	544448	1239	2093	1485	2085	186802
taaataaccacttgctatattaggatcataatcagttgttgatacataatcatcatatgctctttttgttagtagatatgaatctttaaattcattaact	29555	1491	1	31969	186801	2092	31979	544448	1239	2093	1485	2085	186802
ttcaacagcttcctttgttgggtatatatttaaaataccttttttgataaatattgacgttctagaatatttaggttcgtggataatgtgcttaacgtca	29555	1491	1	31969	186801	2092	31979	544448	1239	2093	1485	2085	186802
aaaaagtatatcatctaaaatttttcttcccttgataactgtttcgttttcgctttcttctatttttgcattagtaacaagtattacaatctcatttaaa	29555	1428	1	31969	91061	2092	186817	544448	1239	2093	1386	2085	1385
ctaaatattcttcgttttgatatatttgttttattaaatgtgttaatgtttttataaactgttcttttaattttgcatccttataaaataattgaaattt	29555	1491	1	31969	186801	2092	31979	544448	1239	2093	1485	2085	186802
attatatgcttgttgcggatcttctaataaatatattgtagacttggtccctttttcgcttttagacattttaacagttggatctgttagtgatttaatt	29555	1491	1	31969	186801	2092	31979	544448	1239	2093	1485	2085	186802
tatctttacattaataataaaattaattttacttgaaatttgataaaattttaaaaaataatgaaaggttttttgatgaatatagaaacattaaagatat	29555	1428	1	31969	91061	2092	186817	544448	1239	2093	1386	2085	1385
gtgtttgcaatttactttttacatttgaatcatctatatatgttttattttcttcaaaagacataaatccacgtccagctcttaaatacatttctaattt	29555	1396	1	31969	91061	2092	186817	544448	1239	2093	1386	2085	1385
atttaaaaatacaaaaaatataaaaataaaaaaagaagagctttctaaaattattaataaaacaatattttatagttcagaaaaaattagaagattacag	29555	1491	1	31969	186801	2092	31979	544448	1239	2093	1485	2085	186802
ttattaatatattatatataatttttacctctttttgtttcgattttcaagaaaatcatattataatattatagccatcagaacaataacctactaactt	29555	1491	1	31969	186801	2092	31979	544448	1239	2093	1485	2085	186802
actatcagctaatcatcatcgtttacagcgtggactaccagggtatctaatcctgtttgctccccacgctttcgtctctcagtgtcaatatgtgcccagt	29555	1496	1	31969	186801	2092	186804	544448	1239	2093	1870884	2085	186802
aatagaaattaattgaaaaatttaattttgcagaaattgcttataataaaggcactaattatataatttgtaaaaatttattataattatttaaaaataa	29555	1491	1	31969	186801	2092	31979	544448	1239	2093	1485	2085	186802
taatagtaattactactcaatagcttttaatgtttcattaaaaaatgaaaatataaattggccaacaaggtttgaattagaatactttgataataatttt	29555	1491	1	31969	186801	2092	31979	544448	1239	2093	1485	2085	186802
aaagaattaaattatttaaattatacttttctaattttaaagcgcatatcgcatttagaaagactcaaaaagaatacgaagactcaatctataaacaaat	29555	1491	1	31969	186801	2092	31979	544448	1239	2093	1485	2085	186802
ttttgaattcgaacaattcgagaatattgaagaattcatttcaaaagttttttattctcttttacaaaatcctagattagttaaatcaaataaaagattt	29555	1428	1	31969	91061	2092	186817	544448	1239	2093	1386	2085	1385
agaatataatgattatcatcattatcgacatgaataaatccattgttaatgtaatattcatttttcttgtataagtctttatttgtcttaatttgtaaat	29555	1496	1	31969	186801	2092	186804	544448	1239	2093	1870884	2085	186802
tcagtaataataggaaccttgaatcaggtattatttaaaattttatattcattaccatctatagaaacacctgattttttcgcaaaaacttttcaaacat	29555	1491	1	31969	186801	2092	31979	544448	1239	2093	1485	2085	186802
tgtaataatattctttctttttattttcctctaacaaaaattctttgtaaccaaaaatatcggctagttggtttttaatcggtgattttgaaataatttc	29555	1491	1	31969	186801	2092	31979	544448	1239	2093	1485	2085	186802
cctgatacgcctactggtagcccgcctaatccgttaatataattagaaaataaataagttcttccatttcttacttctatataaaaagtttgatcaggat	29555	1491	1	31969	186801	2092	31979	544448	1239	2093	1485	2085	186802
aatatttgaattaaataagtaattaattagttctgatgatttttctgttaatttatttgtaaagcttcctgatcaagaactaatgtattgctttattgat	29555	1491	1	31969	186801	2092	31979	544448	1239	2093	1485	2085	186802
atattttttggatcggtaaattttaaattattattaactaatattaagttttttaaatcttctttagtctttatgtattgggtattaccaattaaagtaa	29555	1491	1	31969	186801	2092	31979	544448	1239	2093	1485	2085	186802
tctaatttcactttcatcatgaacaccacctaaagaaatctttacaaattttctttgcaatgcttctgcaatagctttagataatgaagtttttcctgtt	29555	1491	1	31969	186801	2092	31979	544448	1239	2093	1485	2085	186802
ttgttgaatacccataagaagagaaaatacaaaaacaatacctactaaaagactaaaacctaatggagcggtaaattgtaaattaatattaattcattgt	29555	1491	1	31969	186801	2092	31979	544448	1239	2093	1485	2085	186802
ataactctaaatttgaatttgaggttattggtgaaatgaaaagcgatccatttgaaaatgatcaaaatgaaattaaatatcacttaagtggtgttgtttt	29555	1396	1	31969	91061	2092	186817	544448	1239	2093	1386	2085	1385
aaccttagattttgatgatgtgaattttgctagtgatgtgaaaaaattaaatgctcattctttaaaaacaaacatatttctaaaaatatttatttcccta	29555	1491	1	31969	186801	2092	31979	544448	1239	2093	1485	2085	186802
aaatcataagttaaaaagttggttgtgtataaattattttcaaattcaacaagaactttattatttttattagcaactctctctttatctagaaaaccat	29555	1491	1	31969	186801	2092	31979	544448	1239	2093	1485	2085	186802
atctttttaaatttcaaagagcagattatactatttcactaaatttattacatgagacaataatatatgattacatttattgaattattttgtttgttaa	29555	1396	1	31969	91061	2092	186817	544448	1239	2093	1386	2085	1385
tgatagtggagtttttttgaaaataccttttttagttattgtagctagatataaatcatcctcaaatgaacctgcatcaataattgaaataattttttct	29555	1396	1	31969	91061	2092	186817	544448	1239	2093	1386	2085	1385
caaaacaaatcttttttgaataaaataaaatcctttttaccatatatataaatgtgtgtgtaaactagcttatcaattagcgccctaagaggttccatta	29555	1491	1	31969	186801	2092	31979	544448	1239	2093	1485	2085	186802
cataggagcattattaggaactgcagctgttgctggtattggggttactactgctcttttaagtaaaaataaaaatgtaaaagaaataaatattgaggga	29555	1491	1	31969	186801	2092	31979	544448	1239	2093	1485	2085	186802
tttttttcaatgttaatattatttttataattttctaatatttttaattctacaaatatttttgttacaaaatcaatctttttttgaattttattaaagt	29555	1491	1	31969	186801	2092	31979	544448	1239	2093	1485	2085	186802
tgcatatagcattaaatatcctaaaaacgttaaaagaatactgcttagagcagtatttttaggaaggcaagaagatatagattttttatatgaagaaaat	29555	1491	1	31969	186801	2092	31979	544448	1239	2093	1485	2085	186802
taaattgatttacttcatcaaattctttataatcaaaagtgttatttatttctttaatattatcttctgacatataagatttgtaattgtaaaaactagg	29555	1491	1	31969	186801	2092	31979	544448	1239	2093	1485	2085	186802
tctgcaacaaacaaaattgataattttgaatttcatgcaatagatgtatttaagtcatcttctattttaaaaaaattcattgataaagatacattgacta	29555	1491	1	31969	186801	2092	31979	544448	1239	2093	1485	2085	186802
tttctattgaattaactaaatatataaatgaaacagaaatgtcagaggaaaaattaagatttaatgttatacctgttaaaagattgaataaaaacacctt	29555	1491	1	31969	186801	2092	31979	544448	1239	2093	1485	2085	186802
aaagaattagacaaatagagaataaaattcttaagaaattaagaaaccaccctaaatatggtcctattttaaaaaacttttcataatcatgacagttaaa	29555	1491	1	31969	186801	2092	31979	544448	1239	2093	1485	2085	186802
ctgtttctttatcttttgttcaaagcttaaatgtatcttcatcttttagtgttaaaagatgagaattttcttgaatagttgtgtgtaagtatttagaact	29555	1491	1	31969	186801	2092	31979	544448	1239	2093	1485	2085	186802
tggtttttaatcggtgattttgaaataatttctttcattttaactaaacttttcttaaaaatatagcagtctttcattattcaacctaaaacaaatagta	29555	1280	1	31969	91061	2092	90964	544448	1239	2093	1279	2085	1385
acaatattaaataatttgctagatgttcaacctaacgattcatctatttttacaaaaattgataataacaatttttttgacttaaagaatatgctttcag	29555	1491	1	31969	186801	2092	31979	544448	1239	2093	1485	2085	186802
ttacttgaaaaatataatttattcccttttatattttgtgtaacaatattttcataatcaaaagtgaaattattctctttttccttcaataatttgacat	29555	1396	1	31969	91061	2092	186817	544448	1239	2093	1386	2085	1385
cacaggaagtttctcttaatgagattggtcagttatatgaatctttgtttataaatttttcattattaacaagtaagtttcatccagtttttttcataac	29555	1428	1	31969	91061	2092	186817	544448	1239	2093	1386	2085	1385
aaaaatatcgacatattaataagtgttagaatagaaattgggactattaataatatatataggtaagtcttattaaaataattagtcatagaaataacaa	29555	1491	1	31969	186801	2092	31979	544448	1239	2093	1485	2085	186802
aaattggtaatccttacgatgcaaatattttttcaggtattgatcactttagatggaaaaataaagattattttattttctctctttcaaaatctgcagt	29555	1496	1	31969	186801	2092	186804	544448	1239	2093	1870884	2085	186802
tttaaaatagaaatatagttatctttagtttctccatcaagcaataaacctaccgcttcttccgcttcttctcttaatttactttgcttaaatgtatctt	29555	1491	1	31969	186801	2092	31979	544448	1239	2093	1485	2085	186802
catcttttaatacaatttttcctttgaataaaattgaaagattgtattttctatcactttctaatgaatcgaatttaatattagttgaatcaccatcaat	29555	1396	1	31969	91061	2092	186817	544448	1239	2093	1386	2085	1385
ctttcgacattattgtcggcagttgcagctggaaaaagccgagaactagcatgaatgatcttccccgtatctttttctagaatccccacccctacagagg	1302	317	1	91061	1236	1300	135621	1239	1224	1301	286	186826	72274
ttttctgtagggattaccaaaaatggtttgtgcaaccttaactgacataagctcgtcaaattcttgggacatcagtacctgttttaaataaccaaatatg	1302	48296	1	91061	1236	1300	468	1239	1224	1301	469	186826	72274
cagtaaaggcagaataacacctaaactaatcaagactattggtgttaagatattggtcaaaagagaaaatctccatccagctggatcttgggcgtaatcc	1302	630	1	91061	1236	1300	1903411	1239	1224	1301	629	186826	91347
tatagcataaaacattgatggtaatacttcaggcttatccaaaactagatccatgtcaggcggtgacagtagctttgttccaaagctaccatcaaaatat	1302	1117645	1	91061	117743	1300	49546	1239	976	1301	308865	186826	200644
agggcattaactactgttccggataaaattaaactggacgttgttgatttcccttgtatggtagcaataagtaaaacagaaatggttgctaggagtgctc	1302	55601	1	91061	1236	1300	641	1239	1224	1301	662	186826	135623
tgtgtatttttagcagaatgcgctttttttccatatcagccgtgcagaaaaaacagcgtatcagatagtccgatacgctgttttttctttgtccgtgcgc	486	1396	1	28216	91061	481	186817	1224	1239	482	1386	206351	1385
agacggcatttgtgtttcagggttaaaagaatggagagggcaatttatttatataaaaacttttggggctgtaaaggagcaaagattgcagttgcaatgt	486	1396	1	28216	91061	481	186817	1224	1239	482	1386	206351	1385
atttaattgaaaaaaagagacttggcaagtctttaagtaatgaagaaattgacttcttattaggctcatatgttaatggttcaactcctgattatcaaat	2110	860	1	31969	203490	2092	203492	544448	32066	2093	848	2085	203491
ggactaacacttggatttgatggattaacaataattggtgaatcattactattttttgaattggagtttatgcaactaattgataatactggaactactg	2110	1491	1	31969	186801	2092	31979	544448	1239	2093	1485	2085	186802
ttttttgtatgcttcatcaatttttgacttaatttttttgaatagttcagaagctttttgcttgtcactactatttacataattaggagtcgcaagtaaa	2110	1428	1	31969	91061	2092	186817	544448	1239	2093	1386	2085	1385
ataaactatcaagtagcaaaaaaatgcaccagcaaggatgcattttttatttgtctttaggattaaacttaacagtttctaatttatcagttttaagttt	2110	1352	1	31969	91061	2092	81852	544448	1239	2093	1350	2085	186826
cattagttgttgtgccatctttagcaactagaacactattaggattatatttattatatgaggcataaaatgattgaaaaatcaaaaagttgccatccac	2110	1491	1	31969	186801	2092	31979	544448	1239	2093	1485	2085	186802
aaaaaaatactgacaagtttatacagcaatatcatttagctcgttatcagttattttagtagcctttgttcctgaattagctaaagtatttagaatgtat	2110	1358	1	31969	91061	2092	1300	544448	1239	2093	1357	2085	186826
caactgtagtactattttcatcttttgatttatttgtatcaaagcaggacacagatactaaaggaaggaaaccagcgctagctaacccccccccaattat	2110	1491	1	31969	186801	2092	31979	544448	1239	2093	1485	2085	186802
gaaagctcaacaattttatttcaaactctttcagcagagttagctaaacctaaacggaatttgattttatcaactatctttttatcttcatccgaaatta	2110	1428	1	31969	91061	2092	186817	544448	1239	2093	1386	2085	1385
tattttttgtattttctttaaatagctgcaagtcaatttggttatgatcatcaattttaattaaatctttttcacttgattctttattgatgtttctgtg	2110	1396	1	31969	91061	2092	186817	544448	1239	2093	1386	2085	1385
gctctttttgtaagtttgttttagaaaatttagttttctttttaaaatttaaaaattccttaaaactcattaaatcaggcctgtatgacaaatctatctt	2110	210	1	31969	29547	2092	72293	544448	1224	2093	209	2085	213849
aaatattttacttttttacactaaaagaaaaagagtgatatagaagccaaagcctaatgagcctatgatataggcatgtaagcgttttatttattgttgt	2110	1396	1	31969	91061	2092	186817	544448	1239	2093	1386	2085	1385
ttttgcaatatttttcttatactcagcaatatcttttttaagttcattaactaagttgattgctttctggaaatcaattttagcatttataactctagca	2110	1491	1	31969	186801	2092	31979	544448	1239	2093	1485	2085	186802
tagattcttgagctaatttctctatctcttttagctttttcaatgtccttaagatgatcattgctaaataattcaccagttactcttgatgcatactctt	2110	210	1	31969	29547	2092	72293	544448	1224	2093	209	2085	213849
agtttatctttttcaagtgatatagcaacacttaataaatgaaaaagacctaaatgagttttagagagtgactataaggactatatcaaggatggcaatc	2110	1428	1	31969	91061	2092	186817	544448	1239	2093	1386	2085	1385
atttgatccatattaattatctccgccaactaactctcattgctttttataaaactcatatgcatcagcaatatatttaatagcttcttctttgctttca	2110	1491	1	31969	186801	2092	31979	544448	1239	2093	1485	2085	186802
ccctggaataatttttctatttaaaaaagttaaggctaaaaactacttacaaaaattagaacaagaaatccaagctaagtcttcaacaatagatgcctac	2110	1491	1	31969	186801	2092	31979	544448	1239	2093	1485	2085	186802
tttcatagtcttttagtgatgatacttctttattaaaagttagattttttgcaaattcttcttcaatagatgaataatttgcaaaagcatttatagactt	2110	1491	1	31969	186801	2092	31979	544448	1239	2093	1485	2085	186802
gaatttttaagagactttttagaaccagcagtgccatctgaaaagtctgaagagcttaaaaaattacaagatagctatactaaagctattaataaaataa	2110	1491	1	31969	186801	2092	31979	544448	1239	2093	1485	2085	186802
gtgactaatttaaaaatacttaaaagaaaaaaattattaagaaaactacatagcgaaaatgtcaataacctaaaattaattgaattagataaagaagata	2110	1491	1	31969	186801	2092	31979	544448	1239	2093	1485	2085	186802
agattttctaaaatagatgaatcatctaattcacaaaatcaagtaaaagaattcgaacttgagaatctttttgacaaatttattctagctttagttgatg	2110	1358	1	31969	91061	2092	1300	544448	1239	2093	1357	2085	186826
gtaaagatgaagttaatgaaacaagtaacactgcaaaatttaaagttctagtttctgaaaacactgataaaaataagaaagccgatgataataaagccaa	2110	1491	1	31969	186801	2092	31979	544448	1239	2093	1485	2085	186802
aataccacttcccagttctttaagcatattagcaaacttattaatattgtagctttgagctttagtagctgggtttgaagcattttcaagagtttttatt	2110	1358	1	31969	91061	2092	1300	544448	1239	2093	1357	2085	186826
actaagtcatttaactgtgtttgaaattgttctaactcttttttataatcttcttcttgtgtttttttcttttcatcttcttctagattttttatttctt	2110	1491	1	31969	186801	2092	31979	544448	1239	2093	1485	2085	186802
aaataacaataatgtcggaaggatttattttataaaagctagctattgaataaacaaaatcacctgatttattcatatatgtaagtggtttagctaaaat	2110	1396	1	31969	91061	2092	186817	544448	1239	2093	1386	2085	1385
agattattgatggccttatgcacgctatcataagctgcagttcttgttgtggctgtgattttagctatttcagcatatgaaagattttcatagaaataaa	2110	1491	1	31969	186801	2092	31979	544448	1239	2093	1485	2085	186802
ttaataccactaagcattagcgaaatgcttaatgaattacatgtaaaaattagcgattttgatgaattttatacaaatttaggtcctggttattttactg	2110	1491	1	31969	186801	2092	31979	544448	1239	2093	1485	2085	186802
ggtggcggtcaaggtatgcttttacaaattgagccaatcgatagagctttggattcattagaaaacagaggtggatataaaattttagtttcaccacaag	2110	1428	1	31969	91061	2092	186817	544448	1239	2093	1386	2085	1385
cccctatttctcaaaaaagtattttttgacctttatgcctataaataaagtcttcatacatttttttctcttcaaaaaaacgcttatcttcaaccattcc	2110	1496	1	31969	186801	2092	186804	544448	1239	2093	1870884	2085	186802
gctcataaacaatgtcatcctttacaacatctgcaaggccagatatattcatactatagttattaagatcatttgtgaatgtaaaattacatcctacctg	2110	1282	1	31969	91061	2092	90964	544448	1239	2093	1279	2085	1385
aaccatttttcttgcaatgtgtattaattgcctatattaaattacatatttcttctatacaaacattttctctagcaatgtatttttaatatttttaaga	2110	1491	1	31969	186801	2092	31979	544448	1239	2093	1485	2085	186802
aataaaattattttttcatatttatccaagttttctttggcaattttaattgttaaattagcttcaatttcatttttattatcttctcaagcgccattag	2110	1280	1	31969	91061	2092	90964	544448	1239	2093	1279	2085	1385
ttagttagtcaaaatgttttagaagctttaactaaaacaaaaaatcctgaaggaattgttgctttatgtcgcaaaaagccaaactttgagcaattaggaa	2110	197	1	31969	29547	2092	72294	544448	1224	2093	194	2085	213849
acttcatccatatgcgccgcaaccataaatttcggtgcatttggatactttgattttttgtgaaaaataatagagccaaaattatcataagatactgtaa	2110	1396	1	31969	91061	2092	186817	544448	1239	2093	1386	2085	1385
tataagttcaaaaaaccaagcgaactatcacaggatgaattagacaaaataactattcatcaaaaaagacatttaaaccaattaaatttatttatagacg	2110	1496	1	31969	186801	2092	186804	544448	1239	2093	1870884	2085	186802
aacattatcaaatacatcagtaagatcatttatatcttgttcttggaaaccaaatttttttaaaaattcttcagtatcatgatcaaagttctcaatggtt	2110	1491	1	31969	186801	2092	31979	544448	1239	2093	1485	2085	186802
ttcaataatttcattctcatttccatcaaatgctctatacaaactgataacttcttctggtaatgtagcagaaacctttttaactttcttatcaaacctt	2110	1491	1	31969	186801	2092	31979	544448	1239	2093	1485	2085	186802
aacaatattgggtaacttgaatgtagatggaaacccttggaaattgaaacattcacgaggagttaattttcttatgccttttttagttaaaattaaaggc	2110	1491	1	31969	186801	2092	31979	544448	1239	2093	1485	2085	186802
tcatcattttatgaacaagttcatttatcaaaaatcgttttggcagaaagtgagtaggttattcactagctgagttttttaatcattatgaaactcattt	2110	446	1	31969	1236	2092	444	544448	1224	2093	445	2085	118969
gagtttcaatattcaaccgaatctttatctaaagcaactttttctcttaattcaggtggacaagtgtatcttaaaaagtatcaacttgattcaaagaatg	2110	1491	1	31969	186801	2092	31979	544448	1239	2093	1485	2085	186802
aaaacaagctaaaaaacaaaaagaccatgcaaaagtgcatgacattaataaaacaatcaaaatttacaagcaaaaagttgcaaacaagttatctacctta	2110	1396	1	31969	91061	2092	186817	544448	1239	2093	1386	2085	1385
acagaaaaatctgataaagataagtctaaagaagacaaagacaaggataaagataaaaat	2110	1280	1	31969	91061	2092	90964	544448	1239	2093	1279	2085	1385
gtacattctgaataaatctccagcaaatatattagcttcatctccgccagcagctcctctaatttctacaatgatgtttttatcatcattttcatcttgt	2110	573	1	31969	1236	2092	543	544448	1224	2093	570	2085	91347
tcatttaaaactgaaatttgcgctctaacttttccatttactgttatagcataggttatttggtcagtttctagcgctttattatcaacataaaaatcag	2110	851	1	31969	203490	2092	203492	544448	32066	2093	848	2085	203491
ctgttgtcataacttaatccttatggaaatattgtacattaatatttatagcattaatttaaagtattattctaatcttttaatgcattaattggcacaa	2110	1491	1	31969	186801	2092	31979	544448	1239	2093	1485	2085	186802
acttcaattgaaaatgaacaaataaaagcctctataaatcaagaggatttagttaaagaagagcaagtatttttaggtattagtaaatttggatacatta	2110	1396	1	31969	91061	2092	186817	544448	1239	2093	1386	2085	1385
ttaaaatagttgctgttggttcacttagtcctaaattcaaaagtttatatgaggaatatgctaagcaagtaagtcacttttgctccttatcattgtctga	2110	1396	1	31969	91061	2092	186817	544448	1239	2093	1386	2085	1385
ttctaaataatgcaaaaacagaaagagacagaagcagaaatgtttctaatataaaaggtgaagtaactgtttttgtcactttcataaataaggcatctaa	2110	1428	1	31969	91061	2092	186817	544448	1239	2093	1386	2085	1385
caattaaatattctttattaaatctatagtttaatggctcagttatctttgatacttcacttactattttatcttttatcttacttaatttagtttcact	2110	1491	1	31969	186801	2092	31979	544448	1239	2093	1485	2085	186802
ataagtttttattggtgttgtatcttctcttgctctcttaggatcttcaacataaacaaattctccatttatttcaactattgaaccaatataaggaaga	2110	1491	1	31969	186801	2092	31979	544448	1239	2093	1485	2085	186802
ttttcccaaatattgaccaatacattagcagtcaaataaattcatttatagaaaactcagtgcaatcacttttagttgaatcatcattttacaagtcaaa	2110	1352	1	31969	91061	2092	81852	544448	1239	2093	1350	2085	186826
ttttcacaatatacgcttttgtataacattaataatgattcaactgatgatggcttaataaaaaaagttgaagtaaaacttattgattcagataaatatg	2110	1491	1	31969	186801	2092	31979	544448	1239	2093	1485	2085	186802
tttgatcactcaatttaagcgcatcttgttgatcatgtgtaacgacaataatgcttaaattaaattcctttttaatcttaattaatcactcaattgttga	2110	1491	1	31969	186801	2092	31979	544448	1239	2093	1485	2085	186802
agtctttaaaattttgaacaaatctttgtccgctatagcctatgccatcagcactagtcattcctgaaccaattccaattacaatagcatcagcttcatt	2110	1358	1	31969	91061	2092	1300	544448	1239	2093	1357	2085	186826
taacaagattaatgaaatttttaacaaaaaatagggggaattatgtacaagaaaatatcaatgaatgataaagaaattgagcaagccattaacaatgaag	2110	1428	1	31969	91061	2092	186817	544448	1239	2093	1386	2085	1385
ctaatatggctaatattaaatcaaaagtgaaaagtattgctaaacaagaagaatttagacaaagaaacaatgcaatgaaaactagagtaagaaaagctat	2110	1428	1	31969	91061	2092	186817	544448	1239	2093	1386	2085	1385
aactcttcatctttaacattgattaaattcttaagactattaagcttaatttctgcatttgcagggttaaaagctgaatcattttcgtcgctatctattg	2110	1491	1	31969	186801	2092	31979	544448	1239	2093	1485	2085	186802
gatctattatttcgatatcaagcttagtagcaagatctttgatcttttttctatcattagtaaaatcagggttaattttaaataacgaattatggaaata	2110	1428	1	31969	91061	2092	186817	544448	1239	2093	1386	2085	1385
tttaaagaaaggataaatttatgaaaaaatcaaagtttttattacttggatcagtatcatcattagctgcaattccttttgtggctgctaagtgtgatga	2110	197	1	31969	29547	2092	72294	544448	1224	2093	194	2085	213849
tgattttcttattttcatctaatattttcttaacttcatcatctaagcgtttttcttctttttctaactcatctttgcttggatgtcagaaaatatcagc	2110	1491	1	31969	186801	2092	31979	544448	1239	2093	1485	2085	186802
taatggggatactgttgtggtaattgaacataatcttgatgttattaaaaactgcgatcatattattgatcttggaccagatggcggtaaaaatggcggt	2110	1428	1	31969	91061	2092	186817	544448	1239	2093	1386	2085	1385
tgatgaagatccttgaccaaaagcagttcatgttataactggatatgaagagtttcagccaactatattaagcatttcatctctattaattgcatagtag	2110	1491	1	31969	186801	2092	31979	544448	1239	2093	1485	2085	186802
aactttttggctatgaatgtactatgatcgctgcatatagctatttttatatttctattttggtctgatatttcagaatcaattatttctcaaatagatt	2110	1496	1	31969	186801	2092	186804	544448	1239	2093	1870884	2085	186802
aggtgcaccataatttaagatcattgattttatttgttcatctgaaagactttgctcaacgaagttatcaattgtttttttcaaataaaacttatctaat	2110	1491	1	31969	186801	2092	31979	544448	1239	2093	1485	2085	186802
tgaataataaaaatagcgatgaagtttcaaaatttaataatttagaaagtctatacatacttggatatccatcatctactggcgattacttcttagaaaa	2110	1491	1	31969	186801	2092	31979	544448	1239	2093	1485	2085	186802
tcaatttgcgaaatagactattttaaagcaagattcgtaaataaatttagcaaacttaaaaaagcatctttgctcattatgcctcattatgaagataatt	2110	197	1	31969	29547	2092	72294	544448	1224	2093	194	2085	213849
agaagaattgatactgctgttctgactagcataataatgaaactaacagcttgtctaactttactatttccattgtaaagagttaataaagcagtaatta	2110	1491	1	31969	186801	2092	31979	544448	1239	2093	1485	2085	186802
gacttagggttgttatcttcatcaattaaaactaatgaagcattagaaaatgttggtatatcttgactattattagttgcataaactagtcaaattcctt	2110	1496	1	31969	186801	2092	186804	544448	1239	2093	1870884	2085	186802
atggtaaaaccgtgcaaatagtgcctcacgtaattgatgaaattatttcaattattttaaatttagctaagcaaaaagatcctgattttatgcttattga	2110	1491	1	31969	186801	2092	31979	544448	1239	2093	1485	2085	186802
gatatggtttaatattaccttctatgtaaccttggtctcatcaaaaaaagttttttgcctcagaagttaaagatctagaatatgggtaagctagcccaat	2110	210	1	31969	29547	2092	72293	544448	1224	2093	209	2085	213849
cgttcatcagattcaacattttctttaactgattcactgttatattgttgaattagttcatcaaactccatattttgactattgctttcatcaaaaaatg	2110	727	1	31969	1236	2092	712	544448	1224	2093	724	2085	135625
aaagcttcataactcttagcttcttgcctattatttaaagcaatggcgcttaaaaatagttctttaatttcttttctattgtttcaaatgctatttttaa	2110	1491	1	31969	186801	2092	31979	544448	1239	2093	1485	2085	186802
gaaaaaaacaaaaataatactccatttgtgcttcatgatggcccgccatatgcaaatggtagcatccacattggtcatgcgttaaataagattttaaaag	2110	1491	1	31969	186801	2092	31979	544448	1239	2093	1485	2085	186802
cttgtagtcttcaaattttgaaaataattttttattgctttcagcactagcatcaagctcgctaaaaagattttcaaaatactttaatcttgctgaatct	2110	1491	1	31969	186801	2092	31979	544448	1239	2093	1485	2085	186802
ttctggagtttcatttgttgcgtaaccaaacataattccttgatcgcctgcaccaatttcatcgtcatctaaaagcacaccttgtgcaatatcatcactt	2110	263	1	31969	1236	2092	34064	544448	1224	2093	262	2085	72273
attgttgttttaattatttcatttttgttttcatttataagcttactgctagtgcaaaacactggattatatgggcttggtcttgatgcactgagccata	2110	1491	1	31969	186801	2092	31979	544448	1239	2093	1485	2085	186802
gctggtcgttagtgcgagcgacgatcaccacgacgtcgcagtgcgtgccgttggtgatgaaagtcttcgagccgttaatcacccactcatcgccatccag	38289	95486	1	1760	28216	1653	119060	201174	1224	1716	32008	85007	80840
accatccgggacagtttcgtcctccgggtcgtctagccagccttccggcagggctaccttggctggggagccctgccggccgcgggcgccgtcagcgtcc	38289	56	1	1760	28221	1653	49	201174	1224	1716	39643	85007	29
ccgccccctcgcgcactcggcccaggtgccggcgagtgatgtcgaagaactcctcgcggttagccgcatcgcgggtggcggaagtcgcccccatcatcac	38289	587753	1	1760	1236	1653	135621	201174	1224	1716	286	85007	72274
gcgcggcagtgcgaccgggttttcaggatcggccagagtatcgccgatcataatgtcctcgatgccagagatagcggcgatgtcgccggcgatcatttcc	38289	382	1	1760	28211	1653	82115	201174	1224	1716	28105	85007	356
cgctgatcgcctgtcgctacaatcgctcctgccggggaagctctgggttaacctccggccacgtctccagggggtgagacagtacgcggtcgacctcacc	38289	56	1	1760	28221	1653	49	201174	1224	1716	39643	85007	29
cgcattacccgctcctacggtttcgtatctctgctggttccagttcttggcctcatctcattcttcgtcgttgacggcgcgatgaagaaccacgcgctgc	38289	95486	1	1760	28216	1653	119060	201174	1224	1716	32008	85007	80840
gccttaccgctggccacaccactggtggcgtcctcgaccaccacagcattttccgcattggcgccgagctgctgcgcgccatacaggtacgtatctggtg	38289	40324	1	1760	1236	1653	32033	201174	1224	1716	40323	85007	135614
ggtcagcatcatcggggctctggcacgtgtcgcggataatagtgaggtcgtcaaggcttccacgagcgccgccgaggaagacgagaccgcccaagcggat	38289	56	1	1760	28221	1653	49	201174	1224	1716	39643	85007	29
tctgccctgaatagtttccgcttcacttattggatttgccctgaaaagcagctgtgtgtgcaatacgatcggttttatggcgaccccttatcccagtagc	38289	294	1	1760	1236	1653	135621	201174	1224	1716	286	85007	72274
gatctccggggtggtgaagccctccatgcccttttccaggatgaagccggcgaagccatcctcggtgcgagcccagacgacagccacgtcagcgacgggg	38289	303	1	1760	1236	1653	135621	201174	1224	1716	286	85007	72274
cctggttgtcgatgaccttggtcaggccggagtcgaagacggaggagtgcgggtcgccgacgatgtcggtggagaccagcggagcgtcgtcggagtactt	38289	587753	1	1760	1236	1653	135621	201174	1224	1716	286	85007	72274
gctgccgaccctaccgcgcaaatcggttccctaccgcggcggccactacgaggagctggacctcgaggcagcgctcgaagcgcacccggagatcgtcctg	38289	56	1	1760	28221	1653	49	201174	1224	1716	39643	85007	29
acaccatcgttgagcacgcttggaaggaaggttggatcaaaccgatcaagccgagcttcaagacgggccagcgcgtggccgtcgtcggttccggtccggc	38289	95486	1	1760	28216	1653	119060	201174	1224	1716	32008	85007	80840
ggtgaagctgggcagccaccgcatcctgttggtgctgatcaccgacacggggcgcgtggatcagcgcaacgtggatctaggccagccgatcagtgacgac	38289	294	1	1760	1236	1653	135621	201174	1224	1716	286	85007	72274
tgccaatcttcggcattgccggcagcatctggatgctggtgcaggtcaacgagccgaacacggtgctggtcgataacgtcggcgggttcgtcggcggtat	38289	305	1	1760	28216	1653	119060	201174	1224	1716	48736	85007	80840
ccttctcaatgacgtcggtcttgaactctccgtccgcgatggcctccagctgagcgatggcaacctcgaggacctccaccgcgtcctccttcaagttctt	38289	56	1	1760	28221	1653	49	201174	1224	1716	39643	85007	29
gacccggacctggtggtcaacacgggcgacaacctcggcgaggaggacggcgtgccgggagtactccgcgcgctcgggccactgctggaacgacccggcg	38289	587753	1	1760	1236	1653	135621	201174	1224	1716	286	85007	72274
ggcagcttcttcatctcgcggccttcgagggcctcggcgaagcggtcggcctcgtccatcaggcctaagatctcggacttgttcagatcggcaatgctaa	38289	287	1	1760	1236	1653	135621	201174	1224	1716	286	85007	72274
ggacaccgtcctggccgagctggcggaaggccgcctggcggaagaccgtgcagagctggtcttcctggataccggctatcactttgccgaaacgctcgag	38289	518	1	1760	28216	1653	506	201174	1224	1716	517	85007	80840
ctggtgatgctggccacgatggtgaggtggtggaagggatggccgtggcggcgtccacaagaaacagcgcccaagataaagcccaagagaaaacccaaga	38289	40324	1	1760	1236	1653	32033	201174	1224	1716	40323	85007	135614
cgcgaagctggtcgtttttgctaactccgtctccgacaatccgtttatggctggcgcctaccatggtgttgaagagcaggactgcgttatcaacgtgggt	38289	1398	1	1760	91061	1653	186817	201174	1239	1716	1386	85007	1385
aaatgccgccaaatcccttgtccttcagccagcctgcgtcgcgcagacgcaccttcacaccatccaggtcttccacggccttcttggcctgaattgccag	38289	305	1	1760	28216	1653	119060	201174	1224	1716	48736	85007	80840
gctgcagtctctgtggggcgtggtgcagggcgcgcagtacgaggatctgcgcaggcaggcggcccgtgggctggtgcagctgtccgaggaggcggaggcg	38289	40324	1	1760	1236	1653	32033	201174	1224	1716	40323	85007	135614
tccggcggctagcggcacaattactactttgctggcgctggacggctgatcgcggccgatacttatcgagaagggcgccttcgggcgccctttcttgttt	38289	40324	1	1760	1236	1653	32033	201174	1224	1716	40323	85007	135614
cccggcagggacttcacaacggaaccggtggcgatgatgcagttgtcgaaggtgatggtcttgcctgcgtcgtcgccgtcggagacctcgatggtcttgt	38289	303	1	1760	1236	1653	135621	201174	1224	1716	286	85007	72274
tacgtcactgtgacgtattcggctcgcacctccttaggtatcgccgctgtcgcggagagcatcgttttccctttgcggagcacctactaatggtttcggc	38289	1426	1	1760	91061	1653	186817	201174	1239	1716	1906945	85007	1385
accacgatcctacgcagggggaccggcagggcaacgacgtgggcacgcaataccgttcgtgtgtgtacacgcaggatgctgaacagttgggacgcgtgcg	38289	35	1	1760	28221	1653	31	201174	1224	1716	32	85007	29
acgcaccgcaagctgacccgctagtcggacagctcagcggcgtaggccaatttgctggcctgcgccgcctttctcgcttaaaaccgtgtgacaacgtgaa	38289	40324	1	1760	1236	1653	32033	201174	1224	1716	40323	85007	135614
ctggtggggccatgcggtttggtggccaggctccacaggtacggtgcccagccgagtagggcaattgcaatggaccccacgccgattgtcaccagccgga	38289	294	1	1760	1236	1653	135621	201174	1224	1716	286	85007	72274
gtacccagacccggcatcagcagcagccaaaagcccatgccgatccaagtgagggagcgctgcagcgaagagtgcggcgcatcaaagctggacggctggt	38289	644	1	1760	1236	1653	84642	201174	1224	1716	642	85007	135624
ggcctgtaccgccgcgcggaggatgtgcgcttcctgggcagctggccctcggcggaagctctgccggtcgtggagccctccatcacccatccactgcatc	38289	40324	1	1760	1236	1653	32033	201174	1224	1716	40323	85007	135614
tccacaccgatgaaggcccacacggtgaacagcatcatgcccttgacctggtcgcctagggaaagtgcctgatcctggttctcgccgaaggtggcggcgc	38289	550	1	1760	1236	1653	543	201174	1224	1716	547	85007	91347
ctccgggcagctgatcttcaggccctgccgctgctcgactgcgcggacgaagtccccggc	38289	287	1	1760	1236	1653	135621	201174	1224	1716	286	85007	72274
cgtgatggtgttcaacgtgccgcacgagttcatcgcgccgaacgggttgctggagaagctgtcctacgcactcatcggcgtgcaggccggcggcaccctg	38289	518	1	1760	28216	1653	506	201174	1224	1716	517	85007	80840
ccattgatccagagacgagggtgccgatgtcggtgctatacgaggagcggacgcgcaggggcacgtcgaatgcgcgggcgtattccacgctgcgcagcat	38289	305	1	1760	28216	1653	119060	201174	1224	1716	48736	85007	80840
gatcgacgaggacccgatactgggttcccggctccagcagcaccgcaccatcggaacccaccacgttggcgacggtggcgggaacgctacgcagctccag	38289	294	1	1760	1236	1653	135621	201174	1224	1716	286	85007	72274
ctcgccacagcacggcgcgatcagggcgaaaagggcacgcccggcttgagccacctgcgcatcctaaacctggaggccgagttggatgggcgtagcgcag	38289	294	1	1760	1236	1653	135621	201174	1224	1716	286	85007	72274
gcggtcgtccttaatttgcgggcgcagggcaagttcgcccttcttgcaggtggccgagccttgtgttcccgtggaaccggtggagctggcagtgctgctg	38289	303	1	1760	1236	1653	135621	201174	1224	1716	286	85007	72274
cagacggttcgtggcgtggggtacgtattgcgtaagccccgcgcttaagacctgattcctatgtccaacgcgcaaaactctagtgcgcctgattctgctg	38289	1307	1	1760	91061	1653	1300	201174	1239	1716	1301	85007	186826
tggattccatcggcaccgtgctggtcggcgccctggccggcccgtgggcgggcctggttaccggcgtgctgtccgccctggtctggggcacgttcaaccc	38289	287	1	1760	1236	1653	135621	201174	1224	1716	286	85007	72274
acaggtcgttatgcaggcgatggacatggaggccgattcgctgctggttggtgcgctggttggtctgacgattttcatgggcactggcgcggtcgattgg	38289	550	1	1760	1236	1653	543	201174	1224	1716	547	85007	91347
caccctgggatcctccagcttcggttcctcggctggttcttcgctgacagggtcttcgctgaccggttccttgggctcttcgctggcgggctcttcgctg	38289	303	1	1760	1236	1653	135621	201174	1224	1716	286	85007	72274
tcgacaaccttgccgatgcggcgcaccagacgggcaccggcgccccgccagccgtcctctagaaactctcggccgtcgctgagatccagcgggcggctcg	38289	305	1	1760	28216	1653	119060	201174	1224	1716	48736	85007	80840
catgcgggtggggaatgccttcggggccaagcgggtggccatggagttacccacggggcttagcatcagctcgcccattgtgaacaggaacaggatcagc	38289	274	1	1760	188787	1653	188786	201174	1297	1716	270	85007	68933
ccaagagggcgaaggtgtcgcggcgaaggccctggagtccatgggcatctccctggatgccgtgcgcaccgaggtcaaggacatcatcggcaccggtggc	38289	287	1	1760	1236	1653	135621	201174	1224	1716	286	85007	72274
cctgggccaggtagtagttgcccagcacagaggagaacgccaggaagaacaggataatcgtgatgaagtgagtgccccactcgcccacctgtgcggacag	38289	587753	1	1760	1236	1653	135621	201174	1224	1716	286	85007	72274
tggcactgttgcacatggatgatccgggcgctatctggacctaccaactggaaaacgcttacggcctcgggtccattgagccgaacccggattggttctc	38289	554	1	1760	1236	1653	1903410	201174	1224	1716	122277	85007	91347
accccgcgtgacttcaccgttaaacccgcagccgtcatcggtgacctgcagcttgtctgcagtgacgctcacccagcacgtgctcgcaccggagtgccgc	38289	346	1	1760	1236	1653	32033	201174	1224	1716	338	85007	135614
ctccggcgcagtgctggctgccgccgcctgcgtagagctgatgggttcgcgcggctgggcattcgccaccgccatcgtcatcgtcacgctgctgacattc	38289	40324	1	1760	1236	1653	32033	201174	1224	1716	40323	85007	135614
tctgcaccagtccgtaggagccaccgccggagtagtccatcaccggcgtgtggttgctgcgcacgtcgtggtccggcgaaatgcggaactcagctgcctc	38289	347	1	1760	1236	1653	32033	201174	1224	1716	338	85007	135614
actcggcgatgtgcaactccgccatatctgcgaacacacgctcgccgacggtgatgtgaaccccggggagcacgccgtgctcggtgagataacgcaccag	38289	56	1	1760	28221	1653	49	201174	1224	1716	39643	85007	29
aaatggattccggcggggcgatggtcaacggtgcacccgagttgaaggacggcatgggcgcccaggtgtggtcgatcaacaagaacggcgccgcccgatc	38289	287	1	1760	1236	1653	135621	201174	1224	1716	286	85007	72274
atcggcgtgtggttcatcgcgcgtgttgatgatggggcgcgagcgagtcgtggcgctggacacgccctcccaaacgtgatcggcgcgctggctcatggtg	38289	317	1	1760	1236	1653	135621	201174	1224	1716	286	85007	72274
cgacggactcgaccacggcggggtgttcgatgtcggagctggcgatcacgtgcgcgccgcggtgggccttcgaaccaaacgcgagcccctggatggcgat	38289	294	1	1760	1236	1653	135621	201174	1224	1716	286	85007	72274
gctgcacaattttatcctgccttctgttcttatcttaaaaactttccgcttcttaatttgtaaatcttctttcgatccaaaacagttaatgaataccgtc	959	1352	1	1553900	91061	213483	81852	1224	1239	958	1350	213481	186826
cgtattcgtacccagtgaaccacccactggcgaactcagggtgattttgaaggtttcgctatattcttccgtgctgttatccaatatcggaattgatatg	959	83554	1	1553900	204429	213483	809	1224	204428	958	810	213481	51291
aggtcatttcaaaaaagaaaattcaatacaaagacactgtgcttgaagaaatggatcttgatgccattttaaagctgaaaccccagattgttctggttga	959	1396	1	1553900	91061	213483	186817	1224	1239	958	1386	213481	1385
tcatgcttaagtacattttcatcacttgttgtttcctgaccgcctgcaacttttccgaagactcgaaggtgagtggcaacactccacagagtgcccctga	959	1396	1	1553900	91061	213483	186817	1224	1239	958	1386	213481	1385
ttacaagtaatgccatcatagtttggccttataacaccagcattgacaaatgcctcatatacttgcgtgaaatggcgattttcatgcatttgttttattg	645	1308	1	1236	91061	84642	1300	1224	1239	642	1301	135624	186826
atacttttggaattttatagttatgaaacagataaaaacaatcaggacatatatagctttatatctaaaaaacccctcccagaatggagaagattttata	645	1491	1	1236	186801	84642	31979	1224	1239	642	1485	135624	186802
agcaaacttgagacaaataaaactaataacattagttatttatctcctcatctttttttcttttatcttttatttttgattttataagttcaaaaataaa	2107	1491	1	31969	186801	2092	31979	544448	1239	2093	1485	2085	186802
ttaatgatttgcgaaatttacaaatgatatttatctgaaagtaatttagatattaatgatgattttgtaaatcaagccttttcacttgaagaaaataaag	2107	1491	1	31969	186801	2092	31979	544448	1239	2093	1485	2085	186802
aattgatctttcaaatgaaaaaggttataaaaaagcaaaagcctttattgaagctctagtaaaagaaaaaaaagaaattacagcttatcgaatattaaat	2107	1491	1	31969	186801	2092	31979	544448	1239	2093	1485	2085	186802
tcattgcgttgctgcaaacaaaaattttgtggttgtctcttctgaaatcaacttagatatttttaacttacttgaatcaatagaaaaagttgaatttaaa	2107	1491	1	31969	186801	2092	31979	544448	1239	2093	1485	2085	186802
cattgtaaaaactaacaaatgaaaaaataaaaaagataatttttgatgagttacttaaaagatggaaagaattttttttaatagtgataacataggattt	2107	1491	1	31969	186801	2092	31979	544448	1239	2093	1485	2085	186802
tctaataaatcaaaggcctcttttatgtcatcgagtaaataatcacagtagtctaatttagaaaaagaagataaagccataaaaaaaattataatcattt	2107	1491	1	31969	186801	2092	31979	544448	1239	2093	1485	2085	186802
cacaatgctaaaacttaattttatgtctattcaagaaagtggggataatattaaaccaataattaataaggagtcttgaaaatgtataaaaaaatacatc	2107	1491	1	31969	186801	2092	31979	544448	1239	2093	1485	2085	186802
taagcatttatttaaacattttaccacttttataaaaatgagctaataaattttagctttttttactagtattaaatgataaaacgtaaatttttataag	2107	197	1	31969	29547	2092	72294	544448	1224	2093	194	2085	213849
aatgaaaagtttaattaatcttagaattcaaagatctcaaaaaagaaaagatgctctaagtttttaaacattaatatttaaatttttttaaactaaatat	2107	1491	1	31969	186801	2092	31979	544448	1239	2093	1485	2085	186802
agtttagtgtgtatttatgacgtttgaaaaaaacttcattttgatatgttttaatgatctcagaatccaaagcaacttcatatcctttttgaggattaaa	2107	1396	1	31969	91061	2092	186817	544448	1239	2093	1386	2085	1385
tgattttgagtttttgtctgttcattttgtttacaagaaatagctattggcgctaaaactaaaaaagatgtcatagcagaggaaactaaaagtttctttt	2107	1491	1	31969	186801	2092	31979	544448	1239	2093	1485	2085	186802
atcaattccagcatcttttaaaatttcaactggtcagtctcttccacctgcacttaagaatttattgatgtaaaattctagagcttgcttaccttcttct	2107	1491	1	31969	186801	2092	31979	544448	1239	2093	1485	2085	186802
ttttataagagttttaaaagtaaaatttgttagctaaaaattaagttttaaatttaaattaaaaaaacaagtgtctttagataaatataaatctacactt	2107	1491	1	31969	186801	2092	31979	544448	1239	2093	1485	2085	186802
tttgaattttgagcatgcaaaattactggaaagtaattttttgaatctttgctatatttgccacttaaagaacttattaatttagtaagagttttttgaa	2107	1491	1	31969	186801	2092	31979	544448	1239	2093	1485	2085	186802
atgcaactactggaggatttacattaatagtttttacaattagtggtgaaaaagcttattcaaaattgaaatttgaatcaggtgttcatagagttcaaag	2107	1491	1	31969	186801	2092	31979	544448	1239	2093	1485	2085	186802
aaaaagaaattatggttatccaaagaggatatgaaaatatcaagattctttatggaattgaaagtgataataagttttttaaatactacaacaaagtctt	2107	1491	1	31969	186801	2092	31979	544448	1239	2093	1485	2085	186802
tttagaattaatctttcagaagaagaatttattaatcaagttaaaaaaatcaatatctcagttattagtcaaagtcaaagccttgttcctcttgataaaa	2107	1428	1	31969	91061	2092	186817	544448	1239	2093	1386	2085	1385
aagttttggaaattctagaacttatgattttgaaattccaggttttgcttcggagcgtttaactaataaacaagctattgaaagagcaattactgaaatt	2107	1496	1	31969	186801	2092	186804	544448	1239	2093	1870884	2085	186802
aatgctaaagttgtggctttctagtgcatctttaattttttgaagttttgcttctaataatttagcttttgttttaacttcaaagctaaatttattagtt	2107	1428	1	31969	91061	2092	186817	544448	1239	2093	1386	2085	1385
aagtgagctaataaataataaaaatgacctagaaggttatgtacaaaacactttagtttctaaaagaccaattattccttttgtcaaagattttgacaaa	2107	1496	1	31969	186801	2092	186804	544448	1239	2093	1870884	2085	186802
taattgatccttatgttagagtctatcctattgcaattttaatgggtatgattatttcaattttaacagttgcttttttttgaagaaaagaaaaatttaa	2107	1396	1	31969	91061	2092	186817	544448	1239	2093	1386	2085	1385
atcaaaaagtcagtgtgagttagtttttctagtaatggagtgtctttttttactgtataggctcgaatgaaatcagtatttgaattaagagatgaactta	2107	1491	1	31969	186801	2092	31979	544448	1239	2093	1485	2085	186802
aatttcaaaaataaaaaaagagcaagaacaaaaagaaaaaaaatcagaattaattgatgatagagtcttttttttactggcaaatttacctaatatcatt	2107	1396	1	31969	91061	2092	186817	544448	1239	2093	1386	2085	1385
tccacagcctccagtaaaacctaatgaagagccaaaagctccagaaacaaagccagaggatcctacaaaatctcaagaaccaaaagagtcagaaaaaaaa	2107	1428	1	31969	91061	2092	186817	544448	1239	2093	1386	2085	1385
ttaaacttataaaagcaagtaatttaagtttcataaaaatttttttattctagagtttttagaataatttttattaatcaaaaaaaggacaaaaaaacct	2107	1491	1	31969	186801	2092	31979	544448	1239	2093	1485	2085	186802
tttttcattgcgttttttcaactcttaaaatgaaaaatttattcatatttgtcaatatatctaaagaaaaacttttaagcagttttgatctttttttgag	2107	197	1	31969	29547	2092	72294	544448	1224	2093	194	2085	213849
caagaagccaaagattttttagcaacagtttgataaggtttttgtcctgaaattaaagttagctcattaataacttcttcaattgctttagcatttgtta	2107	1396	1	31969	91061	2092	186817	544448	1239	2093	1386	2085	1385
catccttgctttaattaatttatgtctttattgtattaaagtaattaattttaatcacctttacaaaagatatatatttgttatttttaaaagattttat	2107	1491	1	31969	186801	2092	31979	544448	1239	2093	1485	2085	186802
tttcgttaaagtcaaaatcatcttcagataaaattgaatatggattttcataaaagttttttaacttttggctttctggctcttttgtttctaatttttt	2107	1491	1	31969	186801	2092	31979	544448	1239	2093	1485	2085	186802
ctctggtataaaagcaaaaattatcaaaaaaatagaggtgcttagtcaaataattattgatagaatttttactctttttgacataattttccaattaaat	2107	1496	1	31969	186801	2092	186804	544448	1239	2093	1870884	2085	186802
caaataggacatttatagtcagttgcaggaccaaaaattaactcatcgaaaagcccatgtctttctggtttataagatttatagttaattgtctctggct	2107	1496	1	31969	186801	2092	186804	544448	1239	2093	1870884	2085	186802
agtagctgatttggttaattgatcaagtgcttcaaaacctgattcaaatagtgctgctatgtttttaaaagaatttactgaagaaaaagattttgttcat	2107	1396	1	31969	91061	2092	186817	544448	1239	2093	1386	2085	1385
agattcttgatatgaagttggtatttattatttagaaaaagatccaagtaaaaaaacccaaattttaaataatataaatcaattttatgaagctaaaaaa	2107	1491	1	31969	186801	2092	31979	544448	1239	2093	1485	2085	186802
gaagctagtgcaaatgttgaatagattaaaatcttttttttcatttagattacctccatctaaagattttttaaaacatacaattgttttattataccaa	2107	1491	1	31969	186801	2092	31979	544448	1239	2093	1485	2085	186802
ttatttgctaaaaacttaacttcttcaaaatttgaacctatcaaaatttgaataaatctaaaaatacctttatttaaaacactacctctatatgattcat	2107	1496	1	31969	186801	2092	186804	544448	1239	2093	1870884	2085	186802
aaattaaatcaaagaaagaataactaaaatataaatttttttagtaaaactatttgtttttcatcaaaaataaaaagaaatataagcaaatattcaaact	2107	1491	1	31969	186801	2092	31979	544448	1239	2093	1485	2085	186802
tctttaaagtttaatgaaatcgtttatcaatagggggtttaatgaaaaaaataaaaaaaatattcttaggttctttgttttttgctatgcctttgttgag	2107	1491	1	31969	186801	2092	31979	544448	1239	2093	1485	2085	186802
attactaaaatcttccaagataatatgagtcttttttttatcagtttctattccataagaattttttcttttttgctctacatactcactataattcctt	2107	1428	1	31969	91061	2092	186817	544448	1239	2093	1386	2085	1385
attatcaataaaagagcactataaaaaagttcatttagagaaaaaagaatttttaaatcaaaaaattttagaaaaaaaacaatctcctctaaacattcaa	2107	197	1	31969	29547	2092	72294	544448	1224	2093	194	2085	213849
ttttcattttaaagcaacatcaaatcaataggaactttttcctctaattttaaaaagtgcattaggatcaacataaccaatgttaagctcataataatta	2107	1491	1	31969	186801	2092	31979	544448	1239	2093	1485	2085	186802
tggcaattataacattttttaattttaaaaataaaaaaataagtagctcaaaaacctaagttttaaggttttgcagctacttattatttgagtgaggaaa	2107	1491	1	31969	186801	2092	31979	544448	1239	2093	1485	2085	186802
ccaattgaaaattacacaactaacaaaaagtatgttctttaatcaaaagaaaacattgaacaaaaacctttagatgaatctctttacattccagatcatg	2107	470	1	31969	1236	2092	468	544448	1224	2093	469	2085	72274
acatttttttatttaaaaactttaaaaaagatcttcaaaaagactatgaagctgataatttagaatatctttataaagaagaatatgctgatattcattg	2107	1491	1	31969	186801	2092	31979	544448	1239	2093	1485	2085	186802
tttaaaaaatagccttttttttaatttattttaataggctcttgcaaagtgagtaaatctcttaccatgtaattacaaattagacatttattcttgtgaa	2107	1491	1	31969	186801	2092	31979	544448	1239	2093	1485	2085	186802
tgaataactattttggttctttgattttaaaaaattttgaattaaaagttgatgttaaaaaaccagatttgaatatcaacattgaagtaggtagacacca	2107	1491	1	31969	186801	2092	31979	544448	1239	2093	1485	2085	186802
atatcttagagacattttgaaaaacataagcttttataaagctatatatataaggaactaaaatgactaaaaagaaaaatcaagaaaaatacatcaactt	2107	1491	1	31969	186801	2092	31979	544448	1239	2093	1485	2085	186802
atagtcatcaagtgttccaaatttactaaaacttgcaacaacttcatcttttagagaaatattttctcaattatattttctaaaagtaggtatttcaaaa	2107	1491	1	31969	186801	2092	31979	544448	1239	2093	1485	2085	186802
ataaaaaactataaaactaataaaagtataattgagcgtttagaattaaaaaaattctgtagtagatgcaaagaacatactatccacaaggaagaaaagt	2107	1491	1	31969	186801	2092	31979	544448	1239	2093	1485	2085	186802
cgtcgtctcagtgttttttaaggttaatagctgattcatcaaaagctttttgttcagctggagaaaggtcgtagtttttaacttcttctcatccattttc	2107	210	1	31969	29547	2092	72293	544448	1224	2093	209	2085	213849
aaataattacaatcaaggaaaaattaatcaaaaagaatatgaaatattcttacttttagtacaaaaatgaaaaaatgaaataaaaaacttttttatcaaa	2107	197	1	31969	29547	2092	72294	544448	1224	2093	194	2085	213849
ggtagtggtaaatttactattaataaaagagaagcaaaagaatatttaaaatcagatatttatatcaaagatgctcttcaaccttttgatttaactcaaa	2107	1491	1	31969	186801	2092	31979	544448	1239	2093	1485	2085	186802
aatttgaaaacgactacactggaacaattgatgaaattattgaccagctaggtgagagtattaagggtgaatttacacttattttttttataaaacaagc	2107	1396	1	31969	91061	2092	186817	544448	1239	2093	1386	2085	1385
gataaacctttgccaactcctaaaagaaaatccataaaagatattttaaaagtagactatgaaaatgaacatcattaccaagaagctttaatttctcaac	2107	1491	1	31969	186801	2092	31979	544448	1239	2093	1485	2085	186802
ccagcgtcaataattgcaattgatttttcatgatggattactaaggtggattttccaatttcatgaactccacctaatccaaaaattttagtatatgaca	2107	1428	1	31969	91061	2092	186817	544448	1239	2093	1386	2085	1385
gtagagaaatgaaattttgaaaatctgattgacggttttgattcacaaaatgatgatctagcaaaaaagatatttatgtgtttagaagtcctttatgaat	2107	1396	1	31969	91061	2092	186817	544448	1239	2093	1386	2085	1385
cttcaagttttttataattacaacaacattgccatcaaaaatggctcaccaactttacttaatttaaatgagcttttggatatttacattgagcatttaa	2107	1491	1	31969	186801	2092	31979	544448	1239	2093	1485	2085	186802
tttttctgaatttttaactcttttaccaattgaaccaactgaaataaatgaatcatatgcaaataaaacagcaggaagagcagctattacatttgcaaag	2107	1428	1	31969	91061	2092	186817	544448	1239	2093	1386	2085	1385
taagcaagaaaagcaaagtgactataaaacatagactttagataaatttaaaatattaaaataatcttcaatttgaatttgaaaaagatgtttttaaata	2107	1491	1	31969	186801	2092	31979	544448	1239	2093	1485	2085	186802
aaaacggcgtaaaagctcctctgttttaccagaaaacataggtcctgttattacttcaatcattcctttattaaatctgttgtacatgttcttcctaata	2107	1428	1	31969	91061	2092	186817	544448	1239	2093	1386	2085	1385
taattgtctctccttctttaataaacataggaacttcaagttcatagcctgtttcaacaataacttttttttgtggattagttgtggtgttacctttgac	2107	1396	1	31969	91061	2092	186817	544448	1239	2093	1386	2085	1385
tgacaactttagtgatgttattgaaaaatttacaatagttaacacaacagatatctatgcttttgcaaacaatattatttcacttttaggcattttaatt	2107	1496	1	31969	186801	2092	186804	544448	1239	2093	1870884	2085	186802
catttttgcttgttatttcattgtttttatattttttaatcactgttttccttaatatattttttaatattttcaatgttgggattaattagatccacaa	2107	1491	1	31969	186801	2092	31979	544448	1239	2093	1485	2085	186802
tttctaaaattgaacttaaagaaaattctcaactaaaacaaaaacttccttcacaattcaaagaaagtgatctaaatctaagtaatttaaaagttttagt	2107	1491	1	31969	186801	2092	31979	544448	1239	2093	1485	2085	186802
aattctttaattgtttcatcattgatttctttggctttaggtttaaaaactttatgaactagaattttaaaaacactttctttacctgcatattcttcaa	2107	470	1	31969	1236	2092	468	544448	1224	2093	469	2085	72274
gcccattagtcaatttttaaaaaataacaatgccatagttagagtttttgataaatccacaggttcaaaaggcactgaagaagctgatattttaattgtt	2107	197	1	31969	29547	2092	72294	544448	1224	2093	194	2085	213849
gcgaaaaattggaaaaattaaacttgaagttgaaaaattccaagttgaaaatccaaaagttaatggaaaattagatgtcattaatgcttcatttaatgtt	2107	1491	1	31969	186801	2092	31979	544448	1239	2093	1485	2085	186802
ttcacttgaagaaaataaagtacttaaattaatattaaaaaataaaactaaatttgaaaatttaattagtaaatttttaaaatcaaatagcttaaaatga	2107	1491	1	31969	186801	2092	31979	544448	1239	2093	1485	2085	186802
tgaagatgatcaaaaaaatgtctatgttgatcttccgggttatggctttgcacaaatgcc	2107	1117645	1	31969	117743	2092	49546	544448	976	2093	308865	2085	200644
tcatgcttctacatgatttccaattttcatgattttcattttacactaacaaagctttttttgttttagaaataatctaatttaaattttaaaattagtt	2107	1491	1	31969	186801	2092	31979	544448	1239	2093	1485	2085	186802
ttgtcatcatctctaattaaaaatggtagctcttttgaagtatttaaaacttcatattcacttacatgcacttcaatttcacctgattgtagatttggat	2107	1491	1	31969	186801	2092	31979	544448	1239	2093	1485	2085	186802
gttcataatttaactaatgagttttctacttttttagaattaaatcataattacacttcttttatgtattgaagtaatgattcaataccagttgatagtc	2107	1396	1	31969	91061	2092	186817	544448	1239	2093	1386	2085	1385
gcggtcgatgtgtcgaccgtgacgaacctggtctccaccttggtttcctgaggtgtgccgccgcccgcggccgcggccgcggccgcggcgatggtgcgga	1809	28450	1	1760	28216	1762	119060	201174	1224	1763	32008	85007	80840
ataaccgctgggcggttgacccaaccggtcgacctcttcgcgcagcgccagcaactgctgccgggcttctttaagtgtttccattaatttggagttgcgg	1809	287	1	1760	1236	1762	135621	201174	1224	1763	286	85007	72274
gtgtttcgcgttcaacaggaactgggcgtgccggtgaagctggttgggctcggcgaaggccccgacgacctggcgccgttcgaacccgtcgcgtttgtcg	1809	287	1	1760	1236	1762	135621	201174	1224	1763	286	85007	72274
accgcgccggtgcccgcgccggctgtggcggtgagcgtcggagtgcagcggccggcgctcgaactcatcggcgtcggccacgagtacaacatcggcaccc	1809	28450	1	1760	28216	1762	119060	201174	1224	1763	32008	85007	80840
acccgttccgccgacaccgcgccggcgtgtagccgggtagagcgacctggccgccggccggcgcctgtactaaccggactggccggcgccgcccgcggcg	1809	287	1	1760	1236	1762	135621	201174	1224	1763	286	85007	72274
gggtgcatcggctggcggtctcgcatgcgttccattcgcccctgatggagccgatgctcgaggagttcgcgcggatcgccgcccaggttgaggcgcggga	1809	28450	1	1760	28216	1762	119060	201174	1224	1763	32008	85007	80840
cgggcaccgccgccgagtcgggccgcgaggcggcgcagcgctcagcgcggactcggtgccaggaagtggaacggcgcggccggctcgaccttctgcgaca	1809	28450	1	1760	28216	1762	119060	201174	1224	1763	32008	85007	80840
ccaccgccaaaaccaccttggccaccgaaatcgccaaagccgcctgcctggcctgcgcctgcgccggcgttgccaaatccctgcggaccatcagcagaac	1582	347	1	91061	1236	33958	32033	1239	1224	1578	338	186826	135614
ccggttttggccatgccgcccccagcatttttaaacagcgatccagccatgacgtcggcgccgacttcaagtggttcggttgtttcggaaaattcgccat	1582	317	1	91061	1236	33958	135621	1239	1224	1578	286	186826	72274
tttcgcggtgaaaagaataaggaaggtagtatggccgaacgcttcgccgcgcttggctacgcggttgccgttccgaattatcggctagcaccggaagcct	1582	95486	1	91061	28216	33958	119060	1239	1224	1578	32008	186826	80840
tgcttggcggcttgacgtttaaccacttcggccgcggcctgcgccattttggccgtttgggcggctttttgggcttcgaaggcggccactgactgggcgg	1582	346	1	91061	1236	33958	32033	1239	1224	1578	338	186826	135614
atgacgctcatcctttcttttgactcatcctatggcaggttttcttttcgtttgagctcgttgagaacatcgatgctaaggctcattgcaggtgccacaa	1582	727	1	91061	1236	33958	712	1239	1224	1578	724	186826	135625
gcagtacacagtcgtgccatatccagtgaaatacctcagagaatattggtatagtatactgagacagcatccggagtatcgatagatcaacaataattaa	1582	1117645	1	91061	117743	33958	49546	1239	976	1578	308865	186826	200644
aaacgatcccaataaggctaaaatcaatgaactgctcgccacgatttccagtaaggagcgggctcgtctgatgaacgaagcggtcgataatcagccttcg	1582	210	1	91061	29547	33958	72293	1239	1224	1578	209	186826	213849
agtctgatcgggcttctaagtccgattcggcaagcgattcaacttcgacttcggagagcaagggtgctggcagtgaaagtactgctagtcaatccacatc	1582	34085	1	91061	117743	33958	49546	1239	976	1578	34084	186826	200644
ggtagattataaaaggctagcgtgctcatcatcaacttgccagtgaagtcttgctcagcttgggactgggcaacgcggtgataactattcaccagttgat	1582	2096	1	91061	31969	33958	2092	1239	544448	1578	2093	186826	2085
attgaaatcagtttctgaatctcgtcaacagcaaatatcacaccatcgtcgcagtccacgtgactgcgtgaattgaaataaactttccacgtcatgccta	1582	1408204	1	91061	447830	33958	1783343	1239	74152	1578	1408194	186826	1783344
accataaacgatgtcggccggatccagttgggtttgggcgctttggtggtggacggcattaatcatttcggtcatttcttcatccgtgacatcatgaaca	1582	339	1	91061	1236	33958	32033	1239	1224	1578	338	186826	135614
cggtagtttattattaagatgcttataaataggcatttaaccggcgtataacaggttggcggaattgtctttgttttgggacattaaaaattggcagctt	1582	2100	1	91061	31969	33958	2092	1239	544448	1578	2093	186826	2085
tcttgacagaagccacctcgggttataagctttttgctattaagaataaatgagaagaaattgtttttaaaatgtgaaaaatttgggtattttggacatt	1582	197	1	91061	29547	33958	72294	1239	1224	1578	194	186826	213849
tggacttgatgaagatggctaaggactggcccaggccttcctgtttatccggcggcacgagtttggtgtcgcgcagcagtagcaacagcgcagcgccgat	1582	518	1	91061	28216	33958	506	1239	1224	1578	517	186826	80840
aaggtaggcgcaacataaggctctttttgccctttgaacttcaactggacatcaatcaccctgtgcgtttttttgtcggttttataatgcaaatattcga	1582	213	1	91061	29547	33958	72293	1239	1224	1578	209	186826	213849
agagctatcatatggtgggtttggcgttttccatgatgaagcgattttgccagctattgcgggacagattcccattaatttgaagaacaccaatcatccc	1582	210	1	91061	29547	33958	72293	1239	1224	1578	209	186826	213849
atacttttgacttgagttagactttcattttgattttcttcaatctttttagcaatttttgcaaaagcttcatcacttgtatttttcagctcatgtatct	315405	197	1	91061	29547	1300	72294	1239	1224	1301	194	186826	213849
tgtaagactgatttttatttgtgtcaaacaaaagcaattgtggtaattaaattattcgatgattttttaattaatagcaaaaagttagtgccacaacctt	315405	1117645	1	91061	117743	1300	49546	1239	976	1301	308865	186826	200644
accttcatgggctttaatatcttctttgatttttttcatttttgctacatctgcaaatgcatcactcatcttctactttgctccttaataaagtaatttt	315405	210	1	91061	29547	1300	72293	1239	1224	1301	209	186826	213849
tgattaatttttacattttttaaatttgttagaattttgttatgttcttttatatagaatcttactgaaacagcgtgttcaccttcattaataaagattt	2151	1396	1	31969	91061	33925	186817	544448	1239	46239	1386	186328	1385
gttcaatcaaaaatagaactgttatcaaataacttaactaaaaaatatttatataaatttcaaaaagaaatcattgataaactaagttatcgaagacata	2151	1491	1	31969	186801	33925	31979	544448	1239	46239	1485	186328	186802
cgatagatgaaattcattctttaactaattcatttacaactaaatcatttttactataaagatcaaatatttctttacctgttaaaattttttcattttt	2151	1396	1	31969	91061	33925	186817	544448	1239	46239	1386	186328	1385
cttacaataccatatctatttttatatgcattgcctcaacttcaacaatcaataaaagttcaaagatgatatccaaaacaatttgatccttcatcgatgg	2151	1491	1	31969	186801	33925	31979	544448	1239	46239	1485	186328	186802
atttgactaacatctccggtatctaaaaaaaatataatgttatttaaatttttatttgttattttaactttatttttaatttatttacctatgttttttt	2151	1491	1	31969	186801	33925	31979	544448	1239	46239	1485	186328	186802
agtataggtacttaatagcatcaatttaataatatcctttttttaaatttaaaagaaggaggattattcatgaaagaattaatcaaaataaacaagataa	2151	1491	1	31969	186801	33925	31979	544448	1239	46239	1485	186328	186802
atttttaggagtatttatttctttatacactatattatgttgacttgcatttaagcacaatgatccatttttattagtttctggtatttgtgtagctatg	2151	1491	1	31969	186801	33925	31979	544448	1239	46239	1485	186328	186802
ctttaaagttgaaaaaattaatatatttttttgctaaatcaggatttaataaattatcttgttcatccactttaaagaagctatttattttattttcaat	2151	1491	1	31969	186801	33925	31979	544448	1239	46239	1485	186328	186802
aaatctaaatataaaaggagaaacacaatatggcaaacagattagatgaaatgaatgcgcctataaataaagaaggaaaagatgtagctgtaattaataa	2151	1491	1	31969	186801	33925	31979	544448	1239	46239	1485	186328	186802
ttttaaattaacaccaacaattttagtgtttaatgaaatcttttctttttcgataacttttacatcaaatggcttaccttgcaaaccaactgtatccata	2151	1396	1	31969	91061	33925	186817	544448	1239	46239	1386	186328	1385
gcttaattgttttgtttttaataatgtatttttctacaaaaaaatataaagaaattgataataaaagcgttgctaaaaatataaaaaaacaaataataaa	2151	1491	1	31969	186801	33925	31979	544448	1239	46239	1485	186328	186802
tgcaataacccctaatattactgttttagaaattcaaagatcaagtgatataacttacagattatatgattatgatagactagagaatgataaaaaaaga	2151	1491	1	31969	186801	33925	31979	544448	1239	46239	1485	186328	186802
gtggcagctaaaaatggatttacaacaagaataccttttactgcatctcaagaaactaaagcaaaagcaagagaagtgtttttttaaaacactttttata	2151	1428	1	31969	91061	33925	186817	544448	1239	46239	1386	186328	1385
gatttttgaagattcttgtttttctctattatttcaaggtaagaaaaataaatattcttgttttctttcaaaaccagattttattaaaacttcttcatct	2151	1491	1	31969	186801	33925	31979	544448	1239	46239	1485	186328	186802
gaataaatactcaaaaaatgaaaatttaaataaatttataaacacatgcaatgatatataagttgatacaataatcatagaatacagaaagttttaaatt	2151	1491	1	31969	186801	33925	31979	544448	1239	46239	1485	186328	186802
actaaaaataagataaatgcaattattgaatatatctttatttttattgatactaaatcacaaataaagtttattattgttaaataaccaaataatataa	2151	1491	1	31969	186801	33925	31979	544448	1239	46239	1485	186328	186802
agcattatttttaattgctatttttttattaagaaaaggtaccttcctatatttaccacttaaaatttcttctgtcgttgtaaatcctgtaatattttta	2151	1491	1	31969	186801	33925	31979	544448	1239	46239	1485	186328	186802
taataattctttaatttgttttggcgaaccaaagttaaaattttcgcttatttgatcttttaatataactttcattttctcttctaattcttcaattaaa	2151	1491	1	31969	186801	33925	31979	544448	1239	46239	1485	186328	186802
taagtatttttctcaaattcaagacgctaaaggtaatccagatccaaaagcaacagttagtcctgttatgactggtttaataaatgaatatttagaacct	2151	1396	1	31969	91061	33925	186817	544448	1239	46239	1386	186328	1385
tgcaacaaaataaaaaaaaggaattaattttcctttttttcttgcaatttaagtcttttttccgcagcttttaaatttagtttagcttttttaagtctta	2151	1491	1	31969	186801	33925	31979	544448	1239	46239	1485	186328	186802
tttttcgaagccatcatttagaaaaccacaaccaatttctccagctaaaaaattctttccatatattatttcattattaatcataaatgaaccacctaat	2151	1396	1	31969	91061	33925	186817	544448	1239	46239	1386	186328	1385
tatttttagctttgaaagcatctaaaataacttcagcattagttttttgagctttatttgttgcatctgctttatattgttctctaattggtttacctgc	2151	1496	1	31969	186801	33925	186804	544448	1239	46239	1870884	186328	186802
aagaataatgaaaagtaaaataagaaaattaaaattatcaataggtttttattaggtttgaatctctaattatattagcaatggttatactatcatttaa	2151	1491	1	31969	186801	33925	31979	544448	1239	46239	1485	186328	186802
atcaattaagagaaaaaataggaataatgtttggaaatccagaaacaacgactggaggtagagctttaaaatttttctctactttaagaatagaagtaag	2151	1491	1	31969	186801	33925	31979	544448	1239	46239	1485	186328	186802
ttaacataaaaaactccttttgctactttattaaagcttcttgttttaaaacaattaacttcatttcattttcttttaaattttcttcatacgcttgaat	2151	1491	1	31969	186801	33925	31979	544448	1239	46239	1485	186328	186802
ttatattttaagttttcttcaacaagtattttataatactcatttaatttatcttttatttcttctgatggaacaaagcctaaattgtcttcaaaaattt	2151	1491	1	31969	186801	33925	31979	544448	1239	46239	1485	186328	186802
ttctttgttatttgaagggctaaaattttttattttatatgacatattttttaccctcctttaaaagacataacatttattatattttaaatcatttagg	2151	1491	1	31969	186801	33925	31979	544448	1239	46239	1485	186328	186802
taaaattatacaactttataacttttaaacaaataattttatattatctttttgctgttcatttaaatgtaaaagttgttaatgtaaataatccacccag	2151	1491	1	31969	186801	33925	31979	544448	1239	46239	1485	186328	186802
aactgtagttgttgatccaagcgaatgattaaatgttaaaaataaagaagaaattaatttgtatgttaaaaaagatgaaatctatatttttggcgaagat	2151	1491	1	31969	186801	33925	31979	544448	1239	46239	1485	186328	186802
acgatatttttagatttcattctttctgctgatttaaatccagcttttaaatttttaatatttcaatttgtatcaacttttaggtttgctgttctagctt	2151	1491	1	31969	186801	33925	31979	544448	1239	46239	1485	186328	186802
ctctatccaactgagctacatgggcaattaataattacatatataaatatatcataaatattaatctaatgaaaaataatttcataaatttttattatta	2151	1491	1	31969	186801	33925	31979	544448	1239	46239	1485	186328	186802
caaaagttgttgtaactctttgattgttcatttcaaattgattaattttaatataattttcatcttcaaaaataagattaagtaaatttaatctttcttc	2151	1496	1	31969	186801	33925	186804	544448	1239	46239	1870884	186328	186802
ttaattaaattatctttttcattaattgaaatatttaagctttctaattgtttattaaagttatttagcatttcttgtttaactaaactaatttcagcaa	2151	1491	1	31969	186801	33925	31979	544448	1239	46239	1485	186328	186802
ataaaagaagatattgatttatcaaaattaagatatggaaaaattgttattatgactgatgccgatgtggatggtgctcatattcgtactttattattaa	2151	1280	1	31969	91061	33925	90964	544448	1239	46239	1279	186328	1385
actacattttataattatggtagagttaatgcttcaaacaaaattagcgcttcttctcaagctcttgcacaaaagtcagtaagactatatttaaactact	2151	1491	1	31969	186801	33925	31979	544448	1239	46239	1485	186328	186802
ttagctttgaaagcatccaaaataacttcagcattagttttttgagctttatttgttgcatctgctttatattgttctctaattggtttacctgcaattg	2151	1358	1	31969	91061	33925	1300	544448	1239	46239	1357	186328	186826
ttgaatttttaattatttcattaattaaatcattaacaaattgatttttaacattttgtgatttttgttttgtaatgtcttcttttacttttgcttcaaa	2151	1491	1	31969	186801	33925	31979	544448	1239	46239	1485	186328	186802
ttgctttctcaatttttgtaggttctctttattccaagcttttatcatttaaatagttcactaactttccatattataaagtacttttataaagtacttt	2151	1496	1	31969	186801	33925	186804	544448	1239	46239	1870884	186328	186802
ttataatacttgtaagaattgttaaagttccaacatgagatgcaatttttggttctttattataaataattgcatatccaacaattgtattagcagttgg	2151	1396	1	31969	91061	33925	186817	544448	1239	46239	1386	186328	1385
atattttaaatcatttaggactttaattaaagatattagctaaataaaagaccactattgtggtctaaattatttattttctttgttttttgatttttga	2151	1491	1	31969	186801	33925	31979	544448	1239	46239	1485	186328	186802
tatattcagaataatcattataatcaggagatgttctatttcattcatatttgtaattaaatttattttgtccttcagtaatatctaatgttggattaga	2151	1491	1	31969	186801	33925	31979	544448	1239	46239	1485	186328	186802
gaaaatttttaggtatatcaacaaaagctactgaagaatttaaaaatgagtgtattattgttataaatacaaataagggtatctataataatagaattga	2151	1491	1	31969	186801	33925	31979	544448	1239	46239	1485	186328	186802
taagcttaattgttttgtttttaataatgtatttttctacaaaaaaatataaagaaattgataataaaagcgttgctaaaaatataaaaaaacaaataat	2151	1491	1	31969	186801	33925	31979	544448	1239	46239	1485	186328	186802
ttagcactagggctacaagatgctaaaaatgccgcaggcgccattaaaagattaaaaagcaaaaaattctttaattttatttttttcatactacctccta	29553	197	1	31969	29547	2092	72294	544448	1224	2093	194	2085	213849
aaaagtactttttaatccttcggcttcatcatcagccattaaggaaatattaatcataaagataaatgggaagataattactaaaccaaaaaatgatagt	29553	1491	1	31969	186801	2092	31979	544448	1239	2093	1485	2085	186802
tgacttagatcatgataatcctaataaaaaaggattagcattattagttgatggagttaaaaatcttaatgaaatagctgctattagttcaaatattgag	29553	1491	1	31969	186801	2092	31979	544448	1239	2093	1485	2085	186802
gaaaaaaatgctaaaaacccatttaagttttataaacaaactgattatgaacgtattgct	29553	1428	1	31969	91061	2092	186817	544448	1239	2093	1386	2085	1385
caaaatattcaatcaagattgaaaattttagttataaatattttaaaacctcagaaaattatgctcttaaaaatattaatttcgaattagaagcaggtca	29553	1491	1	31969	186801	2092	31979	544448	1239	2093	1485	2085	186802
ttaatttttgttataatattgatttcacaagaaaaagttaaataaaataaaaatagagagactgcaataatttaaaataaaagaaaggagacattatgtc	29553	1491	1	31969	186801	2092	31979	544448	1239	2093	1485	2085	186802
attctttcaataaatctttgttttggctaaaaattggtgaacttaaaataatcttataaagatttaaatcttttagatcaaagaaaactttaaatttatc	29553	1491	1	31969	186801	2092	31979	544448	1239	2093	1485	2085	186802
ttaagttcatctaaatatttaccaaataattctttattttgttctgttgcttcaataacagcataaacttcttttaaagtattttggtcaaaattataaa	29553	1491	1	31969	186801	2092	31979	544448	1239	2093	1485	2085	186802
taattaaggacaaaaaaatcgacattatgaatgttgatttaattgaattggcaacccaatatattgaaattattaaccaaattaaagaaagtgaaattga	29553	1491	1	31969	186801	2092	31979	544448	1239	2093	1485	2085	186802
tagcttattagaaatcccagagcaaatatactcaaaatataatattagtttagaaaattatgctaatttgaatattaataatgaaactggtgttattgat	29553	1491	1	31969	186801	2092	31979	544448	1239	2093	1485	2085	186802
tcagtggatctaatgccttgcaaaatactaaaaataaaattgatgctttaaatgtttttcccgttcctgatggtgacacaggaactaatatggcttcgac	29553	1491	1	31969	186801	2092	31979	544448	1239	2093	1485	2085	186802
cgctcaaagtcaaaatgtctcaaaatattttttagacatttacaataaacttgaagttcaaagaatttcgttgcaaaataaaaaacaagaattaatgcgc	29553	1396	1	31969	91061	2092	186817	544448	1239	2093	1386	2085	1385
tctggataaaaatccagacgttttattaaataatcattaaaataaaattattatttgatgactatgttactaagaaagtaaagatgttttttgagttata	29553	1491	1	31969	186801	2092	31979	544448	1239	2093	1485	2085	186802
ttaaatagttattaaaactgtaacaaaaatatattttttttaataacaaaagcacgtaatcaagtttacgtgcttttgttttatttgttaaacttgaatt	29553	1491	1	31969	186801	2092	31979	544448	1239	2093	1485	2085	186802
aacaactgatttagcagctgaaataaacattcttttaataatgaaatcaacattactagttgctaaaattaaatcacgttgtgcataaattaaatcacgt	29553	1396	1	31969	91061	2092	186817	544448	1239	2093	1386	2085	1385
tttttatctttagatgctgctaacttaacttttaaaactaatacatttgattttgtattgttttcatttaacggctgaactggaattcctaagaaagaag	29553	1491	1	31969	186801	2092	31979	544448	1239	2093	1485	2085	186802
attattagtttttataaaagttatatttttttcaaatttcttgattaaatttttaagtattaaaatattaacaagcaacttaccggttttttctatttta	29553	197	1	31969	29547	2092	72294	544448	1224	2093	194	2085	213849
attatgttttgattggttaagattaaaaagaagggtatgaatagtaaaaacatattaatttaagttatttatacttaataagtatatatttattataaat	29553	1491	1	31969	186801	2092	31979	544448	1239	2093	1485	2085	186802
ttctaatagctaatttttctactaagtcattaccttgccaaataggattctggataggtcttgtagtttcttgtatatattcttcactaccttggtttaa	29553	1491	1	31969	186801	2092	31979	544448	1239	2093	1485	2085	186802
acctgaaaaatatctttattttctttctgtcttaccatataatgatattaaaataaattacaaaagaattaaaggttcttttacaagttgattttaaact	29553	1396	1	31969	91061	2092	186817	544448	1239	2093	1386	2085	1385
atacagctcttcaaataatttttttacttgagaatctttgttaaaatctttatacggatttagttctttaaatctattaattatatatttatcaaattct	29553	1491	1	31969	186801	2092	31979	544448	1239	2093	1485	2085	186802
tataaaattaactttgataaacttagcaatgttgctaagtgtgtcaaaggtaagcaacttaataaaaataaattactgccagaaggttatccagtataca	29553	1496	1	31969	186801	2092	186804	544448	1239	2093	1870884	2085	186802
tcatttatttaatttatcataatattctttagcttctgatgctgaccctgtaatagggaattcattatctgcaaaataagtattaattttgaaattttgc	29553	1491	1	31969	186801	2092	31979	544448	1239	2093	1485	2085	186802
caaaaaataacagagagaaacttagcgaaacaagctaaaccagaaattgataatcttatttattattttcacatcttaattttcttttttttgttctcaa	29553	1491	1	31969	186801	2092	31979	544448	1239	2093	1485	2085	186802
tggcaccaatagctgatagaaaatctaagagttcatcaatttttttaatatacaaaatatatctattacgtttcttaatcaaatgaaagctaaaattata	29553	1491	1	31969	186801	2092	31979	544448	1239	2093	1485	2085	186802
aactctgtttaccctggcaattgcttgcattaggttgtatgattttaaacgtttaataaaatacataacttctaagtctggtacatcaaaaccagttaat	29553	1428	1	31969	91061	2092	186817	544448	1239	2093	1386	2085	1385
gtttaagatgttttttggaaaagtcacatgcgagatattaacaaaataattgccttctaattttaacataaattttacataaaaaatgtatgctaaaaca	29553	1491	1	31969	186801	2092	31979	544448	1239	2093	1485	2085	186802
atataggtaaaaatagttattgaaataatgatcatagtatttatacaatagaaggcacatatccatgaacctttgataaagataatgatagaattccaag	29553	1491	1	31969	186801	2092	31979	544448	1239	2093	1485	2085	186802
taaaataagttataataacatgttctatgattaaacaaattcaatgataatattcgttaattaaaacgaactacttattaaaacatataaaaatataaaa	29553	1491	1	31969	186801	2092	31979	544448	1239	2093	1485	2085	186802
atattaactttagaaacaaatattgctgaaaaagaaattgacaattcacaaaataaaactaagctagcctcaggtgctattagtttattaaatgtccttg	29553	1396	1	31969	91061	2092	186817	544448	1239	2093	1386	2085	1385
ttctccgttagccaaggtttctatacttaccatttgttccctaacaactattttttcattttttgatttattgtaccaataattattagttatatattct	29553	1491	1	31969	186801	2092	31979	544448	1239	2093	1485	2085	186802
cagaaataacaagtcatctcttggtctatatcgtccacttgaaaaaaggatttatgttaacggaacaaacttaaataataaaggtttttcgttatatgaa	29553	1491	1	31969	186801	2092	31979	544448	1239	2093	1485	2085	186802
caaggtgatcctaaataccaaaattattattatatgtatgaaaataattctcagaaattacctaaagaaggaacagatgatataagacaaaattttgttt	29553	1491	1	31969	186801	2092	31979	544448	1239	2093	1485	2085	186802
ttctagtgcatttaacaatattactgatgttaatgaaattttaaggaaaattaaattaacctttaatcaagttcctgtttctagcactactactagctca	29553	1491	1	31969	186801	2092	31979	544448	1239	2093	1485	2085	186802
tctagttattattattgctttatttttaaatccactaattctagtttttggaatattacaaataaactcagattattacataactcacctaattgtcaca	29553	197	1	31969	29547	2092	72294	544448	1224	2093	194	2085	213849
tcattttcatttaaaagatttgtatctgataaagcttggaaggtgtgaccaggaatttgaacattatctttaaatgtaagagctttttcatttaaagtat	29553	1491	1	31969	186801	2092	31979	544448	1239	2093	1485	2085	186802
cttaaatactatataagttaatgttttcttaaaaatattactaaatgaactaattttaacatatgcatagtaatattctgaattttgatattcataatgg	29553	1491	1	31969	186801	2092	31979	544448	1239	2093	1485	2085	186802
tttcataatttttagggaaagataatttaatttctaaattatccttaacttttcttccttttaaataatcatcaaaatttggtaaatattcattattacc	29553	1491	1	31969	186801	2092	31979	544448	1239	2093	1485	2085	186802
cttaaatcacttagagatttctttagtttatgagaaaatactatttgatcattaattaataataattcaattattaaattttataatcttatgattaatc	29553	1491	1	31969	186801	2092	31979	544448	1239	2093	1485	2085	186802
tttcattaatgttccattttcaacaataattgttgaaacaacaccagctcctttgtcaatacgtgattcaataattgtcccaattggataacgacttgga	29553	1396	1	31969	91061	2092	186817	544448	1239	2093	1386	2085	1385
aataacttaaatgataatgataaagaatttttacagtcagcaattcaagattacaatgaaatgtttggctcttcatatgatgtttctaacaatttctatg	29553	1396	1	31969	91061	2092	186817	544448	1239	2093	1386	2085	1385
aaaatcatcattagcaaaagcatttaaaagattgtaggctaataaaataacttctaaatcttttaaataatttttttctccgacatgttcaaaaccgatt	29553	197	1	31969	29547	2092	72294	544448	1224	2093	194	2085	213849
acttattaaaaatagtttctaaattataagttgaatcaaatactccaataaaatcaagattttgctcgttatataaatttatattatcttggtataaatc	29553	1491	1	31969	186801	2092	31979	544448	1239	2093	1485	2085	186802
catcagggcgaatatggtgaaaaattactatgctatcatatttatataattctttagttactaattctaaattacctattttcatgttattttgcctccc	29553	1491	1	31969	186801	2092	31979	544448	1239	2093	1485	2085	186802
gattttacctcaatttttatactttatcaatgaaccaggcgcatattcgggtgccattgatgcaagtaggttagaagtagtaaaagaagttttaaatgtg	29553	1491	1	31969	186801	2092	31979	544448	1239	2093	1485	2085	186802
catcataagtttttatagttttttaattctttttgcttctatgattatattttaattatagaatttttgttattttatttgttgaaaatttcttccatga	29553	1491	1	31969	186801	2092	31979	544448	1239	2093	1485	2085	186802
gcaactgcgtatatcagcaaacaatattaatattacttcacaaaaaataactagttcatttgctagtttattagaattattttcaaataaactagcaaat	29553	1491	1	31969	186801	2092	31979	544448	1239	2093	1485	2085	186802
taacattggtaatttacctaaagatagagaatcaattttctacttaaaaacacgagctattccagctacaaaaaaagctgaaggtgaaaaagagaaaaca	588	1491	1	1236	186801	1903414	31979	1224	1239	586	1485	91347	186802
ttcgtatttgcaccattgattgaggataataattcaatatttccaaaggaaattgattgagtagtacctgatgtaaaggagattctaatattaaactgaa	588	1491	1	1236	186801	1903414	31979	1224	1239	586	1485	91347	186802
aatcattacctctaaattacaccctttcttatcctaaaaataggcaaattgtgggattatgatttttctcgtctaaatttaaaaagtaaaatagaagaaa	588	1491	1	1236	186801	1903414	31979	1224	1239	586	1485	91347	186802
atctattgatttttatcatcactataaagaagacatcgcactgttcgcggaaatgggctttagtgtgtttagaacgtccatcgcatggagtcggctttat	588	1639	1	1236	91061	1903414	186820	1224	1239	586	1637	91347	1385
gacgccaataaacaacagccctgcaccaacggcgcaaaggccgcccacgcggatgagggttgtggggttgatggacatgttgactccttggatatggatc	656366	615	1	1760	1236	1268	1903411	201174	1224	1663	613	85006	91347
cacccgcgaatgccagcccgagtgccagcatgtgtccggggtcgcagatttcactctggggggactggccgcgcccattccagctccgttgcgcaagcct	656366	93218	1	1760	28216	1268	119060	201174	1224	1663	93217	85006	80840
acggggcgctgttgcgtgccctatccgcggtagagacggctgcgggtggtgccctggttcaggaccgagtccagcagcttgtcaaacagggccgaggagt	656366	644	1	1760	1236	1268	84642	201174	1224	1663	642	85006	135624
gttcaggaagtacagcaccgcccctgtcgcccacgtaccggcggccagggaggcgaagccaaactcggccagcatgcccaaccctgtcgctttaagggcg	656366	294	1	1760	1236	1268	135621	201174	1224	1663	286	85006	72274
ctgggtgtggagctcggagcccgcgaggccggatatgcggtcaattccgtcacttctgcgttgagcaccaaggccctcacggacgcagtgagccggcttg	656366	56	1	1760	28221	1268	49	201174	1224	1663	39643	85006	29
gatttatggcctgcgggcccaggagtagccaattgagtttattgaatactagtagtttgccacgggtgaaagccccgttcttcaaccgaaaaaagacgaa	656366	380021	1	1760	1236	1268	135621	201174	1224	1663	286	85006	72274
aggtatgatcagcgcatgactgaccaaaaagaaacacaaaaacccgtcaaccgccgcggacacaatgcgatggtgacaggcgctacgatgctcgtatttg	656366	1313	1	1760	91061	1268	1300	201174	1239	1663	1301	85006	186826
gtcccagcgcgcattggaggccagtgtcagctccaggaggtcctcttcctggtagtgcaattcgctgaccggggccagcatcccggcggctgcgaaggtg	656366	294	1	1760	1236	1268	135621	201174	1224	1663	286	85006	72274
ccgagacgcacatccatgcggattttctatccgggacccgggaactggctgccgcgactggtgctaccgcctacgtttccggggaaggcggcacggactg	656366	519	1	1760	28216	1268	506	201174	1224	1663	517	85006	80840
tgtttgtggctcagcgccgggcatccggtgccgccgccatccaccgttcgtggctggccagcaggaccgccaccttgtttgccgccgcagaacagttggc	656366	294	1	1760	1236	1268	135621	201174	1224	1663	286	85006	72274
tcgaccagtagtccaacaggaacgtctatgatcaacggcgcagcgttggccacggccgtcctgcgcgcgctggtggcatacgtggtgtccgttatggtcc	656366	346	1	1760	1236	1268	32033	201174	1224	1663	338	85006	135614
gttggactcataacggtagggcgtgttcaacacgccgtcgagcaccgtggggtggccgcggaagaacgtcgccacaaccttccctggcaactccatgccc	656366	95486	1	1760	28216	1268	119060	201174	1224	1663	32008	85006	80840
catgagggccgcagagttatccgctgttggcgttgtgacgtgcgtgaacgtaacaataatcctacgttgtattacctgagcaatagcatcgaatgagttc	656366	546	1	1760	1236	1268	543	201174	1224	1663	544	85006	91347
ggcacgcaaacagccgcacagctggccgagcaggttcttgcccgtgacgccaaggattcaaccgtggtggacttccaacgggcagccgacggtgtgttca	656366	95486	1	1760	28216	1268	119060	201174	1224	1663	32008	85006	80840
gtcgcacgcaagaccgtgctgaagctgatgcgtgaggagaacctggtctgtaaggtccgtacccgaagcaaatattcctcttacaagggcaaggtcggca	656366	1355477	1	1760	28211	1268	41294	201174	1224	1663	374	85006	356
gtaccgctcgtgcagccgcgcggccacggccagcgcccaaggtgcatggaccggcatgccgaaggggctgtgcagcaccacccgccagtcgccgagctcg	656366	28450	1	1760	28216	1268	119060	201174	1224	1663	32008	85006	80840
gccaccggcaggcccaccatggccagcagcgtgaacggtgtcatgggcaggcccatggggcgcagcgccttgtcggcaacagcagcgtcggtgccttcgt	656366	644	1	1760	1236	1268	84642	201174	1224	1663	642	85006	135624
caggtcgtagttggcttccagtacctccacaggcggtgccatggtgctgaaccggacgtccacgcccagttcggcgcagcggcgctggagcagttccagc	656366	303	1	1760	1236	1268	135621	201174	1224	1663	286	85006	72274
cgtcccgcaccccaccacatcacgttcaaggtccacgatatccgtgcggccattgccggcgcacgtgatgcggggatcgagcccgtactcgtcaacctgg	656366	303	1	1760	1236	1268	135621	201174	1224	1663	286	85006	72274
ttttccacggtttggaccgtgtcctggactgcgtccatccgccaaaaggcgcgagcgttctttttcaggctctcatagccgcggcgcccgacacgggtgc	656366	57975	1	1760	28216	1268	119060	201174	1224	1663	32008	85006	80840
tgacgtcctcggtggcggcggtgaggtcgtagacgggctcatcccggttttcagcgtagaactttcgcagccaggccttgtccggttcggcccagtcgtc	656366	287	1	1760	1236	1268	135621	201174	1224	1663	286	85006	72274
accgcctacaccgtcagttgtgacgccgcccacggcgtctccaccggcatcagcgccaccgacaggtcactgacggccaccgttttggccgaccccacgt	656366	305	1	1760	28216	1268	119060	201174	1224	1663	48736	85006	80840
cctggaaggcctggatgacattggcctgacgctgcgcgacgaaccggccatcaccgcgttcgaggccacgcgtccgacctacaagcccaccacgctgccg	656366	305	1	1760	28216	1268	119060	201174	1224	1663	48736	85006	80840
gaacgcccacacttgccagccaggcaacgatcatgggggcaagatcgcgggttcgtggaagctgcaacggcccaatcttcttgccggccagcaagattag	656366	303	1	1760	1236	1268	135621	201174	1224	1663	286	85006	72274
cgccccgtgaccggcgttacgcagggcaacccggatcttcttcgcgttggcgtccatcacggaagggtccgggttgttgtccacggcggcaaagctgaag	656366	550	1	1760	1236	1268	543	201174	1224	1663	547	85006	91347
tgggaccccgcgacggttccctccgcgttgcatatgaaggactatgctgacgaacctggttacaaacagtccagcgcttcggtgattgacggcgcaattg	656366	615	1	1760	1236	1268	1903411	201174	1224	1663	613	85006	91347
ctctccagcatgatcccggcaatggcatgggcgctggcgccgcccgcctccagctgcgcaccaatttccagggccacctcggcctggcggtggtggctct	656366	587753	1	1760	1236	1268	135621	201174	1224	1663	286	85006	72274
ggaattgatgaagtccgggccgtccaatccggatgcgccggtgccctcagtagagccggctgcgatgctgccggaggaaacccgatgggggccggggctt	656366	346	1	1760	1236	1268	32033	201174	1224	1663	338	85006	135614
cgtcaacaacggacccacactccccatccccgaccaaggccacatcacctcagcacccctaaacctcaccgtctggcgcgccatcacccgcaactacgcc	656366	85698	1	1760	28216	1268	506	201174	1224	1663	222	85006	80840
gccgtccaggccggttcccagcccacactgctgcgtgaacggctcctggcgatggtgcccaaacaccacagggtaccgcagaagaagtcgagcaagaacg	656366	316	1	1760	1236	1268	135621	201174	1224	1663	286	85006	72274
cggcaccctggagcccgccgccgatctcagtcggtggtccaccgcaccgtggaatgaggtgctcacccacgggcccaacgcgtatgtcaactgcatcggc	656366	56	1	1760	28221	1268	49	201174	1224	1663	39643	85006	29
gctgggcggagttctctttgaccacggctgcttgctgatctgtggcggatacggcagccgacttggagtcctcggcagccttggcggccttgtcggcggc	656366	303	1	1760	1236	1268	135621	201174	1224	1663	286	85006	72274
cgcagcacctggaccttgtcgaagcgcacgctgacatcgttcaaacggatcaagctcatgggtgtggtcctctaattgcaaacggtggggggcggaaaac	656366	40324	1	1760	1236	1268	32033	201174	1224	1663	40323	85006	135614
cccatcctgaaggaagacttgggcctaggaccgacgttcctgatcctctccgtcgtcccgctgaccgcctgcatcatctgctcggtgatcaagtgggatc	656366	303	1	1760	1236	1268	135621	201174	1224	1663	286	85006	72274
ctgccttgcgcggctactgggcctgcgggttggcggccagatagatggactggccggtggctccgggctgaccctcggcgagcggaatggcgtacacggc	656366	644	1	1760	1236	1268	84642	201174	1224	1663	642	85006	135624
aggctcatgagatttgacatagatttggcattctccaccgacctgcctgcggaggagggcgaagaagccacggtggttaatggtcgaattactgctgcgg	656366	40324	1	1760	1236	1268	32033	201174	1224	1663	40323	85006	135614
ctgcgcgtgagcaactccagctccaggatccccttctcggcgacgccaatgaccgccgccggaacgttcaagccggggaacgccttctccgccacggctc	656366	615	1	1760	1236	1268	1903411	201174	1224	1663	613	85006	91347
cggccacctgctcattgtgtctggatcggagtgcaagatgctcagcttcacgccggccggcaccctggagcccgccgccgatctcagtcggtggtccacc	656366	95486	1	1760	28216	1268	119060	201174	1224	1663	32008	85006	80840
accaggttcccaccatctcgatgcgcgctgaccttggtatcgtctggcaactgttggccatgatggctggtggcttgtgcatggttgccacgggtgttgt	656366	300	1	1760	1236	1268	135621	201174	1224	1663	286	85006	72274
atccgatgcgatcatcaccaagaccgcggcactgctggagaccgatccgaaggccggatctgccttgtcctcgattgccaaggtgcactgttccgaggcg	656366	384	1	1760	28211	1268	82115	201174	1224	1663	379	85006	356
cccgttacgcggctctgaccgacatcctcggcgccgaagatgccttcggcgacatggacttcaaggttgcaggtacctccgagttcgtgacggccatcca	656366	287	1	1760	1236	1268	135621	201174	1224	1663	286	85006	72274
agttcgtcgatgaactcgggccagatgacctccaccaggacggcttcgacaaagcgggaggtggagccgttttgggtgtacatcgggaacaccaccaagt	656366	303	1	1760	1236	1268	135621	201174	1224	1663	286	85006	72274
gacggacaagagagcgaggaagaaatcgccgagcgggtacgtgaggcaatgcgccagccttggagcgacgtcttcgcaaccgcagacacccgccgtcata	656366	396	1	1760	28211	1268	82115	201174	1224	1663	379	85006	356
aaggtggaacacaggggagatgacgaattattccttaagcggccaaggaagttggggcaccgtcaccagtttcggtgttggatggaacccgctaaccatc	656366	1584	1	1760	91061	1268	33958	201174	1239	1663	1578	85006	186826
acagtggccagcaatgctgccgtgcgggttatgtgggcgcgatttttcatgctgttctgccttccgggcgccttggtgccccaataagcctcgcctgtac	656366	666	1	1760	1236	1268	641	201174	1224	1663	662	85006	135623
ccccgcccgcacgttgccgggcatcagccaccaaatcaacgcggtggccgacgctttgggtgttccggatgccggggtggaattgaacacgctggtgggg	656366	294	1	1760	1236	1268	135621	201174	1224	1663	286	85006	72274
accaccgcaggttggtggcgagtcgggggagggcgccgatctgctcggggacaactgtacggactgtgaatctacgaattgccttcatgccggtcaccct	656366	294	1	1760	1236	1268	135621	201174	1224	1663	286	85006	72274
caccacggcgtagagtgcctgatccacgcggcgccggcgctccagcaacgcagggaagaacgagccgttgcgcagcttggggatcttcaggttcaggtcc	656366	518	1	1760	28216	1268	506	201174	1224	1663	517	85006	80840
cagggacgcgccttgccggtgacggcggtgtctgctccccggctgcgctgcgaggcaagcacggcacaggaaattgccgctgaggccgttgccgtggcca	656366	305	1	1760	28216	1268	119060	201174	1224	1663	48736	85006	80840
tcggcaacaagggtgtggcggggccatgccccgtgatcgaagatgatgttgagattggtgctggcgccatcattcttggtggcatcacgattggtgcagg	656366	263	1	1760	1236	1268	34064	201174	1224	1663	262	85006	72273
gtcgaacttggggatcacaaaaccggtcagtaccgccaggctggccccggcccggcgggagagggccagcagctggtcggcggtgcgcacgcgcacaaac	656366	305	1	1760	28216	1268	119060	201174	1224	1663	48736	85006	80840
ggcggtttcggggttggtctggcaccccacgcaagccaggtgcaacgcatcctcacggtgggcgcgcagcacgcgtattggcgggacctgcggttcaagg	656366	339	1	1760	1236	1268	32033	201174	1224	1663	338	85006	135614
caggtccgcggcttccgcatgggtgtaggtgggcccgatgaattttgacggggacgcgaaccccgggtctgcttcagcgacaacggtctgcgtaatcacc	656366	56	1	1760	28221	1268	49	201174	1224	1663	39643	85006	29
ctttgcttgagagagggtcaacgaaacccggggcagtcggctggttgtgtatttctatagtcccctagtgacgtcggtttggtcttgccagagtcggcag	656366	485	1	1760	28216	1268	481	201174	1224	1663	482	85006	206351
gatgccttcaacagagcctggtgccgcggtgagaccggttttcgctggtcgatgcctgcatgagagaactgtgggaaaccggcttgctgcacaaccgggt	656366	294	1	1760	1236	1268	135621	201174	1224	1663	286	85006	72274
tgaccggctccttcatcaccttgcgggacgagtctgaggcagccgtgaggaccatcatcgagagcgcaggcgccgccgcggccctcccggatgcccaacg	656366	56	1	1760	28221	1268	49	201174	1224	1663	39643	85006	29
caggctccatggaaggcatggaccacggcagctcggccatatccaccgcgcaatcccccgctatcggcgctgatcacaatgcagcagatacgatgttcgc	656366	303	1	1760	1236	1268	135621	201174	1224	1663	286	85006	72274
cgataagatcaagtccgccggcaccatccgcatcggggtcaagccagatcagcccggtttgggcttcctcgacgcagccaccggcaaatacagcggcttt	656366	294	1	1760	1236	1268	135621	201174	1224	1663	286	85006	72274
ggaccgctgatcgccgagctgttggcgcaggactaccgcgtgacgctggcaccggacgggcaggcgggcctacatcttggcctgaccggcgaatgggacg	656366	587753	1	1760	1236	1268	135621	201174	1224	1663	286	85006	72274
gcttcacctcctgcagccttcacaaaccagttcagcggcgacttcagcaccgcctcaactttcgacggtgagacggtgacaacgtcccctgccggcacga	656366	294	1	1760	1236	1268	135621	201174	1224	1663	286	85006	72274
gctccattgaggcgctgccggcggcctgccgcgacttcatccacgttgccgaaaccgccaccaccgggcaggtacggctgggcgggctgacctacccggt	656366	40324	1	1760	1236	1268	32033	201174	1224	1663	40323	85006	135614
cggcattgtcgatgaggtcaacgggataggcgtgttttccgccaacttgggctggcgcgactaccccttcacggcaacactgacccaagcgctgggcctt	656366	303	1	1760	1236	1268	135621	201174	1224	1663	286	85006	72274
gagctggcgatgcgagtggccaggctgcttcccggctcaaaggtggggaaattggcgttccagccttcagccaattcgcccttgagaaggcgggtcaaga	656366	317	1	1760	1236	1268	135621	201174	1224	1663	286	85006	72274
gccgtggaagcgaaactggtcgatgtcctggccgtggtacccctggccgctgtgacgcgggtggtgggggtggcaggcactgtcaccaccatcacggccc	656366	303	1	1760	1236	1268	135621	201174	1224	1663	286	85006	72274
tgcctcgggtcatcgaggtagcggcagccggtggggccgatcacggccagccggccgggctcgttcggccccgcctccatgccgttttcatccaggatgg	656366	305	1	1760	28216	1268	119060	201174	1224	1663	48736	85006	80840
ctcgaatatgtttacgcagctttggcgtagctgcttactttcatgcgggcccagaggtttcgaactttgcggatctggtagacgggcttgccgaggtcgt	656366	550	1	1760	1236	1268	543	201174	1224	1663	547	85006	91347
gctgcggccgtgacgtcagccccgaagctgaaccgcaacgccgtctgcgccacgccgcgttcaatccccatggcacgcagcactgccgagggctcgtctg	656366	548	1	1760	1236	1268	543	201174	1224	1663	570	85006	91347
ggccgtggcagcgatgtcgcccgcatggttggagatgtcaccccatgcggcccaaaagctttgcagctggccggagatggccccggtgcctggctctttc	656366	644	1	1760	1236	1268	84642	201174	1224	1663	642	85006	135624
atgcagatcctgctcgccacccacgacggtctctacgacgccacgggcaaaacccccgtcaaaattggtactgagaccattgacctgatgggattcaccg	656366	294	1	1760	1236	1268	135621	201174	1224	1663	286	85006	72274
aaagacaatcttttattatgattaaaaaacgaaaatttcctattaaataacggtccctta	985002	197	1	91061	29547	90964	72294	1239	1224	1279	194	1385	213849
aattttagagtacgtgatggactcaatccgattttgtttcatcggcgaaagatgattccatgcaggaatatggagtggcttagccaaataaccagaaatt	1307	75985	1	91061	1236	1300	712	1239	1224	1301	75984	186826	135625
tttgacatgtcctcctcctttccataaatagcagagctgtaccgccctacccctctctcaacttctccgccagcaccaaccgcacataggccgccatcga	1307	648	1	91061	1236	1300	84642	1239	1224	1301	642	186826	135624
agtctatcatgttcaatccagccttgggttacttgatttatctggtgccagccgccgttgtcatcgctatcttggtggtgctgggcttggtggtcaacca	1307	294	1	91061	1236	1300	135621	1239	1224	1301	286	186826	72274
attccttgtttttcgagtctgttaaagtctttgatttccaaaccttttatcacattacttaatacattactttgttgtattgctaaatgttttagattgt	1307	584	1	91061	1236	1300	1903414	1239	1224	1301	583	186826	91347
gccaatgacgctcttaagcgatttatgataggaaagcgcgaacgatttactcgttctgctcttatggatttggtagcaaaaaatctagtctaatgatgtc	1307	34062	1	91061	1236	1300	468	1239	1224	1301	475	186826	72274
ctggaaaatattaaacgagaaaaacagttaggagtttagaatgacagaatctatttttacagccataggagcatgtgcagtatttgccattccgtgcgta	1307	1117645	1	91061	117743	1300	49546	1239	976	1301	308865	186826	200644
aacctggtttcctgaaatatcagtaccgaagttgacttgaagtggcgtttggttacccgtagcattagttgcagttccaattttggcaaaaggtactgtg	1307	747	1	91061	1236	1300	712	1239	1224	1301	745	186826	135625
tctttaactacattttttctatgcaaattgccttctgagaaataaactactgtatcttcatctccatgcttagcataattaataaagtagtctagcgcac	1584	2102	1	91061	31969	33958	2092	1239	544448	1578	2093	186826	2085
tagacgcaaagacttcggaattagccgtggtgtcagcatccgcattaaccggatgagcgaaaaacaaggatgctgagagtaataacagccatgttaaaag	1584	582	1	91061	1236	33958	1903414	1239	1224	1578	581	186826	91347
gatgataagaaaactttctatactgagagcagctacatcctcaagaagcaaaaggtaccgaacgaaaccgagttccaagcagtagagcaagacttgatgg	1584	96345	1	91061	117743	33958	49546	1239	976	1578	237	186826	200644
gctttgctttgcagcatacgcaccgccaccagggccagcaaaaagttcagcagtcctaaaaatcatcttttgtccctttcttcgtaaatcgttttttgaa	1584	294	1	91061	1236	33958	135621	1239	1224	1578	286	186826	72274
accaataacacttgggttgatgattgccgcaaaatctgtactattgccctgagtccaatcacctactggtacaccattattattaagagttggttgacca	1584	2104	1	91061	31969	33958	2092	1239	544448	1578	2093	186826	2085
aagggatagaaggggtcggtgatggcattggcgttataacctaaaaaagccatgcggcgggcggcatattccgccataaaggctgactcgcctatgccca	1584	29459	1	91061	28211	33958	118882	1239	1224	1578	234	186826	356
actgatggaaatgacagatcctacacttgtatatctattatatgacactgggcatcttgtattttccggagaagatcctatagttgttttaagaaaatat	1513	83560	1	186801	204429	31979	809	1239	204428	1485	810	186802	51291
agtatatcagggtttataaatatggagataacagagtatactcaaatgggtataacccctataatatggggaatttgtttttggacaatatgtgcactta	1513	1219	1	186801	NaN	31979	1213	1239	1117	1485	1218	186802	1890424
attatgatagagtatgtcaaatattactacaactatcaaactactcaggaatagagtttg	1513	263	1	186801	1236	31979	34064	1239	1224	1485	262	186802	72273
acttcttctaattttggttctttaaaattcttcatttgtagcttttctactgcctcattgtatctattaagtttatccatggcacttttggatatagggc	1513	197	1	186801	29547	31979	72294	1239	1224	1485	194	186802	213849
gccgaccagttcggcacccggctgcttcagccaggccagcgcgtggctgcgacccatgttgcccagaccggcgaccagcacccgcatggctcagtcgtcc	266	1764	1	28211	1760	31989	1762	1224	201174	265	1763	204455	85007
ccgcgaccgaggcgtcggcgtccagcgtgtccgcggcatcccacagtccctgccgcagagccgcggacagtgcgttgacgggcgggttgtctacggtgac	266	1764	1	28211	1760	31989	1762	1224	201174	265	1763	204455	85007
ttaaggaaaacgacatcgaaaattatttaatccgcgaagtgaaaaaacgaaaaggggtgtgtttgaaatgggtgtctcctggaaattcgggggtacctga	1639	65058	1	91061	1760	186820	1653	1239	201174	1637	1716	1385	85007
gacaggactgtttcaatatcctcacgggagacgtctttatgggttacaaaccgtacagtgtcaggaccccaggcgttgcatttcacgccctgccgcgcta	1525	239935	1	186801	203494	186814	1647988	1239	74201	44260	239934	68295	48461
gtggttaattagattctcttctaaatatctgggcaggaaggggtaaaggtgatgggtttaaataccctttttaaagccctgggcgatgacacccgccggg	1525	584	1	186801	1236	186814	1903414	1239	1224	44260	583	68295	91347
ttcctgccagcgccgggttcccggcggtggttcgtggctaacggctcccgcaccgctgac	1525	587753	1	186801	1236	186814	135621	1239	1224	44260	286	68295	72274
aggcggcggccggaggctgcccgcggcccgccgagggaagcgtaataacccctcacgatgccccggcctacaaagacggccggatctatttgccccgcgg	1525	56	1	186801	28221	186814	49	1239	1224	44260	39643	68295	29
aacgacgtcttttgcggttatgttcaacagctccccgatgcgcacgccggtgtccagcatgagcatgattatgacgtagtcgcgcagccccgcaaaagta	1525	305	1	186801	28216	186814	119060	1239	1224	44260	48736	68295	80840
cagcgaaattgatggcattaatcctcaagccgaggatgcccgctggctggctgcttgtttgctgtataagggctatgcgccgaaatactggggtggtagc	1525	630	1	186801	1236	186814	1903411	1239	1224	44260	629	68295	91347
gcggcggcacagcggggaagcggatgagcctctgctgcgggcggtgttcggttaaggaactgaatagaaaggaatgtgcaaccgtgagcgtgcaaatgac	1525	1893	1	186801	1760	186814	2062	1239	201174	44260	1883	68295	85011
cccaatacaatgctatctttcaggatacggttaaggtttttgcctatgaaggagaaaaggttgccaactatgccctaaacctgaaacctaaaaactccta	1525	210	1	186801	29547	186814	72293	1239	1224	44260	209	68295	213849
tgtattaacttgtaaaaaaaaaaaccagctgttaggctggcctggtaagggggtggggctccgaacgaagatacccacccccaaacaatatatacaccct	1525	996	1	186801	117743	186814	49546	1239	976	44260	237	68295	200644
ttcgtctacgtgatccgggtcggtgttgatgagccggcgccggccaaacaggcggcggtgcgcgaccatgtcatgcggcgcctgcaggcggcgggcatcg	1525	28450	1	186801	28216	186814	119060	1239	1224	44260	32008	68295	80840
ggtaatcgaggtcaatctcggtaccgctggcggccgccaccccggccaggacctggcgcatgtccttttccagttgctgccgcataacgttattcaaggc	1525	287	1	186801	1236	186814	135621	1239	1224	44260	286	68295	72274
gatattattgtcggaaggcaggctaaagttgacattcctaaagatactccggttcaatgggaaatgatctaagaaatcgaggtagtcataatgaatgtgc	1525	657445	1	186801	1236	186814	34064	1239	1224	44260	262	68295	72273
tcttctttagaacctctaagtcaccaggctcccaatccattaaccacaccccacttccgaaatataaccaatactttccaacaaatccttttccaccccc	1525	253	1	186801	117743	186814	49546	1239	976	44260	59732	68295	200644
tgttgaagccgcaccccaaaaacggcgagtacttttcggccccttcgccggaagagcgggaagcgatcaggcgaagcatcgagattcacgggatacgtga	1525	382	1	186801	28211	186814	82115	1239	1224	44260	28105	68295	356
ggctcaatgcccaggaatccgggctggtaattccgctagtgttcttaattttactcataggttttattaacccggctttttacagttacgaaaacattat	1525	446	1	186801	1236	186814	444	1239	1224	44260	445	68295	118969
gtttgaagcctacctatgagggatggaaaccccgataccacggcagctaatgatctgcgtatcaggtttgaagcctacctatgagggatggaaacacgta	1525	93466	1	186801	188708	186814	1643950	1239	200918	44260	2422	68295	2419
tcatccgggacattgcccggcgccacggcctggtggtcattgaggacgcctgcgaagccctaggttcggagtataagggcgaaaaaacgggcagcggcag	1525	518	1	186801	28216	186814	506	1239	1224	44260	517	68295	80840
ccttggtttagatactgctattgatgaaagtcgattgtattttaacatggtgcaaatacccctggctcaggccaaggctgaggctaccctgcaagccggt	1525	303	1	186801	1236	186814	135621	1239	1224	44260	286	68295	72274
tctggcgcggcccctttggcttcctgactattatcattgaggccccattggttgaaacgacgtcttttgcggttatgttcaacagctccccgatgcgcac	1525	158836	1	186801	1236	186814	543	1239	1224	44260	547	68295	91347
ccgtgtaggtcggctgcatcccggtgaagccctgggcctggagaaaagccctggccttttccagggccgcggcggcgtccagggtaggagctcctacagg	1525	287	1	186801	1236	186814	135621	1239	1224	44260	286	68295	72274
ataaaaacccagagccgagcagaaagccagaagaaatagttttgttggtcccggaacgctggacagttcttgtcactcacatgtgacacgagagcatcaa	1525	62322	1	186801	1236	186814	267890	1239	1224	44260	22	68295	135622
tgggggaactgcagcgccgcctgctcctggcgccggggactattaccggtttggtggacggcctggtggaagagggcctggtccggcgctggcgggacaa	1525	287	1	186801	1236	186814	135621	1239	1224	44260	286	68295	72274
ggaataatcaataccggagctgtcagctgccgcccaaccgccccataaatctaaaaccttttgcatgtcacgcattcatattctccatacacttaagatt	1463165	169679	1	1236	186801	543	31979	1224	1239	570	1485	91347	186802
atccatgctacagctaggaaatgattggatagctccttcaaaatcttatcctgtgaatctccggtagactggtaacgtttgattctctctatgtctttgc	1463165	1308	1	1236	91061	543	1300	1224	1239	570	1301	91347	186826
tactgtatggataggttctgataatggtgtccattcgatttcattaactgataatgggattgtttataataatgttgatattgaatatttattatacgtc	1463165	1491	1	1236	186801	543	31979	1224	1239	570	1485	91347	186802
ttgaaaatattggtccttatcgaaagtttattcccgccttacgtacatgtacaaatgatgatattattgtctatgttgatgatgatgtaatatatgcaag	1463165	851	1	1236	203490	543	203492	1224	32066	570	848	91347	203491
ggttccctatgaaaatacaattcgataccaagatctgatgccatgggagacaacaggaagaacgactgtatactttataaaaacaggcccaatctcaaca	1463165	1428	1	1236	91061	543	186817	1224	1239	570	1386	91347	1385
tacgcctgaactccgacaaaaagcgaaggactggcttaaccaagaccttatgcctgcgggtgatcccacgaaaacagcgtttattttcatggggacactt	1049581	747	1	91061	1236	186817	712	1239	1224	1386	745	1385	135625
atggccgcgatccgctgcagcgcgatccggcagggcgatgactatgtgatcaacggccagaagatctggtcgacgcgggcggtgtgggcggactggctgt	106590	1764	1	28216	1760	119060	1762	1224	201174	106589	1763	80840	85007
actgctccggacccacccattcctcaacgccgcacaagcgcagcagcagacaggactcagcgccccgaccgtcaacaaagccttcgagtcactggagaag	106590	216816	1	28216	1760	119060	31953	1224	201174	106589	1678	80840	85004
ggtgctccgcccggcgcccagatccacaatcacgcagctgatgagatctccatggcgcacacggccgctgccgccgaggcccgcaagattgagcgcgagc	106590	1912	1	28216	1760	119060	2062	1224	201174	106589	1883	80840	85011
actgtgaggtttcaaatgggaatcacaactctttcaagccgccagttcagtcaaaatctcgataaagccaaaaaagctgcggcagctggtccggtactta	158899	1310	1	28216	91061	75682	1300	1224	1239	202907	1301	80840	186826
ggcggaacaatgaccggtccgaacttcaccgctgacaggaaaattcctgccgcggtacccttttcatgcggcgggaaccagttgttgatggttgttgtaa	158899	47715	1	28216	91061	75682	33958	1224	1239	202907	1578	80840	186826
cgcagaccatgtatcacgtcaatgagcaaaccaaggccgaggcggtgtcgcacatcatccgcgaacgcaagctgaagcaggtcatcgttttttccaatac	158899	36809	1	28216	1760	75682	1762	1224	201174	202907	670516	80840	85007
agcatgaaaattccctgctccgttctatcgaaaccgagaaattcagccactaagcggcgttgtcggcaacaagtttaaactgaaccacggtgggccaata	158899	1584	1	28216	91061	75682	33958	1224	1239	202907	1578	80840	186826
tttatatgaagggcaatgatttttcgagttacatattaatttattgtggactttttttat	158899	1428	1	28216	91061	75682	186817	1224	1239	202907	1386	80840	1385
gtatccgaacacgcaggcggcccagacagcaaaggaacgcctggccacgctcaagtgagcggcaaaatttaattttgcagattatataaataaaagtgca	158899	1491	1	28216	186801	75682	31979	1224	1239	202907	1485	80840	186802
aaacctattcccttcaaccgcaaaatcagaggaaaggatgttgacgaaaatctcgagaaaaaatttgcggaggaatatcccggaattctcaactggatgc	158899	1587	1	28216	91061	75682	33958	1224	1239	202907	1578	80840	186826
cagtcccggcttgcaccgaaagccgtagatagaatgatcgttctcatcattcgatattcaaaaaacataacatatttatgtcgcaacttagggggtccag	158899	96345	1	28216	117743	75682	49546	1224	976	202907	237	80840	200644
cgagaatcatggtgtttccatcttgattggttggcggaacgggaattgtcgcatttttagacaaaacaggcggcaatcaacctttgtggattcctcgctc	158899	1398	1	28216	91061	75682	186817	1224	1239	202907	1386	80840	1385
ccgcggcaccgagcgggtgctgaaatacgcgttcgagcttgccaggacccggccccgcaagcatgtcaccgtcgccaccaaaagcaacggcatttcgatt	158899	47763	1	28216	1760	75682	2062	1224	201174	202907	1883	80840	85011
ttgaaaaactgaatgactcaattttagatatactcctttcacaaataaaagattttttttaaaaaacaacattcgtgttgtttttttctatttttatagt	1648923	197	1	91061	29547	186817	72294	1239	1224	1386	194	1385	213849
aacatattcagccatccaaatcaccaaccagcattaaaaccaaaatggaatccttctcccgattctactttggaaatgcgcaaacgtttattagaagcct	1354	470	1	91061	1236	81852	468	1239	1224	1350	469	186826	72274
agaatagatctttctgtttattatgactttgattttttggtattgttaatgatgaaaatgctccaacatccaccttaatccaaggtttactctttatctg	1354	263	1	91061	1236	81852	34064	1239	1224	1350	262	186826	72273
attgcaagacattcaagatgagtcccaatggttgattcggatggtggaaaatttattatcgattacacggatcaacatgaatacaatgaaagtgaataaa	1354	670	1	91061	1236	81852	641	1239	1224	1350	662	186826	135623
ttcgagtgtcactaacaaacttgactttcattatcatacagattctttagatacggttgaaattctatctattcccaatactgaatacattccgatgctt	1354	860	1	91061	203490	81852	203492	1239	32066	1350	848	186826	203491
ctaaataaagcgagtaacaaaggatgtattttgaaaatttcctgtaataatgataatttttttcatattttttcgaatttcttgccactcttttaggtaa	1354	197	1	91061	29547	81852	72294	1239	1224	1350	194	186826	213849
gcctttttcagtggagatgtttatagtgttcgcctcgtcttttgtctgctctttaaactgattagttatttccccgaacgtactacttaaatcaaaacga	1354	263	1	91061	1236	81852	34064	1239	1224	1350	262	186826	72273
atttcttcagttgaagcttgatcatctttagaaagatctttatccaatgctgctgatgtttccagatcagtacgtttctttttcgtaaatttatacttat	1354	197	1	91061	29547	81852	72294	1239	1224	1350	194	186826	213849
cttaaagttctcatacaatgcggtcgctgtcttgtatgctttatttcctacagcaccgttcattccgaaatcacgaacggtttcttcacgaaaagcccat	33996	174	1	28211	203692	433	170	1224	203691	89583	171	204441	1643688
gcagcgccgtcgcgccggccagccgggcctcaaggaaatcgtgcagcgccggcaccccctcccggggcagcgagaaacccgccgccatcgcatggccgcc	33996	1764	1	28211	1760	433	1762	1224	201174	89583	1763	204441	85007
cagcagcgcgatcatggcgtggactccgcacgggtggggccggcaggagcggcggccgggcggctggagacggggcggtaatgggccagttcgtcgccga	33996	1912	1	28211	1760	433	2062	1224	201174	89583	1883	204441	85011
attcaatttatacattatataaatttatggttgagaatccatgtgttggagcatgtggtggaaatttatgtgatatagatttaaagccggcaacttcatt	471	1491	1	1236	186801	468	31979	1224	1239	469	1485	72274	186802
atgagggtataagtaatttattgatgatattgtgtttagttcctatttttagtgcaataggtggggtggctggccaaatgggtctaattgcatatattga	471	1428	1	1236	91061	468	186817	1224	1239	469	1386	72274	1385
atagatttatagtctcggcttgcatttttgaaatatacaagcactctttcgcctgattttggtagtttatctttaacactaatccaaccgttaatctcta	731	2104	1	1236	31969	712	2092	1224	544448	214906	2093	135625	2085
tgttacgtattgcactcggtgataatgttcagcatatcgatgagactctttttcagaaagccaatttttcaattagtgacttactgaatgctaaacttaa	731	1402	1	1236	91061	712	186817	1224	1239	214906	1386	135625	1385
ctctccaacgatatttccgacaatattgataagattatccttttcttcctgaacataaggtaagtcttttatctgtccctgttctcttaaatcctcaatc	731	1496	1	1236	186801	712	186804	1224	1239	214906	1870884	135625	186802
ggaaaatttatccgagtcgtccccctcaacccaaaggatttgtaggggatatttttagctcggaaaaaggaacgttaaatatgattaaacaaaaaacaaa	731	1428	1	1236	91061	712	186817	1224	1239	214906	1386	135625	1385
tgaatgtgcctggtgtgccttgtgggtgcagatcaaaccattctttgacttccaccaaatagccgataggctcaaccactcgacgaatagcactaatcgt	731	859	1	1236	203490	712	203492	1224	32066	214906	848	135625	203491
ataaaacgcctccaacaactccccaccggcataatccgagccttaagcgacaacaaactttacgaccctttcgacattacagaagaattattcgacaccg	731	28038	1	1236	91061	712	33958	1224	1239	214906	1578	135625	186826
aagccattgatgaaaccattactgcgataaataaaggtatgattttcaaagccggtaatgataatggcggtagtggtaatactacaacaaaacaacttgg	731	1580	1	1236	91061	712	33958	1224	1239	214906	1578	135625	186826
aatgcaatttttacttatactttttccaatatggactttagctcattgcaagaggtctttccaaatctcaacattaaaggcaagactggattatgggcaa	731	1428	1	1236	91061	712	186817	1224	1239	214906	1386	135625	1385
aacttgcaggaggggtattttctccattgaatgatactgaggctgaacgcttgaaatcttttcagaataacgagcaatatgaaattgaaattaaaagaca	731	1428	1	1236	91061	712	186817	1224	1239	214906	1386	135625	1385
gctttcttttactttaagatttgtgttcatatcaataaccttgccgatgcgttttttgacggcaggagtcttgatatactctctttctgcaatacgttct	731	1496	1	1236	186801	712	186804	1224	1239	214906	1870884	135625	186802
aacctattgagttttctttttgtgattgcggcttgcctttctgcccgtgatggtggggcgtggggctggtgggtatttttagcattattagtgagtgatt	731	1282	1	1236	91061	712	90964	1224	1239	214906	1279	135625	1385
tgtttttattttttgctatttttcctattttaaatcacataaaagagtatttgatgacaccagtttttactcaaaatgaagttgaaacattagataaatt	1965231	1491	1	29547	186801	72294	31979	1224	1239	194	1485	213849	186802
ataaaaatatctccttataattttcaaatattttatatatattaacattataatataataaaagttaaaaagtaaatatttttatataattttatggcta	1965231	1496	1	29547	186801	72294	186804	1224	1239	194	1870884	213849	186802
caagataaaagctctgattttatcttataaatttgatttatcttttgaaaattatctttaaaagcatttgttaattcaaagtcaaataccttatcaaata	1965231	1491	1	29547	186801	72294	31979	1224	1239	194	1485	213849	186802
ttgaaaaatacaaaggagtagtaagagagattagagcatttggtaagccaaaaattttaaataaataaaaaaatattaagaggggtagctttatctctct	1965231	1491	1	29547	186801	72294	31979	1224	1239	194	1485	213849	186802
gtttaattctcttatctcttgcattattataactctcttaaaaataatcgctttaaaacttggctttctattattatttttgtaatctcgtattctacgc	1965231	1491	1	29547	186801	72294	31979	1224	1239	194	1485	213849	186802
taaacatgcacacagcttgctacatcaagcaaaactaagtggtagcaataaagcagttcaaaatatttgctaataaattaaatttagctcttgttaatta	1965231	1491	1	29547	186801	72294	31979	1224	1239	194	1485	213849	186802
gctgtattctacctttggtggtacttgtgcatagacagttcttgttattatatttttttcttcaagttcttttagttttactgttaatgtcttttgtgta	1965231	1491	1	29547	186801	72294	31979	1224	1239	194	1485	213849	186802
tttgattttatgtgcttgtttatattattttacagatattggaggagatttttatcttccattttataaattttctatttttaatatgggtatttttatt	1965231	1428	1	29547	91061	72294	186817	1224	1239	194	1386	213849	1385
atatactcgctcatatcaaatcttattaaagatctttcatcatcaaataaaaacttagctaatgcttttgctgattgtgtttttccaacaccagtaggac	1965231	1491	1	29547	186801	72294	31979	1224	1239	194	1485	213849	186802
taatcaaaaaagacccagcatatgttgaaagagctatgctttatctagaaaaagaacaagagcataaacacaacatagaaaaagagataatagaactaga	1965231	1396	1	29547	91061	72294	186817	1224	1239	194	1386	213849	1385
agttcttttataattgctcttattagttcttctttgctattttttgcgccgtctaaccccattaaatttataaaagaatttttcacatcatcattatgaa	1965231	1491	1	29547	186801	72294	31979	1224	1239	194	1485	213849	186802
aatcattatatcagatgataactcaacagatggaacaagacaattagctttaaaatataccaatgattttgattttataaaatattgcgtcaatgaaaaa	1965231	1491	1	29547	186801	72294	31979	1224	1239	194	1485	213849	186802
ttttattccaagcaagaactgtcaaagctcctgctgctattcctgctataaatggtaatggcatattaatcctttttattattttcatcttcttgtatat	1965231	1491	1	29547	186801	72294	31979	1224	1239	194	1485	213849	186802
agttgaagatataactaagataagaaacgctagtttttcggatttattaaaagagtaagaggccaacttatataaaatttaacaatataaaaaattattt	1965231	1491	1	29547	186801	72294	31979	1224	1239	194	1485	213849	186802
tatgttttcactatttttagatttgttgtaggattttagaacttttaaagcatcgcttttttgatctaatttgtatttagctattgcaaatatactccag	1965231	1491	1	29547	186801	72294	31979	1224	1239	194	1485	213849	186802
cagctacaatttcttttattatgctggtttgtgtgatacacactccaaaagttcttttgtctcttctcttagatagtttacccagcccttatactcatat	1965231	1396	1	29547	91061	72294	186817	1224	1239	194	1386	213849	1385
aaatatttttaagattttgaattatatgactaagataataataaaatttaaatatttttttattaaaacgtaaaatatataataaatatgtaatatttta	1965231	1491	1	29547	186801	72294	31979	1224	1239	194	1485	213849	186802
ttactaccaaacacaatcaactcctttttaacttctttgtaaattatttacaaattcatcataggttgtattttttttaactaagtaaattttgcaaata	1965231	1491	1	29547	186801	72294	31979	1224	1239	194	1485	213849	186802
aaaatatcaacctcaagcaaaatcttatacacgccccaatcaaaaccttttaaacctatggctttgatttgtttttttaaattctttgacatcgtttatc	1965231	2102	1	29547	31969	72294	2092	1224	544448	194	2093	213849	2085
gttcgttgctatatccatctcttaactcgtttaatttagaaataatagcttcttttggaatatcattagcatcatttgctatctttttaagtttgtctac	1965231	851	1	29547	203490	72294	203492	1224	32066	194	848	213849	203491
tatcaaaaaattacaatacaagataaaacaaaacatttaaaacaatataaattttaagagttttttagataaaatgagttttatgagaatagataaattt	1965231	1428	1	29547	91061	72294	186817	1224	1239	194	1386	213849	1385
attataaacaaactctcttcaaaatttatatgtttagtcaccatatcaaaaacactaggatctacattatctataaaaaaaagctctcttgtatgctctt	1965231	1491	1	29547	186801	72294	31979	1224	1239	194	1485	213849	186802
aattatctaaaagtaaagctggaatattttatttagattttcttaaatcgggaagttttgaggaatttgaagaaaagtatagagaagaatataagcaaaa	1965231	1491	1	29547	186801	72294	31979	1224	1239	194	1485	213849	186802
tcaaaatgttttaaatattgatgtaaatgatgttatggctattggagatagccaaaatgatatatcaatgtttcaaatagttggatatccatatttaatg	171284	1496	1	31969	186801	2092	186804	544448	1239	2093	1870884	2085	186802
aaggaatattttgatacctttaaattatttgttttttacaaaaaattgtacaaataatcaaggagaaaaatgggaaacttaattaactttcttgggatta	171284	1491	1	31969	186801	2092	31979	544448	1239	2093	1485	2085	186802
catactcaatataagcgagtatttgaaaaatgttaatattacaaatttagattttgaagaaagtttaatcaatgctaaaaaaggagattttatttttttt	171284	1491	1	31969	186801	2092	31979	544448	1239	2093	1485	2085	186802
tattgaagaattaaagaaaataaccgaaaaagcaaaagaagaatttaataatgcacttaagaagttcaaatagaacttaataaattaagtgacacaaatt	171284	1491	1	31969	186801	2092	31979	544448	1239	2093	1485	2085	186802
gcttttatttgctgtattaattcttaaattctttgaagttattttcacacctttataaacatccataaaatttaacaagaatatagataaatcatttttc	171284	1491	1	31969	186801	2092	31979	544448	1239	2093	1485	2085	186802
aaaattacagagagaataccaaaaattaaaattgctacttgcattttcctcctaaaataatatatttaatataattgcgtgaattataccttaattttta	171284	1491	1	31969	186801	2092	31979	544448	1239	2093	1485	2085	186802
agaggatgtaaaatttaattatggcgattatttagtaaaacaatttaaaaaaatgaatgttgatagtacttcaaaagttactgatgaccttagaacatta	171284	1491	1	31969	186801	2092	31979	544448	1239	2093	1485	2085	186802
ataaaaaatattttcatattcttaaaattgattatgctataactcttggatatataaattaaaatgagtgcaaaatgaacttaaatttaactaaatttat	171284	1491	1	31969	186801	2092	31979	544448	1239	2093	1485	2085	186802
aaaatcatacttttttcatattttttcattaatttattttgtctaggacaaaataaattaaaaatatgcgcagttctaaaattgcacatattttaaaatt	171284	1491	1	31969	186801	2092	31979	544448	1239	2093	1485	2085	186802
cataaactaaatttcattgatgatcaccaaatttagaaaaaccaataacaatagtatttttaataccaactgaatctaacatcgctttatataaattgct	171284	197	1	31969	29547	2092	72294	544448	1224	2093	194	2085	213849
cttactgaattgtttctttatggcattgcatccggatctgctttaccaatagcttttcacttttctaatagttcaattcactcttgctcatttgaacatg	171284	1491	1	31969	186801	2092	31979	544448	1239	2093	1485	2085	186802
acttatgatgttttaaatactgcaaaaaataacaaaaaattagatgaatttagcgaaaaaatagataatattcaggcaacagatgcaaatagtattaaat	171284	1496	1	31969	186801	2092	186804	544448	1239	2093	1870884	2085	186802
agcataaatatttccaatacctaaaataagagattgatctaataatattttcttaatactaatattctttttatgtattctttgataaagtattttttta	171284	1491	1	31969	186801	2092	31979	544448	1239	2093	1485	2085	186802
ttatttaatattattcaacttttctttgcagcaaacaatatttcaaaaataaagaaattatttattcaaaaagaattagaaaaccaagcaaaaattttct	171284	1428	1	31969	91061	2092	186817	544448	1239	2093	1386	2085	1385
aaacaatcttacaaacattaacgtaactattccattaggtaaatttgtatgtataaccggtgtttctggaagtggaaagagtacattagtcaatgatatt	171284	1491	1	31969	186801	2092	31979	544448	1239	2093	1485	2085	186802
ctgaaaaactagcattattaagttggtatttatgtgatttttcattgtatttaaaatatacatttttaaattctatattacccttaattgacttaaattt	171284	1491	1	31969	186801	2092	31979	544448	1239	2093	1485	2085	186802
aaatgcccatcgttatgataaaatcacatatgatgaaattcttgaaaaaaaattacaagttatggatttaactgccacaagtatggcaagagataacaat	171284	1396	1	31969	91061	2092	186817	544448	1239	2093	1386	2085	1385
ttaaaaataatattacttatcataaataaaaaccttttagattaatactctaaaaggtttttatttatgcaatttttcctgataatctatgtctttcgac	171284	1491	1	31969	186801	2092	31979	544448	1239	2093	1485	2085	186802
tctaagtacatcgaaaattttgggctccaaaattgaaccagcattaatatatttcttacttaaaacaggcatttttattttagcaatatgacaatatgct	171284	1491	1	31969	186801	2092	31979	544448	1239	2093	1485	2085	186802
ctatttctaaattataaccgaccacttgatcttttttattgttattatttttaatatttgtattaagaattttatttgacatataatcaagaagtcaagt	171284	1491	1	31969	186801	2092	31979	544448	1239	2093	1485	2085	186802
gattgttttttgcttcttcataaaactttttataatcatctctttttggatcaaagttttcacttaagaatttaccaatttgattatcactatatcctaa	171284	1491	1	31969	186801	2092	31979	544448	1239	2093	1485	2085	186802
gctggttttattgcatctgaaatcgcgattatcttatctggtgttttgtttttaatagtgaataagattgtttcttttgttgaatgtacaaaatcaataa	171284	1428	1	31969	91061	2092	186817	544448	1239	2093	1386	2085	1385
aataatgtctgatattaacttaaaactagttgatgtaattattgaaaaaatcaagcaagaagtaaaaataaataatatcgatgatccaaaacttattggc	171284	1428	1	31969	91061	2092	186817	544448	1239	2093	1386	2085	1385
attaatatctgcaaaattttgttcatcaaaaacatttttatattcatgtgatgatggaaaaaaatctttataagttttttcatttttattcattttattt	171284	1428	1	31969	91061	2092	186817	544448	1239	2093	1386	2085	1385
atatcatttatattttattatcttgcataagcatttcaattaataattattatttaccgaataaaataatatttagtagctttaagaaaaagttttggga	171284	1491	1	31969	186801	2092	31979	544448	1239	2093	1485	2085	186802
attaaatcctatttttctaagattatatgcaaaatactttgctacaagtcctgactccccaattccaaaaataatattaacttttctatattttaatagt	171284	1491	1	31969	186801	2092	31979	544448	1239	2093	1485	2085	186802
tttgaaaaaccaattgaggtaaacgatagaattaattccttaattgatgatattaaatatgggttatagggagtaaaattaactattttataaacaaaat	171284	1491	1	31969	186801	2092	31979	544448	1239	2093	1485	2085	186802
tcttatcacgtgaataattgcatcaacttctcttatatttgctaaaaatttattacctaaaccttcgccttttgaggctccttttactagtccagcgata	171284	1496	1	31969	186801	2092	186804	544448	1239	2093	1870884	2085	186802
ggcccatctgttgcagcaacaactaagatagcaccatccatttgagctgctcctgtaatcatgttcttaacgtaatcagcgtgaccaggacagtcaacgt	171284	1255	1	31969	91061	2092	33958	544448	1239	2093	1253	2085	186826
tatgaataaggttatttcttattctgattttaaaaatgataataaatctgaagaactactatcaaaatcttataaacacaatatttcacataatttcaat	171284	263	1	31969	1236	2092	34064	544448	1224	2093	262	2085	72273
tttgtgagttaaatttattcttagtatttatatctgaaattgaattagataattctaataattcttttttattaatttccataacttcatcagtttctaa	171284	1491	1	31969	186801	2092	31979	544448	1239	2093	1485	2085	186802
tagttcatcaattttgtttcaaaataataagcatcatataaacctgtatgcgcttggtat	171284	1491	1	31969	186801	2092	31979	544448	1239	2093	1485	2085	186802
tccagtagcgaaacaaatatttagattaggtttttttaacatttcttctttgattatgtttgcagcgaagtcagattgtctttgagtatctaattttata	171284	446	1	31969	1236	2092	444	544448	1224	2093	445	2085	118969
acttcttacatttaaaccatttttgaaaaataattttaataaaaaaccaatagctggtttttctgataaagaggcaataaaatttttaaaaacttatggt	171284	1491	1	31969	186801	2092	31979	544448	1239	2093	1485	2085	186802
caataaactctttagattttttcatttctaaatttaagtttttaatcttcttttcatagtttgctcttagtgtctcgtaaatattataaattaataattc	171284	1491	1	31969	186801	2092	31979	544448	1239	2093	1485	2085	186802
atcaattacaccaaaattagcattatttaattcatcagcatcaatttcaaaagtttcagaatcgttatataaaacaagtcttacaagttttctcggttta	171284	1117645	1	31969	117743	2092	49546	544448	976	2093	308865	2085	200644
aatacctcaatcaatattaattctagttacagataaattttctaaaccaatattaataaaattgctcaatagttcattttttgttttaactggcattaat	171284	1491	1	31969	186801	2092	31979	544448	1239	2093	1485	2085	186802
gaaaagttctttcttacagacttaaattcaaattttgtaccacatgttgaacaagtaatttttacttcgtgatattcaggatgaagattctttttcattt	171284	1428	1	31969	91061	2092	186817	544448	1239	2093	1386	2085	1385
catttgtaccatgaacatcacttttaataataatattaataattttcttaccgtctgattcagtagccttaagatttttatcatatagaagattcatttt	171284	1491	1	31969	186801	2092	31979	544448	1239	2093	1485	2085	186802
aacactttttggataaaatcttgattatgaattaataattcatttttatatttatttaactctaaatattcatcaagcttttcaggttgagatattaaat	171284	1491	1	31969	186801	2092	31979	544448	1239	2093	1485	2085	186802
attttaattttcttacaaaaacaaattttcaatttccttaaatgggtcatttgttaaatcgaaaaagataatttctagaaccaatttattattatcgcca	171284	1428	1	31969	91061	2092	186817	544448	1239	2093	1386	2085	1385
ccattaatgcagatacttttgaacctaaggtacctatacggtaattttgattaatgctatcaataatcaaaacattattaggattatactttttcatttt	171284	1491	1	31969	186801	2092	31979	544448	1239	2093	1485	2085	186802
aagaagtagtgcttgaggcggtgaagcaggatggttgagcgttggggtatgcttcagatgagttgaaaaaggataaagaagtagtgcttgaggcggtgaa	171284	672	1	31969	1236	2092	641	544448	1224	2093	662	2085	135623
ttagtatcagatttaaaattttcaaatattatattagcttgacttatgatatttgaaaattcttcaatgccaatatcagatttttgaatttcttttagat	171284	1491	1	31969	186801	2092	31979	544448	1239	2093	1485	2085	186802
tatttaatttcactttttttgaagccgaattaatcttagaaatataaacttttatttctttatcaatttggacaattattttacttaaaacctcattaat	171284	1491	1	31969	186801	2092	31979	544448	1239	2093	1485	2085	186802
taaacgagaaatttcttttgctaaatcaataatggtaaggttttgagaatctttaataactggaaccattaaaccagcaatagtatcagcagcaatacct	171284	263	1	31969	1236	2092	34064	544448	1224	2093	262	2085	72273
actacaatcggagagattgtcacttttaattagggggtaaaataatgaaaaaaaaatattttagaattagtagcagaattgttaaaaacagaatcaaaat	171284	1491	1	31969	186801	2092	31979	544448	1239	2093	1485	2085	186802
tttcatatttttaatatattaaattaaagaactaaaaataaattaaaatattcagtttatttttaatgataaatactagataaatacattgtcttttatt	171284	1491	1	31969	186801	2092	31979	544448	1239	2093	1485	2085	186802
ctaaaactgcgattggaacaggtacagctaataaatgacgtcttggtggaagtattaacgtaagttgaaatgaaccagttacagtttttgaagcaattac	171284	727	1	31969	1236	2092	712	544448	1224	2093	724	2085	135625
gagttgtattattaaaagatattttagctaaatctgtaaacaattatcaatcaattattgattcaattgtaaatcaagtatttgatacttatttaaacca	171284	1491	1	31969	186801	2092	31979	544448	1239	2093	1485	2085	186802
attatgatattctgatgctggtggtaatgttagtgcaagtgttaatgattttcttaaaaattacacagttatcaaagatgctgcagaagcaacaaaatat	171284	1117645	1	31969	117743	2092	49546	544448	976	2093	308865	2085	200644
gttattcctggcaactttataagtcttgaaataaaattattgatcttatctgaattaaacattattaaaacggaaatccaccaggcatattattaggagt	171284	1491	1	31969	186801	2092	31979	544448	1239	2093	1485	2085	186802
tttattttttttttttttttttttttgcttgtttttaaaaacttagtatataatattaatcagtggtcatagcaagagggatcacctgataccattccga	171284	210	1	31969	29547	2092	72293	544448	1224	2093	209	2085	213849
cagttgtatatggttgtaaatttccatttgttgccctctcatcatatgtatatgcaggataagcgaatgttttatcattatgtttatttccaattctata	171284	1428	1	31969	91061	2092	186817	544448	1239	2093	1386	2085	1385
ttttacttgatttagatttaaattcagaaatattacagaataagttttatacaatcgaaaacaatagaaaattattttttgaatgagtaaaaattaatga	171284	1491	1	31969	186801	2092	31979	544448	1239	2093	1485	2085	186802
catctaaatttcttaatgaatattttgatgcattaggtacatcttttgttaattcatcatcacctgctcttgaacttctgaattgaattgtttgctcttc	171284	1396	1	31969	91061	2092	186817	544448	1239	2093	1386	2085	1385
tatgcaggatcagcagtattagcacctctatcaactttaaataacattaatattaaatcttttatttcagtgttatctttatgtttaatgaataaattaa	171284	1491	1	31969	186801	2092	31979	544448	1239	2093	1485	2085	186802
gcttcagaaacttcttttttaagcgctgttaaatcttttttatcaccttgttctgatccactattttcattagaacctggattattttcactagctccgc	171284	1491	1	31969	186801	2092	31979	544448	1239	2093	1485	2085	186802
ttttttttttttttagcaaagtgtgatataatgttgaatttaacttatttaactataattaaacatttgaagttagaattgaactttatatttttattaa	171284	1491	1	31969	186801	2092	31979	544448	1239	2093	1485	2085	186802
tctttattgcttttttcttcttctaaaaactttattttttcatctttatgtgatgaatcagcatttagtacattaattttatcttcaagatctttacgaa	171284	1491	1	31969	186801	2092	31979	544448	1239	2093	1485	2085	186802
ggcctttgatggaagaggaaattttgctttaggtataaaagaacaaattatattcccagaaattgaatttgataaaattcgtcgtattaaaggtcttgat	171284	1491	1	31969	186801	2092	31979	544448	1239	2093	1485	2085	186802
atatgaccccacagccggttctggttctttattaattagagttgcagaaaaattccaaaaacatatgaatgaattacatcatgatattagaattaatata	171284	1428	1	31969	91061	2092	186817	544448	1239	2093	1386	2085	1385
aacttaataacatagtatttccatttgaaaaagatctaaaaaccaatgactatcaaacattaattcaaaatataaaatcattaaatggattttaaagtca	171284	1491	1	31969	186801	2092	31979	544448	1239	2093	1485	2085	186802
aagctttttgttttgaatttatttgatggaacttcaatttttgatattgttacaaatacattagaaacagaacagggtagggttattgttattgcattac	171284	1491	1	31969	186801	2092	31979	544448	1239	2093	1485	2085	186802
aggttcaagtcctgtctaaggcaccataaatcaacacttttaagtgtttttttataccttttataaaatatatatgcaaaatgtaaaggaaacattatgg	171284	1491	1	31969	186801	2092	31979	544448	1239	2093	1485	2085	186802
tgtgctaataataaccaaaaaaatagaaatgttttacacacaccgagagagagagagagagagagactgggaagagccattctgtgtcaccggataagaa	171284	210	1	31969	29547	2092	72293	544448	1224	2093	209	2085	213849
aaaaaataaatggtttttgtatgaagaaacagataaaattaagtacaatcctttatataaacatagtttaggaattattacaatcaaaaatgaaaatcaa	171284	1396	1	31969	91061	2092	186817	544448	1239	2093	1386	2085	1385
aatatttctttttatttcaatagtgttgtcttgtccttttatcactgaatatttaaaattattaatgtattttttctttgcatcaccatctttaaaacta	171284	1491	1	31969	186801	2092	31979	544448	1239	2093	1485	2085	186802
ggtgattttgtttatttattatttgtatttggttttatattaagtttatttttagtattattcaaaactactccatcatttaagatgaaatttaaagatt	171284	1491	1	31969	186801	2092	31979	544448	1239	2093	1485	2085	186802
agtgaatttgttcaatttcacccatcgtatgattattcagattttatagaaggattgagacctgccattatttttaaagcagctaacgacaagccaacgt	171284	1428	1	31969	91061	2092	186817	544448	1239	2093	1386	2085	1385
tctagttctttatttaacttttcttttgcttcaggtgtagtagctgagtcaagttgtttttttcaatatgattttataatatttttggtttgttcaattg	171284	1491	1	31969	186801	2092	31979	544448	1239	2093	1485	2085	186802
atatgtctgaatatgctgatgaaataaaatcgctaattgatcaaaatggcacattaagtaaacaattatcaaacaatcctcaatctattgttttatttga	171284	1396	1	31969	91061	2092	186817	544448	1239	2093	1386	2085	1385
atgaatgttgatagtacttcaaaagttactgatgaccttagaacattagcaacatttaaagatttcgatacaaaaaacagcgacatttttgcacttcgca	171284	263	1	31969	1236	2092	34064	544448	1224	2093	262	2085	72273
aataaatcagaaagcatatataagtaaaaaatattaaatgcctaatattacataagcatagactcaaaagttaaattcaatattatactacattttgcta	171284	1491	1	31969	186801	2092	31979	544448	1239	2093	1485	2085	186802
gtgatatgtaacactattattccaaacaactggagcaattgtttatataatacaaattctgatatatttatcatttaaatcaaaatataaaaaaatagct	171284	1496	1	31969	186801	2092	186804	544448	1239	2093	1870884	2085	186802
tttatgaattaataattcatatataaaaatattttcgtatttaatttgagtgtaaaatatttaattaagaattcttaatttaataatggaaatatttaca	171284	1491	1	31969	186801	2092	31979	544448	1239	2093	1485	2085	186802
cggtacaaattgaaagaaatgttaatgatttaaaatttgctgaatttcttaaaaataggattggaagtgtatttaaagctcaaattcttagtattactaa	171284	1491	1	31969	186801	2092	31979	544448	1239	2093	1485	2085	186802
tttaggttctaaaaccctagatatcaatattattaaaaacactattaatacagaccgaattgagcaatatttaaataagataaagctaaatgagggcgat	171284	1491	1	31969	186801	2092	31979	544448	1239	2093	1485	2085	186802
attcactagtttaaaataatcatttttattttctaaaacataacacaaaactctgaacctttataagttcagagttttgtgttcataccaaattaaataa	171284	1491	1	31969	186801	2092	31979	544448	1239	2093	1485	2085	186802
atatacttaaaaaaataagctttattttctcataacttcttaatatgaaaaaaatttttccagcaatatataaaaacaacttaaatattattacaatccc	171284	1491	1	31969	186801	2092	31979	544448	1239	2093	1485	2085	186802
aagataattttatttcggttgtatcttgctgttttataatattcattattccttgtttttttaaaaacaaaatcttttaaatatttattgtatatataaa	171284	1491	1	31969	186801	2092	31979	544448	1239	2093	1485	2085	186802
aaagaagaatttattaaaatgtataataaagcaaatgaatgaaaaaaacaaggaattgaagttgttgttgtaattggaattggtggctcatatttaggag	171284	1491	1	31969	186801	2092	31979	544448	1239	2093	1485	2085	186802
attgttgccgaccatttgacttgattattcactacatccaagattttaaactccaccaccactctggaatcgtagtaagtattcacgtccttgatgtatt	45658	1351	1	1236	91061	641	81852	1224	1239	662	1350	135623	186826
accatcaccgtctggtgtgtattactttctcttttacacatttggttcaacacgtttgcaacgctttcagagttgtggatttccgtgacgcactttgcgg	45658	336810	1	1236	117743	641	NaN	1224	976	662	336809	135623	200644
tttctcgtcgttaaggtttgtatttattagttatttttaatctatcctgtctcatttgctctgaaagagcgattagtggtcaatagcaattgcatcgtgt	45658	1491	1	1236	186801	641	31979	1224	1239	662	1485	135623	186802
tagcaatttctaacaacttatcgtcatatgtttgtagttatgaatgagaaacacgagtgtttgcgataaaaatgagcaagcaaataactttttgtttaat	45658	1117645	1	1236	117743	641	49546	1224	976	662	308865	135623	200644
cttaataatcaattaatcactgataaaacgagtaattttcagactgtatagagaaacacaatttcaccatagggcattgatttaaggatcgcagcagtct	45658	1286	1	1236	91061	641	90964	1224	1239	662	1279	135623	1385
cagtgcgacctcttttgaaaataacaagtgattcaggtacaacatacctgcctaaggcaggaaactcgaaaaacgcttaatcgatgattaggtgaacgtt	45658	1491	1	1236	186801	641	31979	1224	1239	662	1485	135623	186802
tcaaaataagggtcatgagtaaagacagttgttctgccatggtttagtactaatacaaattgtctccaaacgtcgttgttttgttttattttttgtggct	45658	1396	1	1236	91061	641	186817	1224	1239	662	1386	135623	1385
atcacgacatgcttgtgaaacgtacttagacatacagataaaaagatgaatagccacatgggcgaattcaatatatcggcataaaaaaagccagtctatt	45658	1390	1	1236	91061	641	186817	1224	1239	662	1386	135623	1385
acagaccaagcttcaacaagtgaaaaatggtgatgagcaacgaccaaaaatgcttttgaatctgggaaaccgaacgaaagaaaccatcagaaaatgggga	45658	1396	1	1236	91061	641	186817	1224	1239	662	1386	135623	1385
tatgcacttatcaaacgagtgcaaaagtgattacaaacatcaccctgaaagccctgaacatctatttttcaaagagctgttagctagagatttagcaaaa	45658	1314	1	1236	91061	641	1300	1224	1239	662	1301	135623	186826
tgattaatttatcatcgctcgcataatgaacttgccatgttacaaagcgctatagaattctccttttctatatcgacgtgtaaaacatcataacaacaat	45658	1313	1	1236	91061	641	1300	1224	1239	662	1301	135623	186826
accaagtatggaatcatagataaggctaattttaaaaattaatcattctgccagcgtaaatggactctcaatttatgagtaaattttgatcgtaaaatac	244366	1491	1	1236	186801	543	31979	1224	1239	570	1485	91347	186802
tcattgcttcatcaatatgttttttcagtatcttaagcaattcgtccatatcacgcttgattaaacccggttccatatatggcatcattcttaaaaaaaa	244366	1351	1	1236	91061	543	81852	1224	1239	570	1350	91347	186826
ttcaattctaataatgcactgtttttagtgtcgttaagtgatttgatgccatcttcacttgctttattcactttagttacataatcatcaatatttttat	214473	727	1	91061	1236	90964	712	1239	1224	1279	724	1385	135625
atgtagctgtacagttgttttaagttcgtccatcgtttctttcatgaacgttagttcctccagcaaatcataagccactggtttgtttatgttttcttct	214473	680	1	91061	1236	90964	641	1239	1224	1279	662	1385	135623
tgtggatttttcttatttatgttcggtggcgttataaatgatttcttttttgctatacttgcaggggctggcgcatttttaacatttgattttgtgcagc	214473	197	1	91061	29547	90964	72294	1239	1224	1279	194	1385	213849
tattaatatttctgactctacaaaagataattcactagcaattttgccgtaagaatttgaaaatttagaacttaacgattgtgcttgttcgttcgttgta	214473	197	1	91061	29547	90964	72294	1239	1224	1279	194	1385	213849
ggtgcttttggtaattcaaactcttttaaatcttctccaataggttgattaaattcattaactctcatttttgtacaccccactaagcatatttaaatta	214473	210	1	91061	29547	90964	72293	1239	1224	1279	209	1385	213849
aaagctatacagactcctataaccatgctgtcttattagaaaaagaagaaaaattaacatttgtacatccatttgatgatccagatgtaattgctggcca	33056	1428	1	28216	91061	NaN	186817	1224	1239	33055	1386	NaN	1385
gttcataaataggagatattataaacatcatgaagtattagttctaagaaaaatatattctttaatatatgagaaaggattcactattaatggtgtacat	33056	1491	1	28216	186801	NaN	31979	1224	1239	33055	1485	NaN	186802
aaacaaactgtttcagttctataagaaaaccttttcttttctctgcaataaaatcgcctaattataatagttaatatattaggcgatttttttataaaaa	33056	1396	1	28216	91061	NaN	186817	1224	1239	33055	1386	NaN	1385
tttatgagtttaatttttttgtatattaaaaaggagttatcatgacaaatgcagctttcgttgctatttcttgtgcttttattattggattgggagctat	33056	1491	1	28216	186801	NaN	31979	1224	1239	33055	1485	NaN	186802
tagatgttgttgataactcggatgaaataaaaatttcttatttgagaaattagtcttgataatagtgattagagatttaatgttgtaatattaaactgag	33056	1491	1	28216	186801	NaN	31979	1224	1239	33055	1485	NaN	186802
tccaaaataaaatgcatcaactaccaatatcttcgttatataattagatatattagtagcttcttttataaccctttctaaattatacccaattatcaat	33056	1491	1	28216	186801	NaN	31979	1224	1239	33055	1485	NaN	186802
tattggcttggatattaatacagctgtagttgcctatataagcgataaaaatggtgcttctaagtacgtagatttgaattttttaatatctgaaaatatc	33056	1491	1	28216	186801	NaN	31979	1224	1239	33055	1485	NaN	186802
tattctttccataggaataaatatattctctataattccattaaaccttgtttggaatttaataaaattattatttatttccatattgttacaagcttct	33056	1491	1	28216	186801	NaN	31979	1224	1239	33055	1485	NaN	186802
aattagcacacataatagtaagacaagactcagaaataaaaattatagaccttaaaggaaaaaaaatatcccttggaccagctggatctggaggtagaac	33056	1491	1	28216	186801	NaN	31979	1224	1239	33055	1485	NaN	186802
gcaaaaatatgattaaatcttcttggttacgcaaatacatttttataacaactatatttttagctattgtagtgacattaggttttttcttacaaaaata	33056	1491	1	28216	186801	NaN	31979	1224	1239	33055	1485	NaN	186802
atatttgacaattgaatattttaggtaaatttttcttaattagtattttataaaaattaagaatggttttctataatcaaatattatgtattacaaaatc	33056	1491	1	28216	186801	NaN	31979	1224	1239	33055	1485	NaN	186802
agttattaatggtttgaatttaaaaaacttgcatttaactgttttaaactcagaaatagaaatagaaaatttgcatattaacataaaactagagtcttta	33056	1491	1	28216	186801	NaN	31979	1224	1239	33055	1485	NaN	186802
gaagtggctttttgaaacatataacatatctatatctgcttacatgagtcaattaggcaagatttctattccatttatttcttacgattatattgataaa	33056	1491	1	28216	186801	NaN	31979	1224	1239	33055	1485	NaN	186802
ggtcaagaaataggtaatttcattttttaattattgctaatactaagagatatttatgaaatgctattgtcttaataatttttcatcacccttgcaggaa	33056	1491	1	28216	186801	NaN	31979	1224	1239	33055	1485	NaN	186802
atgattcttcttggaaaaacatatggtatggagtaaagaatttttttgaacatttggaatcaaaatcatataaaatgcatattcgcatattactctcaaa	33056	1428	1	28216	91061	NaN	186817	1224	1239	33055	1386	NaN	1385
tagaggcttttttaggttctaatttaagtatttttgatatggctgctggtggattattatcttctgaatctggagggttggttgctgattatcatggaga	33056	1491	1	28216	186801	NaN	31979	1224	1239	33055	1485	NaN	186802
ttctgcatgaaatgctttttttccaaatttcattagcaaagctagtgaagaagaaacaaatatagacgaataaataccaaaccatattcctatagtgaga	33056	1491	1	28216	186801	NaN	31979	1224	1239	33055	1485	NaN	186802
tacgcataaattgtgtcagttagatcattttataactaaaagtgctgtttttagatatttacagtcttataatattacactttaatttaaatttataaat	33056	1491	1	28216	186801	NaN	31979	1224	1239	33055	1485	NaN	186802
tattgcaatctggtataaaatcattaccattaatttctagaggtaaggtacgtgatatttatgctgttgatgatgataaattattaattgttgtaactga	33056	1491	1	28216	186801	NaN	31979	1224	1239	33055	1485	NaN	186802
tgaattatgccatagtctttcttcttccattgcttcatatacaaaacgatgtgtatctaataattcttttatgagtgaatctatattattatgtgtgcca	33056	1428	1	28216	91061	NaN	186817	1224	1239	33055	1386	NaN	1385
gatcacataacgcatccaaagagtttcttttaccaggtctgatttttctagccaaagataatgaatctgtaatttttctacaatatttagataagtttcc	33056	1491	1	28216	186801	NaN	31979	1224	1239	33055	1485	NaN	186802
ttcgtgatttacaaaacacatattatttagaaaaccttttaactcagattaaagaaacacataaggaattagtagataattataataaatatgttcctat	33056	1491	1	28216	186801	NaN	31979	1224	1239	33055	1485	NaN	186802
ctttttaaattatagaagccgttatgatattttatttgtaatatacagtttttaattgattgataaaaaacagctagcaaatttaaagaagtgacgttta	33056	1491	1	28216	186801	NaN	31979	1224	1239	33055	1485	NaN	186802
tgcagcgagttaatgcttcagtaattgaaatagtcacatttatcaccaattaattaattttaagaaaattctgtaatagatcatatccatattcacttag	33056	1396	1	28216	91061	NaN	186817	1224	1239	33055	1386	NaN	1385
caaacacaaataaatttcttagctaaatttaataatgagtctattaaattagcctctagcaactagattttgagttagatggaaaaagaagatccgcatc	33056	1491	1	28216	186801	NaN	31979	1224	1239	33055	1485	NaN	186802
attctataccacctacatcttctgattttccagaatttaacaatgaatcattaattgtaataatatcaacaggacggtcagcactgattaatttttctat	33056	1396	1	28216	91061	NaN	186817	1224	1239	33055	1386	NaN	1385
gtgtttaaattgcatttttcttaagtaatagtcgacaaagtgctaaaaaaaacactacaatatgagatagtttgcaaacagttttattatgcaaattaaa	33056	1396	1	28216	91061	NaN	186817	1224	1239	33055	1386	NaN	1385
agttcattgtttttttatctaactcaattttttcaacatgacatatttttgaaaaatgct	33056	1428	1	28216	91061	NaN	186817	1224	1239	33055	1386	NaN	1385
acacaaagcagctcacaaactaataaaatgtctagaaactgtaatgcgtgaaagtaatataaaaaagcaccaaatcaaccacacaagatacatagaactt	33056	1496	1	28216	186801	NaN	186804	1224	1239	33055	1870884	NaN	186802
ctgtatctgacgatgttctttgtaaatatatatcttctttagattggggtaatggctataataatttttctaaatcgaattacataagtgctttgcgtag	33056	1491	1	28216	186801	NaN	31979	1224	1239	33055	1485	NaN	186802
atagatccattaaaagttcttcctgtaagatgaaatcaataatagtattcgacattgaaactatacctgatatagatggcttaagaaagctgaatagttt	33056	1491	1	28216	186801	NaN	31979	1224	1239	33055	1485	NaN	186802
attattattttctaaattaggacaacaacattgttataaatgcggttcaaacataacctcacttactatagaacaaatcatttctcgcataaagaatatt	33056	1491	1	28216	186801	NaN	31979	1224	1239	33055	1485	NaN	186802
ggactaaaaaagattcaccgtttgataaattacctatgttaataacattattccaaacagtaaaaagagattcaggaagacctgcagcctcttcaaaagt	33056	1491	1	28216	186801	NaN	31979	1224	1239	33055	1485	NaN	186802
gctgccattcatggtaatctaaaccagctctttttaattttgcattatccatatcaaaagaaataggcttaaccaaatgcagaaatgatccagtattagc	33056	1491	1	28216	186801	NaN	31979	1224	1239	33055	1485	NaN	186802
attaaaaaattatttttggaaagagatcgaagttttaatgtaataattatgtacaggtttttttatttttatcattgtgatccatatatttctaattttt	33056	1396	1	28216	91061	NaN	186817	1224	1239	33055	1386	NaN	1385
cggaacttgtgctgactttcccattgcccccacaaacaaacaaaaacaagccacagtaataatagaacatccagaaaaaataacatcattttcgataact	33056	1428	1	28216	91061	NaN	186817	1224	1239	33055	1386	NaN	1385
aacttatattaataatctcaattcgttaattcagaatacagaatttcaagaaatgtcattggaagaaataattaaaaaatcttctggtgctatatttaat	33056	1491	1	28216	186801	NaN	31979	1224	1239	33055	1485	NaN	186802
attctccagcatctaactctgctaaatcttttttgctaagaatattatttactcttaaagagtccaatatattactattgatacctttaatatctaacaa	33056	1491	1	28216	186801	NaN	31979	1224	1239	33055	1485	NaN	186802
tttttcaaattctttagaaaaatctaattgtttgtcttgatattctattttagagtctttatgtattaaaagaactgttttctttatcaaatcttcagtg	33056	1496	1	28216	186801	NaN	186804	1224	1239	33055	1870884	NaN	186802
tccctcgggttctctctaaaggcgccgccaatcaatgtgcgaatgccagaggtaaaggaacgtttcagatctcgattgaactttttgttgagctcattta	396	2104	1	28211	31969	82115	2092	1224	544448	379	2093	356	2085
actccgaagacgatgattatccgccacgctacggattgcattaatatcatcgacctccgggagcggcaacttattcatctttactcctcgcgtccaacgc	75105	1313	1	28216	91061	119060	1300	1224	1239	1822464	1301	80840	186826
cagatgggtctatgcagcccaaaatgaaaattggcgcatcacccattctgcgatcgctgtggtagtcagatcgaatccatccaacaatatcaggcaactc	545	1336	1	1236	91061	543	1300	1224	1239	544	1301	91347	186826
cttacaagtggtagccatgatgattggaatagttatttacttaactagcctactaagaacaacactaaaaacaaagttaatatatcagctcgctatagtc	545	1313	1	1236	91061	543	1300	1224	1239	544	1301	91347	186826
atgactcttttctctgcgatttctcggttagagcttatatctaattctcgttgaacccatgtgctagctatcgagttttgagatagcaccacagcaacat	545	860	1	1236	203490	543	203492	1224	32066	544	848	91347	203491
ttccgattatttccctgaaaagcctgaagaaataaaaaccactttaaataaaacaccattatttcgggcgcgagaaacattaattaaaagtgtcattatt	545	1396	1	1236	91061	543	186817	1224	1239	544	1386	91347	1385
aaagaataaaaattcgttataaatttcttatatctagatttattaaaatctccatcataatattttttaatcttaattttcaaattgaaattaatcttag	29518	1491	1	203692	186801	1643685	31979	203691	1239	64895	1485	136	186802
aaatagaaggcattaaaatacaaatagtaaaaaatataattactcctaaattatttttaagcgatttagcatttactttctgttttgcatgcttttctac	29518	1491	1	203692	186801	1643685	31979	203691	1239	64895	1485	136	186802
ctagcagcgcctattccgacaatggaaatgtaattttaaataaaattttaaattatctttatagactaaatattaatttagaaaatatcaatattaatat	29518	1491	1	203692	186801	1643685	31979	203691	1239	64895	1485	136	186802
tttttaatacattttttgcttctttataatatttactcttaaaatctggttctaaacgattaattataaaaacttttatgctattataataatgaacttt	29518	1428	1	203692	91061	1643685	186817	203691	1239	64895	1386	136	1385
gatcttagcaataatgagcaaacttacgttaatgctcttcataatctggaaatggctttggacgataataagcagagcaagttgaagtatgtgcttgagc	29518	672	1	203692	1236	1643685	641	203691	1224	64895	662	136	135623
gctagtggtgctgatcttgcaaatttaattaatgaaggagctttaatagctgcaaggaataatcaagatgaaattttaatgaaagatatggaagaggcta	29518	197	1	203692	29547	1643685	72294	203691	1224	64895	194	136	213849
gtatattttatatagatacaatttctaactatgaccttaattatataattgagcttataaatggcaaaccatatggtatttttaataggatgaataaaaa	29518	1491	1	203692	186801	1643685	31979	203691	1239	64895	1485	136	186802
tgataaattttttgtgatgtaataaatcatttcaaaaattattgattttttatttaaatgtggggggatatatatttttgacaagctttgattattgcat	29518	1428	1	203692	91061	1643685	186817	203691	1239	64895	1386	136	1385
aaaattaatagcgaattgttattagaaaaacttaaggtaagtaatagattaataattattattactgtaataatagtccctgttgctatatctagcatag	29518	1491	1	203692	186801	1643685	31979	203691	1239	64895	1485	136	186802
gagtatagtggcacaacttctggtaatacgctttatccgtatgaatacaagaataaaggaatagtcattgatttgcgaagatatagcaatgtaaatctta	29518	1404	1	203692	91061	1643685	186817	203691	1239	64895	1386	136	1385
ttaaaaaattctaaaaatattaaaggatttctaaagagcttgaaagaataataaaatttttcatgagaataaataagtaatttttaactattacaaatag	29518	1491	1	203692	186801	1643685	31979	203691	1239	64895	1485	136	186802
tagaacgaaatacaatgttaattattttagcaagcattttcattgttattgccgttaattcatattatctacaaaaaagaataataataaacaaaaataa	29518	1491	1	203692	186801	1643685	31979	203691	1239	64895	1485	136	186802
ttacgattctgttggagctttaaaggatatggttcaaaatcatattttacaattgttaagtcttgttgcaatggaatctcctattaaatttgattctgag	29518	1428	1	203692	91061	1643685	186817	203691	1239	64895	1386	136	1385
aagaactcttaacaactttagtgggaggagaaattgcaaatatgcctctttttcctgtagatgaaataaaaaaatactttaaaaatggagaggaaaagct	29518	1496	1	203692	186801	1643685	186804	203691	1239	64895	1870884	136	186802
gcgtaaatttattacataacccgtttttattaaaaaatatagataaatttataaaaagaattaataaagcaattaaagagaatgaaaacatattaatctt	29518	1491	1	203692	186801	1643685	31979	203691	1239	64895	1485	136	186802
tagtgtcttcgtctttgaagccggtggctttaaattggtaagtttctgggccatcgtaattaaacggggcaataacaactttgtgcactccagacaaata	29518	1613	1	203692	91061	1643685	33958	203691	1239	64895	1578	136	186826
agagaatataatcatattattttatttattaaataatatgattattatttaatattcaaagattaagcgatttttttttaaaaaaaaaagagaagaatta	29518	1491	1	203692	186801	1643685	31979	203691	1239	64895	1485	136	186802
ctataaaccaatttgccattaatgtaggttttatctattttgaatgtcttaatatctttagtaattataaaatcagcaggatctcctatccttaacaacc	29518	1491	1	203692	186801	1643685	31979	203691	1239	64895	1485	136	186802
tcagaagaaaatgaaaacatattaaaaaatttaaacaaaaaaatttatattcttaaaacagaatataaatctgttagtaaattatataaaaaaaacctta	29518	1491	1	203692	186801	1643685	31979	203691	1239	64895	1485	136	186802
atatgttgtcgtcgaggtttatttttttttctagcttgcttttgttaaatatgatatttaaggccaatgtttcagttttaatatatttttcaaatttatt	29518	1491	1	203692	186801	1643685	31979	203691	1239	64895	1485	136	186802
ttttctttgatttcattttctaatcttatgtcttgtattttaacgtttaaagttttttcatagaaatgtttataaggattggaaagggcgttttttaatt	29518	1491	1	203692	186801	1643685	31979	203691	1239	64895	1485	136	186802
aagcaaacaccataaccattgcagctaaatataaaaaagaataagtaaaaaaatacatcaaatttaatctataatctttaagttttaaagagtttaagct	29518	1496	1	203692	186801	1643685	186804	203691	1239	64895	1870884	136	186802
aaagtggacaatattagaattttaaaagaaataaaagataatgaatattataagctggatggatataaaagtttctttgcttttgtgaaagattataata	29518	1491	1	203692	186801	1643685	31979	203691	1239	64895	1485	136	186802
attaagtgagtgcatagctatattcttttagtagagaatcaggctaagccctcatttttttcaaaaattttttgtataaaacttggcaaaaactgttttt	29518	1491	1	203692	186801	1643685	31979	203691	1239	64895	1485	136	186802
ttaatgatcctaaggcagatactgtgattgcccagcttttgtttttagaatcagaagattcaaacaaagatatttatctttatttaaattctccaggagg	29518	1491	1	203692	186801	1643685	31979	203691	1239	64895	1485	136	186802
cattttttgttttgtatattatatatgaattgccagctatatgctttaaaaagcaatttttttctaattttgatttagggttaaagtcatgtactaaggt	29518	1491	1	203692	186801	1643685	31979	203691	1239	64895	1485	136	186802
gtctacaaatattgataaaaattatgttaagcaaatacagtacagaccatttgatagtaggtttatttattattctaaaaataaaggggttgtatcaata	29518	1491	1	203692	186801	1643685	31979	203691	1239	64895	1485	136	186802
gggcttaaagagattgcaaacaaaacaaaaatatcacttgaaaattttaaagaaattgaaattaaaagagatgaaatttggaaaaaatttacccaaaatg	29518	197	1	203692	29547	1643685	72294	203691	1224	64895	194	136	213849
gaaagactggggattttaaaaccatttataagtaattttaaaataaaaatcgtatgtacatcttgcttttacaataatgttcagtatctttaagatcttg	29518	1491	1	203692	186801	1643685	31979	203691	1239	64895	1485	136	186802
aagagcgttaataactcttttctcggaatatagcatcttgagtaaagataattttaaagatcttgtttttaagttttctttaaataaggattatataaat	29518	1491	1	203692	186801	1643685	31979	203691	1239	64895	1485	136	186802
tgccagaatcaataaaataataataaattctatccttgggcaaatttttaagcttaatagtataaattcccttattatcttctttttcaataagcctatt	29518	1491	1	203692	186801	1643685	31979	203691	1239	64895	1485	136	186802
aaaatataaaaattagttttaataatataaaagaatttataccttctaatttttcccttataagggatatattaaatctcattaatgatattggagttaa	29518	1491	1	203692	186801	1643685	31979	203691	1239	64895	1485	136	186802
aaaaatttctcgaaatcagaaaattaaataatataatacatttaaataaaaacattctaattttacagcttgaattaaaattaaaaaactattattatta	29518	1496	1	203692	186801	1643685	186804	203691	1239	64895	1870884	136	186802
aaaaattaaagttttattatttcgggttaaagttttatcattttgaaaaattggatttaaagttttattttttctagttaaagttttgctgtttggtagg	29518	1491	1	203692	186801	1643685	31979	203691	1239	64895	1485	136	186802
tttatagcctatttcttttaaggcttgatatcttctaaatcctgctatcaaatttttatttttatctattattattggataaattaatccatgttttata	29518	1491	1	203692	186801	1643685	31979	203691	1239	64895	1485	136	186802
cttattattcaaagaattgtgattctttgattggttctgatacttttgtactttctaatgatgaatttttaaaagagctagaatttattctttcagaaca	29518	1491	1	203692	186801	1643685	31979	203691	1239	64895	1485	136	186802
atgatcctaaggcagatactgtgattgcccagcttttgtttttagaatcagaagattcaaacaaagatatttatctttatttaaattctccaggaggcag	29518	1491	1	203692	186801	1643685	31979	203691	1239	64895	1485	136	186802
ggatttttattagacaaattatttaataatgaaaaagaaataattaaaagaattatgaaa	29518	1491	1	203692	186801	1643685	31979	203691	1239	64895	1485	136	186802
ggcaccgttataagaaacgcacaagacggcacatatctgtaagccggtgaccaggaggtaactcatggagaagctgatccacggcaggccctacacggaa	121719	1744	1	28211	1760	31989	31957	1224	201174	227873	1743	204455	85009
gacgagcacaaggaactccccgtcgatcacgtcgagattgaggtccttgatgatgctgagcttgccgtagctcttgccgacattgcgaagtgtcaatcca	121719	36809	1	28211	1760	31989	1762	1224	201174	227873	670516	204455	85007
tcagcgcctcttgccgttcagatatccggctggtcgaggaaaacatgcagggttcgaatgaggccgccttcgacctgtgccacatcggtgcccgtcactg	121719	1912	1	28211	1760	31989	2062	1224	201174	227873	1883	204455	85011
tttttgtaaaaaccaaataaattttaaattttatttggtttttttctttttaacgaaattatttttgtaaataataaatttttgctttattatacaaaaa	2099	1428	1	31969	91061	2092	186817	544448	1239	2093	1386	2085	1385
aattatttggctaatttactttctttgcttaaaccctaaaataaatagaaaagtaaattataaaccataataatactaaaataaaatatttagaataaaa	2099	1491	1	31969	186801	2092	31979	544448	1239	2093	1485	2085	186802
tgtatatgaataaaaaatttgtttaacctatattatcgaaaataattttgggtgtttattaaagccggaaaaatttttattaatttctaaaaaacacttg	2099	1496	1	31969	186801	2092	186804	544448	1239	2093	1870884	2085	186802
gcctttttgtcattaatgaaaaacttgaaaactataaggatttttataagccaattgaagaatatattgaaattattgaaaatttcaatatggaatccaa	2099	1491	1	31969	186801	2092	31979	544448	1239	2093	1485	2085	186802
attttaacatatattaaaaactttttagggaaaatacctaaaaatattatattttaaaaaaataagttattatgttaatcaattgcaaaaaataaattag	2099	1491	1	31969	186801	2092	31979	544448	1239	2093	1485	2085	186802
taacttttataaattatttttgaaatttgcaaaagttagtaaaaattaaaaagttttttcaaaaaaagctttttaattttattaaggtgatgaaaattat	2099	197	1	31969	29547	2092	72294	544448	1224	2093	194	2085	213849
gctaatggtggacttaatgccccaaggccaattaaaacaaatagtgatacaaacgctaataatttaaaatctaataaagaatattttgaagaaaaattaa	2099	1491	1	31969	186801	2092	31979	544448	1239	2093	1485	2085	186802
tgttaaaaaaataaacaacaaaaaattacttgagttcataattgattggtttaaaacaaacaagataaactataagaaaatttataatttcaataccaac	2099	1491	1	31969	186801	2092	31979	544448	1239	2093	1485	2085	186802
gccggtgttgtgactgcaagcgttaaacttgttaatgctgttaagtttagtaaaatttttttattttttttgtaaatagcataaaatttccttagtaaat	2099	1491	1	31969	186801	2092	31979	544448	1239	2093	1485	2085	186802
ttttaagatctcttaaagtttttttttcatttattattcttaaatgctcagtgatttccgaaggtagcgaaaaattgctgttatataaacttacaatgta	2099	1491	1	31969	186801	2092	31979	544448	1239	2093	1485	2085	186802
ttgaatcttaatatcgtttagtttattttttgaatcataataatgaatatttgacaaataatattttttattcgttaaaattttgtcaaaagaaaagtgg	2099	1358	1	31969	91061	2092	1300	544448	1239	2093	1357	2085	186826
gccttttttgactcaacaaatattttctatcgttatggtacaaattataaaaaaacacgttttttattagggccaaataatcaaaaaataagggatagaa	2099	1428	1	31969	91061	2092	186817	544448	1239	2093	1386	2085	1385
agaattatgtttatatctgtgtactttgtaaatttaataaggtctttttcctgagccttgaatttgtttttcttcccctcttgttggtttcattggatcg	2099	1496	1	31969	186801	2092	186804	544448	1239	2093	1870884	2085	186802
cacccttttatttcaaaataattcttatattattattttggcaatggggatgctacttgtaattttaagtggaaatattgatctttctgttggaactctt	2099	1491	1	31969	186801	2092	31979	544448	1239	2093	1485	2085	186802
ggcgacttaattactgatacaattattgattctattggtgattttatattaaaaaaggacccaagagcaatatttgaaaattatcttaaaaatttatcta	2099	1491	1	31969	186801	2092	31979	544448	1239	2093	1485	2085	186802
tttgacgtcgtccccaccttcctccggcttgcgccggcagtatctttagggttctcaactaaatgttagcaactaaagaaaagggttgcgctcgttgcag	2099	670	1	31969	1236	2092	641	544448	1224	2093	662	2085	135623
attaaaaataataattattatatcataaaaaataattttaattattttagtggtagtgaaattattaataatttaaaaaaaattaatgctagtttttatt	2099	1491	1	31969	186801	2092	31979	544448	1239	2093	1485	2085	186802
aaaaagaaaaaaatataaaaaagtagttaattttttacttatttaataaatgtttattatagtttttctaattttatgtttttattttaaaaataccaga	2099	1491	1	31969	186801	2092	31979	544448	1239	2093	1485	2085	186802
cttatttctttttttattaatttataaaaaagtaaagacttcatttagcgttattctaaaaaaccttgtaaaatctcctcaaaaatttaacaaaatatca	2099	1491	1	31969	186801	2092	31979	544448	1239	2093	1485	2085	186802
aggttaattatgaagtatttagatttaaattccataccagaattaagtagttctacttctttagctcttttagatgactatagctcaaatgaattaattg	2099	1491	1	31969	186801	2092	31979	544448	1239	2093	1485	2085	186802
aattattaactttaattataatagttttaatattctgtgacataatcagagctttttaaatacttttaggttataatataccttaaatttgttatttata	2099	1491	1	31969	186801	2092	31979	544448	1239	2093	1485	2085	186802
accggattagatcgacttaggtttaaatatttagctgttgtccgaaactccctttcggattttcttcctccatttattattaaattatcaaattcgactt	2099	1491	1	31969	186801	2092	31979	544448	1239	2093	1485	2085	186802
tcttttgttgttgttgttgttgttgttcggtctttagaccgagctctcttatcgttttaactacagggctaagacgcaacatttgctggtgaatcaccaa	2099	511	1	31969	28216	2092	506	544448	1224	2093	507	2085	80840
aaatttcttaattcttatttttcatttatttgtttttagcaccctccctttcataaattatttattaataaaaatagttgataaaattaatgtacttgat	2099	1491	1	31969	186801	2092	31979	544448	1239	2093	1485	2085	186802
agtgttattatacagaattataagaatttttagtattttttgtacaaaaagtacgttttgtctttaaatgttatttaataaaaacagtatttattgaaaa	2099	1491	1	31969	186801	2092	31979	544448	1239	2093	1485	2085	186802
tttaatattttttaaattttctttctgattatcagttaaataagtatttagatcactgaaatctaaattatttagtactatttctttttcacttgaaaaa	2099	1491	1	31969	186801	2092	31979	544448	1239	2093	1485	2085	186802
aaaaccaaaatttagatcattaggtcgtgtaaatttatttttcttttttagacaaatatataaggtatttttaaaatcatcatcattttcgaaattttca	2099	1491	1	31969	186801	2092	31979	544448	1239	2093	1485	2085	186802
tctaatcttttgttattgacagtttttgtaatcccaataattttattaccatcaaaataatcatattttcctaatatattactttttattacaaaacttt	2099	1396	1	31969	91061	2092	186817	544448	1239	2093	1386	2085	1385
taaattatttttgtttttcaaaataagtaattttgactatttttctgtttctgtttaaaaatttcttttaattcaatttcaacatcttccccattaatta	2099	1428	1	31969	91061	2092	186817	544448	1239	2093	1386	2085	1385
ttgtatttgtgtcagtttctgttggttcaggtacaattaattcttctgaattttcatcaatataaaacattacagcctttttaattccttttggagcata	851	1396	1	203490	91061	203492	186817	32066	1239	848	1386	203491	1385
aatattttaactaagggagagtattctaaaattctaagagaatataaaaatgaagaacaagctgaaatgcttttaaagttagaaaaaagattttcaaaag	851	1491	1	203490	186801	203492	31979	32066	1239	848	1485	203491	186802
aataatgttaaaataatattaagattttgaataaagtttttttataaatgtggagaaattatgaaaattattataattattttatctttactttatatat	851	1491	1	203490	186801	203492	31979	32066	1239	848	1485	203491	186802
ctattagtttaaaaaatatatcaacatctttgtcccttaaacctacgaaaaaattacctatatcaagtattttgttatataaataacttcctaactctgt	851	1491	1	203490	186801	203492	31979	32066	1239	848	1485	203491	186802
gtgaatgaacaaaaatagttatatttttagattcagctataagtggatttttacaaataattccttctactttcatattttttaaatattttacccattt	851	1496	1	203490	186801	203492	186804	32066	1239	848	1870884	203491	186802
tatttttacctctgcttttaggagttataatatatcttttgtatagaagtaaaaatcttttttactttaactttatacattttttaaatataaatggata	851	1491	1	203490	186801	203492	31979	32066	1239	848	1485	203491	186802
ccctccaataaatttaataatttcctttactatctagtatattaagttatattaagaaaaaagtcaataaatgatttcatttaaagaaaaaacaccatta	851	1491	1	203490	186801	203492	31979	32066	1239	848	1485	203491	186802
ctttccattagggtagtactcaaaaacttcttttattggttttccatctgctgagaaaaaactattaagcataatattcccatttctagcataaagttgt	851	1491	1	203490	186801	203492	31979	32066	1239	848	1485	203491	186802
tagcatatcagaaatttttgctgttgttgtactttttccattagtacctgttatagcaataatttttgttttcattcctttttctatcatatagttataa	851	1396	1	203490	91061	203492	186817	32066	1239	848	1386	203491	1385
ttactttctattagattatatattttattaatatttaatatttctctaaataattccataatccctcttcattacaataattttcatagatatataaaaa	851	1491	1	203490	186801	203492	31979	32066	1239	848	1485	203491	186802
caaaaaatttttaaggattttatttgtgctgtttcttcaatttttaccttttttattaattgaagaacttgtttatacttcttatttaaaaataatgaat	851	1491	1	203490	186801	203492	31979	32066	1239	848	1485	203491	186802
tatttttattaaaatataaaaaatttatttttttagatttgtatttatcaagaatataattacaaatatttttaataagaataaaatgaaaaatatataa	851	1491	1	203490	186801	203492	31979	32066	1239	848	1485	203491	186802
aaaatttttaatatccctttttaatttaagaaaatatattgaaaaaaactaaaaaatctactatgataaagttagattaattaatgagtaacttttttat	851	1491	1	203490	186801	203492	31979	32066	1239	848	1485	203491	186802
tatataataaatatataaataaatttaatttgcaaaacaaaataaatttataaaagttttctaagatgttatcataccaaccttataataataaaaagga	851	1491	1	203490	186801	203492	31979	32066	1239	848	1485	203491	186802
tgcagaacttctttttccatttttttcatagatttctaaaattcttaatgcaatttcttcgtcataaggttctatgcttattaattcttttaaaatttca	851	1639	1	203490	91061	203492	186820	32066	1239	848	1637	203491	1385
ttttgctattgaaagaactaatttaaaaggactagactgcaataaaaagttaaattctttaaataataaagattataataaactgtattattttacaaaa	851	1491	1	203490	186801	203492	31979	32066	1239	848	1485	203491	186802
ctaaagattgttttaggctttcattaatcttacaatagtaactcttaatttcttttttagggttatttttattaaatttatcaatactttttttaaataa	851	1491	1	203490	186801	203492	31979	32066	1239	848	1485	203491	186802
ttattttgtgatggcttacattgtaatacatattataaacaataataaaattaatgataaagaaaaaagaaatttttatataaatttactgcctatatta	851	1491	1	203490	186801	203492	31979	32066	1239	848	1485	203491	186802
gttacaagtaatagaacaaacaaaaatgcaaatagaacagttaagaatggaagttgaaaactttaaacaattaggaaaagatataaaagattttgattta	851	1396	1	203490	91061	203492	186817	32066	1239	848	1386	203491	1385
ttgcaattaaaaaataaatatgttataattattttgaaacaaggtaatatattaaccatcgtttatacaaaatggcaaaaaagtcaggactaccacatat	851	1491	1	203490	186801	203492	31979	32066	1239	848	1485	203491	186802
agtttactgtaaactataccattttctggataatttaaagcaccttcttttattttaggtaataataagtatccatccttagctgcttcaaataaatcat	851	1491	1	203490	186801	203492	31979	32066	1239	848	1485	203491	186802
gaaattaaaagaagaaataaaaaatgcttttgttgatgaaaatcaagaaggcattgaaggaattactgcaataggtataaatggtggattaaatatggta	851	1491	1	203490	186801	203492	31979	32066	1239	848	1485	203491	186802
ttcttttctttgataattactatttgaataatctttttttaaatagttacaataaaaattattttctaaaatccaattttttaaaattttattttctcta	851	1491	1	203490	186801	203492	31979	32066	1239	848	1485	203491	186802
aaaaataggataaaaattattttagatttagtaaaagaaaaaccaagtataactataaaggaaatatgtttgaaattaaaagtatctcgtccaactatat	851	1491	1	203490	186801	203492	31979	32066	1239	848	1485	203491	186802
taaaaatgttgacattagaaaagtataaaataccactgtaactgatgaatatttttgaagagcatatttcccaaaaatactataaagtccatatcctatt	851	1491	1	203490	186801	203492	31979	32066	1239	848	1485	203491	186802
attcaagtggagatattactatcactggaaaagaaggaacttttacaaataaagttggagatattgaaagtgaaaaaaatataaaaatagaagcaaaaga	851	1491	1	203490	186801	203492	31979	32066	1239	848	1485	203491	186802
ctttcatagtttcaacactatcaaaagttgttataagtgcataccattctttatctaaattttcatttataacttcttttaacttatcctcaattttttc	851	1491	1	203490	186801	203492	31979	32066	1239	848	1485	203491	186802
ctattttaacagattatcatgcaaatggtagctataaaattttgaaggataatgttgaattattagatttcaaagagtatgccttaatgataagaactac	851	1496	1	203490	186801	203492	186804	32066	1239	848	1870884	203491	186802
cataataattccatcttacttatttcatttttcttaattaattcattagtcatatgatttggtatattttccatagttatttcttcatctttacttacaa	851	1491	1	203490	186801	203492	31979	32066	1239	848	1485	203491	186802
catttgaaaaaaactctctatatattcctgaaaatttttcattttcatcaaatgctacttttatttttactttattattttcatattcataccatatccc	851	1491	1	203490	186801	203492	31979	32066	1239	848	1485	203491	186802
tatcagtttctattccaaaatcttctccaccaattatactattttctctaatataacagttttctcctattataacattatcttctataattactcctga	851	1491	1	203490	186801	203492	31979	32066	1239	848	1485	203491	186802
aataaaattaattataaaattttttatatctattttctttttataaaaatcataaattaagattataaaatatattaaagataataaaataattggtatt	851	1491	1	203490	186801	203492	31979	32066	1239	848	1485	203491	186802
atgagcgataatagcttctgttttttgaagaaactctaattgagattttgtactaatatctgctaaaaataattcagcatccaaattgtcagggtcaagc	851	1428	1	203490	91061	203492	186817	32066	1239	848	1386	203491	1385
aatattatatttatattataataattgttttgcagattcaactttaacttctaaaacttttcttaaaaatggatatttttctttcatcatatcaaaatct	851	1491	1	203490	186801	203492	31979	32066	1239	848	1485	203491	186802
ttgcattccatcatcaaattttccagagcaaccatcatgcatttttattcctcctaacttttaaaattcttattatatttttatattttttaatattaac	851	1491	1	203490	186801	203492	31979	32066	1239	848	1485	203491	186802
ttttttatttcaattaaaaaatttttctatttctttatcagaaatttctttttgtccatttttaataatcatataatttttaattttagataactctaaa	851	1491	1	203490	186801	203492	31979	32066	1239	848	1485	203491	186802
actgctttttcttttttcattgttttttgcttttacaataagaaaaagaataatagaaaaaattatgtttacaccaccccaaaccttatattcaagattg	851	1491	1	203490	186801	203492	31979	32066	1239	848	1485	203491	186802
aataaaatttttttcataaattatttcactccttaaaatttttctaaattttaccataaaaaattatattttaccatttataaatattttaagttttata	851	1491	1	203490	186801	203492	31979	32066	1239	848	1485	203491	186802
cctaactcaatatctttttttatcatctcttttgtttgtccctgagttgctattagtaagcaaactgaatatattttttctgataattcttttattttct	851	1491	1	203490	186801	203492	31979	32066	1239	848	1485	203491	186802
tttgatggatataaatattaataatttattataaagaggatttaatatgaatgaaattaaagtaagaaaatttttggataaaaattttaaagaaacaaat	851	1491	1	203490	186801	203492	31979	32066	1239	848	1485	203491	186802
agatatacagctttgatttttgaaaaaaaaaggcaacataggtcatgtgtttctagatattccttctggagtatcaaaaactctaacagaaggagcttta	851	210	1	203490	29547	203492	72293	32066	1224	848	209	203491	213849
gataaggcaatgaattcaaaaacaaatgtttctaaaatgtttaaacaaggagatggatggttgttttcacagaaacatcgtggaaaaaggggagccccaa	851	1396	1	203490	91061	203492	186817	32066	1239	848	1386	203491	1385
cccataattatactattaaatacatctgatttagtatctaaatctatactatgagcaattttaaattctccattggtataatacactttatatgtatggt	851	1496	1	203490	186801	203492	186804	32066	1239	848	1870884	203491	186802
aattactttaaattaaaatattaaatttaaaatataggacttaattaaaatttgaaatttattcttcatctaaatttatttcagggagtttttctaaaac	851	1491	1	203490	186801	203492	31979	32066	1239	848	1485	203491	186802
tctttcgtgttcttctttcgctctttgtttttgcaattcttttttcttagcaagtgctttttgctctctttcaagccttacttgttctctaatatctgca	851	210	1	203490	29547	203492	72293	32066	1224	848	209	203491	213849
tgaacttggagtatcatcttcaatctttattgcagttcctgtttttaaaatatagtttaattcttctcctttttcaaaattaccaaaatcaccaatttta	851	1428	1	203490	91061	203492	186817	32066	1239	848	1386	203491	1385
ataattgaagtacttttaccagaagattatagaaaagaaataaaaaatattattgattaaagatagttatataataaatggtgttaataggaaattatct	851	1491	1	203490	186801	203492	31979	32066	1239	848	1485	203491	186802
attcataccaatttttagctaaattttcatccctataatgattataatctacacctaataaattaagttgtattttcccatcaacttctgttaatgcaaa	851	1491	1	203490	186801	203492	31979	32066	1239	848	1485	203491	186802
agcaagttgaccttcttcatacatatcattttctaagtcaatataaccataaaaagttcttatatcactaaaaatttcatactttttcttattatttaca	851	1496	1	203490	186801	203492	186804	32066	1239	848	1870884	203491	186802
atatttttctatttcattctttttatctttatcaagattattttgtaagtctgcaactataaaagaattaaatattttctcatttgttagatttcgtaaa	851	1491	1	203490	186801	203492	31979	32066	1239	848	1485	203491	186802
aaactgtacttttttttattaaaaaaataatttataaaatatatataagaattttttttt	851	1491	1	203490	186801	203492	31979	32066	1239	848	1485	203491	186802
aacacattcagttccttctattgagattaatggacaaaagatagtgggaattcaaagttttaaaatagactatcaattaaatgaaaatggaaaaatagaa	851	1428	1	203490	91061	203492	186817	32066	1239	848	1386	203491	1385
ctttatttttgtcttgtgcatttctataacttgccttattaatatccccacctattaatcttcctggtgcagatgacatccttgaaactcctcctgccat	851	1491	1	203490	186801	203492	31979	32066	1239	848	1485	203491	186802
tatatcaagatgtaaaaaaaagttttggtagtatattggataaagaaagttctaaaaatcttgtagctgatgtaattaaatatgaattaaaagaaaaagg	851	1491	1	203490	186801	203492	31979	32066	1239	848	1485	203491	186802
attgttttgtcttttaattacaatatcagtattttcttccgttactttttctaggtactcttttaaattacatcttaatttagtaactcctacaacttcc	851	1491	1	203490	186801	203492	31979	32066	1239	848	1485	203491	186802
aagccaaaccttgaaaatattgataaaatatttaattacatagaaaaaaatataaaagaaaaaggaaaggcaattttttattctaagttagaaaaaggaa	851	1491	1	203490	186801	203492	31979	32066	1239	848	1485	203491	186802
tttatatattgattgaaatatttatgattgattacaaacaatttactatttttttatttcttttaagtacatatcaaaaagataatttgttatagttgca	851	1491	1	203490	186801	203492	31979	32066	1239	848	1485	203491	186802
tataaaattaaaaaattaagagaaaatcttttcttcttacatttacaaggatataagataaaaaattcttttgatgaggcttttaagagagctataaaaa	851	1491	1	203490	186801	203492	31979	32066	1239	848	1485	203491	186802
aaatgaaaaattgggcaattaaaaatattaaaaatatttagacaatttatcccattaacacaagatttaaactaattaattttaataatatatattttaa	851	1491	1	203490	186801	203492	31979	32066	1239	848	1485	203491	186802
tatgtgaaattcttcttcattatttaaaaatacagataaaatttctccttttctatctaaaacaactttactataattcacttcttctactaattttttt	851	1491	1	203490	186801	203492	31979	32066	1239	848	1485	203491	186802
atttaattaataatacaattttttatatattttactagcttttttttatttcatgaatttgtgaaataaattgcacaaatattttatcataaattaaaaa	851	1491	1	203490	186801	203492	31979	32066	1239	848	1485	203491	186802
ttccatatataggaataggtttattaaaagaaccaatagtttgtaaagttgaaaagggatttataacttccatagaaggaggaaaacaggcaaaattact	851	1491	1	203490	186801	203492	31979	32066	1239	848	1485	203491	186802
ttcatttttatttcttctctctttctcttttctttaaaaaagggattaaaaaatccctttattttttattttgcattttttaatttttcataaaatttta	851	1491	1	203490	186801	203492	31979	32066	1239	848	1485	203491	186802
tattagctgacaaattagaaaaattaggtgtaaaaatagtaaatacaggaattactggagaagtatgtaaagatagaaatgtacttacaggagatagtcc	851	1496	1	203490	186801	203492	186804	32066	1239	848	1870884	203491	186802
ctaaaaactagaaaaaatattattttttttatcattttctctttctcctaaaaattattttaattgcataattccatcttatagcctattttatagaaat	851	1491	1	203490	186801	203492	31979	32066	1239	848	1485	203491	186802
attattactcccatttgtaaatatacattatattttagcactgaattataaaaattttttatttccccattttatcatttataaaatcaattttttattt	851	1491	1	203490	186801	203492	31979	32066	1239	848	1485	203491	186802
acatataatagatctgaatgtcaatacttaactgatgagcattttaaaaaagctccaaaattagttcctgaagcattaaaaagatttgaagggaagttta	851	1402	1	203490	91061	203492	186817	32066	1239	848	1386	203491	1385
tggatattacttttaagtcctgtatatttaataaagtatttttttagaaattttatttttaatccaaattccctacttactaaaattctaacgccattat	851	1491	1	203490	186801	203492	31979	32066	1239	848	1485	203491	186802
cagtttatatctatagcaagatttaaatccttgtcataatatctatacaaaagagaattttcatcaccagtaataaaaaaaattatagttaataaatttc	851	1491	1	203490	186801	203492	31979	32066	1239	848	1485	203491	186802
tatgatgagttctgaagatgtggctaaaaaaattataaaagtgttagaaaataaaaaaagattttctattataggttttagaaataaattatctatgttt	851	1491	1	203490	186801	203492	31979	32066	1239	848	1485	203491	186802
attcagcaaaatattcagcatttccttttaaacataatttatatttattatcataagttgagaaataggtacttactttaaaacctctgtattctgctat	851	1491	1	203490	186801	203492	31979	32066	1239	848	1485	203491	186802
tcatttgagtagtatcactactttttttcttattttctgaaaattctactattttattattttctattctatattctgagtacaatccttgagtccctat	851	1491	1	203490	186801	203492	31979	32066	1239	848	1485	203491	186802
gctaatgtaactttattacctaattcataattaacttcatactcaatttctttatctccagacttaacgatacctgttgttaaaaattgagataccatta	851	1491	1	203490	186801	203492	31979	32066	1239	848	1485	203491	186802
aatctttttaaaatttcataaacttcattagtattatcaactttttttgacttaacttctttttctaattgattaattaaatttgttgtcatattaagtc	851	1280	1	203490	91061	203492	90964	32066	1239	848	1279	203491	1385
tcttaatgatgattggataattgagtatgaaatagagggacttgcagaatttcatcatgaatcaggatatagttttaatattgatgatttagataaatac	851	1491	1	203490	186801	203492	31979	32066	1239	848	1485	203491	186802
ccaataccatctttttctgctgcatttataatatcaattaatgcaattaactcttcttgagtcatatatgcctgaagctcattatatataaatgaaaaat	851	1491	1	203490	186801	203492	31979	32066	1239	848	1485	203491	186802
aaaccatctatcatatcaatatgaatatatacttttttatttgctttttttaatttatctgtaaattcttttatatttattatattagataaaataataa	851	1491	1	203490	186801	203492	31979	32066	1239	848	1485	203491	186802
taatattaaaaaatatttttctttttcaatgttgataagttatataaaacaatagaagaattaaagattaaaaataatggaggaaaaagataggtcattg	851	1491	1	203490	186801	203492	31979	32066	1239	848	1485	203491	186802
acttataatataatactagataagtcaaaaataatttaaaaggagagatagggattattatgaaaaaatttttaaaactgtttttagtactagcattttc	851	1491	1	203490	186801	203492	31979	32066	1239	848	1485	203491	186802
atgtaaataataagaaaaagtatgaaatttttagtgatataagaactttttatggttatattgacttagaaaatgatatgtatgaagaaggtcaacttgc	851	1496	1	203490	186801	203492	186804	32066	1239	848	1870884	203491	186802
gcaatcaggatccattttcataataaacaccttctttaaatatttttatttgaaatttatgaactacgctattgagaaaatatagttatttataatcttc	851	1491	1	203490	186801	203492	31979	32066	1239	848	1485	203491	186802
ctatagcctcttgtgcaatgtttgcagcattaactggttctggtccagcaacagtagctgccattggaagtattatgattccttcacttataaaaaatgg	851	1491	1	203490	186801	203492	31979	32066	1239	848	1485	203491	186802
ttatattgtataccatttaaaatacaaattcaagttttattttatataaaaaatacttatagtttaatattattgaataactataagacaatatcacatc	851	1491	1	203490	186801	203492	31979	32066	1239	848	1485	203491	186802
tgtatctttaaaaaataataatcataaggtattaaatgatataaatatagaaataagagaaaaagagtttttaggtatagttggggaatctggctcaggg	851	1491	1	203490	186801	203492	31979	32066	1239	848	1485	203491	186802
taagtatatctttattaagatataaaaaatatagaattttctaagttaaggaaatggagataagacaatttattatctttatcagcttttaatttttata	851	1491	1	203490	186801	203492	31979	32066	1239	848	1485	203491	186802
aacttttcaatatctttctcaatagctgaaatatattctttcacttgttcttcactttctatattactttttgagtttatagaaatttttcttaatttta	851	1396	1	203490	91061	203492	186817	32066	1239	848	1386	203491	1385
ttgagcttcctaaggataaatcagtagctaatttttagtaaaaaatataaattataagtgaagcatttagtataaaaactaagtgctttttattttaaaa	851	1491	1	203490	186801	203492	31979	32066	1239	848	1485	203491	186802
atatataggagtaaaaaaataattaacacagctaaattcttgtgatataattatcattaactaatttttaggggtgtttatattggatgaatttaagttt	851	1491	1	203490	186801	203492	31979	32066	1239	848	1485	203491	186802
atatattaccaactatttctatttctttaaatggtaaaggttttttcattaaatctgttatatttctaaatattgctgcaacaaacatacaagcaatata	851	1491	1	203490	186801	203492	31979	32066	1239	848	1485	203491	186802
atacaaagtttggatataacatttaaagaaaatgttaaattctggaataattaaagttaatttttccttatcattctttaacttttttaaggtttccata	851	1491	1	203490	186801	203492	31979	32066	1239	848	1485	203491	186802
ttacaattgaagaatttagaaaaattattttaaaaaatatagaaaaaaatgaatgtgata	851	1491	1	203490	186801	203492	31979	32066	1239	848	1485	203491	186802
tattaattaaagaggggtaaaatgaaaaaatttaatagaatttttaaaagattattaaaacagtttaaaaagctgatttctgctgatgagtacacaagac	851	1491	1	203490	186801	203492	31979	32066	1239	848	1485	203491	186802
aaaaatgaagtaatttgtttgactaatgcatcttccaattctctttcatcatacttatctcttaaagttaagaaatcaaaattatatgggtctttaattg	851	1491	1	203490	186801	203492	31979	32066	1239	848	1485	203491	186802
atttttaaaaagaaatttatagaagcctcttacagtactatattttctattaaaagtagctgacttataatttttttctatatttgaaaaatactcattg	851	1491	1	203490	186801	203492	31979	32066	1239	848	1485	203491	186802
aaaaggcaaactatctagctatgtcccctggatatgtttaatagataaaggtgtagtattaaataaaaatggaacacttcaaaaaactttaaaatataga	851	1491	1	203490	186801	203492	31979	32066	1239	848	1485	203491	186802
aataatctagttttaattaaaaagcaaacttttttatttaaaaaacgataaaattttaatctattttagagtattttttatccaaattatacaaaatata	851	1491	1	203490	186801	203492	31979	32066	1239	848	1485	203491	186802
attatgttttaattccaaataaaatagaagaagaaagagagaatactgagttattcaaaagttaccttagagaaaaattaaaactaagagataaaacaaa	851	1491	1	203490	186801	203492	31979	32066	1239	848	1485	203491	186802
aaataatacaagagccaaattattaacaggggaattaaaaataaataatgcaaaatttaaatcaacaacagaaaaggggaaaaaataaaatgaaaatata	851	1428	1	203490	91061	203492	186817	32066	1239	848	1386	203491	1385
gctataaaaaaacaagatattatgtattatggaactttttatattcctttttcctggtaaaaaataggaggagaatatgagaaaggttttattattagga	851	1491	1	203490	186801	203492	31979	32066	1239	848	1485	203491	186802
ataatagttattttctagataaatattcaatgcttcaattttcaattcatcattatttacagatattaacttaattatatccataaactatttcctttta	851	1491	1	203490	186801	203492	31979	32066	1239	848	1485	203491	186802
aaaaaatatttgttcagttattatatatttttaaagaatgctgttttatttttagaactaatgatataaaaataaaaatgatgtcaatagatatttttct	851	1491	1	203490	186801	203492	31979	32066	1239	848	1485	203491	186802
ttagattttgaaatttctgaatttgactttttaaagaaagaaaaagaaaaaattggaagtcctgaagctcttggagaaactattaaaggagttatttggg	851	1396	1	203490	91061	203492	186817	32066	1239	848	1386	203491	1385
aaaatcccagctattttatctataatatacacaagtatagttggtttaattatttctattattaataatcattatactttacaagaaatttctggatttt	851	1491	1	203490	186801	203492	31979	32066	1239	848	1485	203491	186802
ataagctacatcaatgtctaaatatttcatattatatcttaaacctaataatgctcctgtgataaatccttttccatattttgaattattcttattattt	851	1491	1	203490	186801	203492	31979	32066	1239	848	1485	203491	186802
aaatcagctctttttaatctacttaaagcattcaatcctgtaattggttttgtaaatttagttcctgatgtatttatatacataccaatagaagacactt	851	1491	1	203490	186801	203492	31979	32066	1239	848	1485	203491	186802
gtaaatgaataataatatttatataaaacataaaataaatattgatttaagaatgtgctaagaagcattatccagattataaaagttttattaaaaaata	851	1491	1	203490	186801	203492	31979	32066	1239	848	1485	203491	186802
ggaattatttatatcatttgcataatattaattttaaaatggttaagagaagataaaaataaaatttaatagaaatggataaggctattgtggatttcta	851	1496	1	203490	186801	203492	186804	32066	1239	848	1870884	203491	186802
tagtcgttgacattaacagctttggtggtgaagttgaccctgctgctcaaatttatacggcgttaaaagactacaagggcaaggtaactacaaagattag	1589	644	1	91061	1236	33958	84642	1239	1224	1578	642	186826	135624
cattcgcctagaaaatcactcgcatacggcaacagcgtatgttaaagcccactggcgtaattttccacgcaacacggcctttgtgtgtgccagtgaccga	1589	546	1	91061	1236	33958	543	1239	1224	1578	544	186826	91347
agcgcggctttcgcgaatatgtgacgacgcaccgaatcagcgcccacatcattcgcctagaaaatcactcgcatacggcaacagcgtatgttaaagccca	1589	95486	1	91061	28216	33958	119060	1239	1224	1578	32008	186826	80840
aacacggacactatcgccattgacagcttcaagttctatgtcacgaactcagacgctacgatcacaaccctatttgatgactcagacacggcttactaca	1589	96345	1	91061	117743	33958	49546	1239	976	1578	237	186826	200644
caatggcgttctgatcgacagaataaacagcaaatcggttgttgagttaatgtaaatatctacccatcagtatattgaggaaataacagcagaaaaaatt	158836	1520	1	1236	186801	543	31979	1224	1239	547	1485	91347	186802
ttgcttttcgattcaccaagcaagttgaggaccaatggactccgcagacttgtattgatgatgcaaagaaattgaatgatgggttttgtaagggaacgat	158836	1404	1	1236	91061	543	186817	1224	1239	547	1386	91347	1385
aaaatgaacgtactcttcgtggctatgctgccaatggttcagtgtggaaaactaatgctatccaatatatttatgatgaaagtagtcatttgattggtga	48296	1491	1	1236	186801	468	31979	1224	1239	469	1485	72274	186802
tcaactaactctgtaactgctttttttgtttctaaatcaataatccaaaatgcacagccttttctattgtttgggtttaattcatagtcgacctgatagg	48296	1396	1	1236	91061	468	186817	1224	1239	469	1386	72274	1385
gttttttcctttttaattttgttaatttcatcgacgataaattgcatttcttgcttatcttttttgcaatgaaaatgagtgacgtcttctccttttccac	48296	1496	1	1236	186801	468	186804	1224	1239	469	1870884	72274	186802
gaagtaacttggccagcgttcttctttattgagggtggttctgataaagcctatacatataatcaatacccgaaccttacccaagtaacttctactgcaa	48296	1598	1	1236	91061	468	33958	1224	1239	469	1578	72274	186826
caataatttaaaaatatcaaataaaacataagcttaagtaattatttatatatttttcaataatctgatacttatctagccccttatgactcacagggtt	48296	1491	1	1236	186801	468	31979	1224	1239	469	1485	72274	186802
gttgagcaattagaatggtttaagaaaattccaaaaaaatccctagaaaagatggttaaaggagtaatggcaggacaaaatttatccattggtgttaaaa	326522	1491	1	28216	186801	481	31979	1224	1239	482	1485	206351	186802
tttccaaatcaattgacatacaaggagcgctgcatgaccgatcaccagttaaagccgttcgagcaagttcatctgggggagaaaaaagaagaattaaagg	326522	1428	1	28216	91061	481	186817	1224	1239	482	1386	206351	1385
gtagtaccatctgcctctttaactaatctagtacattttaacccaagtggatccacccatatttgcccattgaaagcaaacaggtataaattatccccgc	326522	47715	1	28216	91061	481	33958	1224	1239	482	1578	206351	186826
agattgggtcacaaagggataagagcgattaatgatgatagacaacatttcgatgatgctcccggttatatcagggaagaatccgcacgagctattttta	326522	28131	1	28216	200643	481	171552	1224	976	482	838	206351	171549
tctctaaaccttttcgaggcactacatggcgaataagttggccatcattttcaccttcgtaaacaacaggataaaggtttaaagcatgcaaataggcaag	326522	1423	1	28216	91061	481	186817	1224	1239	482	1386	206351	1385
gatgcttgctttcaggcggctctttattccactccaaaccacccctgccaagctattgctcaatattcgatataaccacgtttgcagcgaccactctacc	326522	1747	1	28216	1760	481	31957	1224	201174	482	1912216	206351	85009
ttgcggaaaacattaaagattacatggaaagcaaagtatgagcgacaacaaaacccatttcggctatcaaaccgtcgatgaaagcgaaaaagcaggcaaa	326522	1423	1	28216	91061	481	186817	1224	1239	482	1386	206351	1385
ataattgtaaataaacagtatttcaaaaaacattatgttactgaaataatataaaaatacctaaattatttcccattatcatttttacaacaaaacaata	326522	1491	1	28216	186801	481	31979	1224	1239	482	1485	206351	186802
tcaccccgttcagcgctccatacttctgctgaatctgcttcatcagggcgtgtaccgctgggccgtcggttacatccagctgggcatagatcgcctctgc	1406	303	1	91061	1236	186822	135621	1239	1224	44249	286	1385	72274
aactgtagaaatacagctttccgcaaggacagatacacaggtgctgcatggctgtcgtcagctcgtgccgtgaggtgttgggttaagtcccgcaacgagc	83558	487	1	204429	28216	809	481	204428	1224	810	482	51291	206351
cgctttgttacgcgattattttattttaggatatcacaaaacatcaactttggaataattaattataaatttaatattgatttgaatattatatttataa	663	1491	1	1236	186801	641	31979	1224	1239	662	1485	135623	186802
caattcctacgtactgcttttctttaactatttctactgaagatataagaacagacataaattcttcgaagttatcagattttaaatcaagttgtttttc	663	1496	1	1236	186801	641	186804	1224	1239	662	1870884	135623	186802
cggtttctttacctttaagaagaccatgcagctttcttttacattctttgctgctattcggtgttggtctttgtgttccaataacatcgagaagcaaccc	663	1491	1	1236	186801	641	31979	1224	1239	662	1485	135623	186802
acgcgtttttatagcccaaaatcaaggattttaccatatgataaattcaattgaaccgagttcaaaatatcaatgggaagggatgttttttattaatagg	663	1428	1	1236	91061	641	186817	1224	1239	662	1386	135623	1385
caatgagtagtgcaggggtctttgatgcttacattttgttagtaaaacaaatcatgggcgattcaacgttaatctctcatgaaataaaaaatccgggtca	663	1428	1	1236	91061	641	186817	1224	1239	662	1386	135623	1385
ccaaaatacaatttcatttatatacaatattttttataacccgaaccaaccgtgcaattcagcaaaataaactacaccaacatttgctgaagaggacaaa	714	1496	1	1236	186801	712	186804	1224	1239	416916	1870884	135625	186802
atgttcctgaagaaatattggaagagtaatttattttttattttgattatattttttttcactctttttgatgtatatgtaaataattatcctatgtcaa	714	1491	1	1236	186801	712	31979	1224	1239	416916	1485	135625	186802
tatgtcaatatatacaaacttatctaaagattatttttggattaatcttatagcgtacataggtatttactctattatagatcttgttatttttttattt	714	1491	1	1236	186801	712	31979	1224	1239	416916	1485	135625	186802
gaagacaaggttggttagttaaacaactagtaaaagaaatggaatcagacgagagagtgcaaagacacttaatacttatgcatcctagtgatgatgagtt	714	1491	1	1236	186801	712	31979	1224	1239	416916	1485	135625	186802
ttacctagttgttttttattagttaaatcaacaaaatattttcctgatttgaaaatagcttacctatcgacaggatactatattacaaaaaactataagg	714	1396	1	1236	91061	712	186817	1224	1239	416916	1386	135625	1385
cctacggttaatgaaacagtaaataccactcatgcgaatactattgctatttttaaaaaccactatcaacaggtttttcagctttagactatgtaattca	714	1491	1	1236	186801	712	31979	1224	1239	416916	1485	135625	186802
cttaccttttctaccagcttcctctccaatgccacagttctagttgtaagctgtaatacctcctgaagttccagtcctccagcctgccgcttctctgcca	770	1502	1	28211	186801	942	31979	1224	1239	768	1485	766	186802
actagatgagatttgggtactggggacgctaggacagttagatgagctagtgcctgggaagagagctcagacactgggggaaatgaaggcaacgctgaag	770	1496	1	28211	186801	942	186804	1224	1239	768	1870884	766	186802
tgggggagtaaatgcacgccacaaaaaccgcccgtaccgacgattcggacgcaaaaaggaaggtatttctgctggatttaaataataagattggatgttt	644	1491	1	1236	186801	84642	31979	1224	1239	642	1485	135624	186802
aggagcctgctgcgctaaagttctatgccatgcttttggactggaaactgaagaaatacagtcttaaacggatgattcgactgactcttcggtactggac	644	2104	1	1236	31969	84642	2092	1224	544448	642	2093	135624	2085
gcacgcaccgagctgatggcacccgtgtgctgtcgatccacccggactgccttctggacttccgcgcgttgccattcgctgaccactcgttcccgctggt	347	36809	1	1236	1760	32033	1762	1224	201174	338	670516	135614	85007
atgacgggcttgatcggctaacccaagccacctccaacatttttggcatagcaagctatgcctacgatgcgttggataacttggtcagggtgcagcttgg	347	1613	1	1236	91061	32033	33958	1224	1239	338	1578	135614	186826
caaaagatagcttaagcatttcagccatcccattctttggttatcgtcaacactgtgttcttgtgcttttccaatcaatttgataaattccatgcgaata	1352	2102	1	91061	31969	81852	2092	1239	544448	1350	2093	186826	2085
cccataatcatactttccacttgccctttgataatagtgataggagttttcaattcatgggaagcagttgcaaagaaatactgacgttgtttattcaatt	1352	1685	1	91061	1760	81852	31953	1239	201174	1350	1678	186826	85004
tctatgtatctttaccgacaccagaggataattctaagggttttaaattttattagacgcatgattagttgaacaagttcttttacaagctttttcgtta	1352	197	1	91061	29547	81852	72294	1239	1224	1350	194	186826	213849
tgtcggcagggtggccaaggcggttgccgacgccctccaggcgcgcgggctggtcagtgcaggagccggggcggtcgcggtggagatcagaggacaggaa	1750	287	1	1760	1236	31957	135621	201174	1224	1912217	286	85009	72274
agccgacatcggcgggatcgcgtccggctccgtcgttgccctgcaggagaagatcgctcaactcgctgtcggtggcggccaccttcttgtcgagtctttc	1750	305	1	1760	28216	31957	119060	201174	1224	1912217	48736	85009	80840
tgcggcgttcgtatacttcgagggggtcgacgaggccgggcaccagcacggcgcggcctcccccgggtatcgcagcgccatcggggaggtggacgagcac	1750	56	1	1760	28221	31957	49	201174	1224	1912217	39643	85009	29
cacatccctccccgcggcgatcgcatcggcgacatccttgcggggcgtgccgtagctgtatctgccgtgaactaccgcgtgttccagcaactgaccggaa	1750	95486	1	1760	28216	31957	119060	201174	1224	1912217	32008	85009	80840
gccctcgatgtggtcggcaaacagcaccccgacctgatcgtcctggatgtgttgatgccgcgtgccgatgggcgggaggtgttggccaggctgcgcaggg	1750	303	1	1760	1236	31957	135621	201174	1224	1912217	286	85009	72274
cttgtggacgtccttcgcgtgcacgatcgcgacccgctccgggtggcggcgcacgatgtccaccgggtccgcgccgcccgccatcaggtgtcccgtgtcg	1750	28450	1	1760	28216	31957	119060	201174	1224	1912217	32008	85009	80840
gtggcgttgcggatgttggcgcggaagatgtcgcccgttgaaatcgctggcaccgaatac	1750	303	1	1760	1236	31957	135621	201174	1224	1912217	286	85009	72274
cgtcgatctgcatggcggtcatgcccgtgacggcggtctcgacgccgtagcgttccagccattggtcgtgccggtctcgcagggtctggacgaggtctgc	1750	382	1	1760	28211	31957	82115	201174	1224	1912217	28105	85009	356
tgggacccttcacctgcaccgcgccgctggtggtgagagcctcggcgagcacaccgtcggcgatcctggccatataacgcgcgggcaccatcgacgctcc	1750	305	1	1760	28216	31957	119060	201174	1224	1912217	48736	85009	80840
gcgccgaggggtactggacgatcgccacctggtgggtcagctgggccagcaggcggacggtgcgggtgaccaggtcgtcgacgtccagggcaccggccat	1750	287	1	1760	1236	31957	135621	201174	1224	1912217	286	85009	72274
atggccatgcctcacggtgtggtcagggactggagcaagggcgaggtggatccgattccggcggtcaccatgccgcgcctgaccgtcgtcgaacgcgact	1750	95486	1	1760	28216	31957	119060	201174	1224	1912217	32008	85009	80840
cgacgttcacggaggagaccgaaaccgacctgttcggcgaacaggcggttctctgcggcggcgtctccgctctcatccagtcgggtttcgagaccttggt	1750	287	1	1760	1236	31957	135621	201174	1224	1912217	286	85009	72274
gaagtgcggggcggccgcgctcatgatcgtcccggccaggaaggtgagcatggccgcgaggaagagcgtccgggcgcggaacctgcggttcaggaacgag	1750	56	1	1760	28221	31957	49	201174	1224	1912217	39643	85009	29
ccaacaccggagtggaggggtggacgcccggagtgccgaggtgtgatcagtcacccgatccgcagccaaaagaaaatgcttcggcgtacaatcctgttgc	1750	727	1	1760	1236	31957	712	201174	1224	1912217	724	85009	135625
ctccggtgcggcgcggcgggcgcggcgcggtgtcccggagaccggggcgggaccggcgtcggcctcgttggccaccccgaagggtacgtgtaccgacggg	1750	28450	1	1760	28216	31957	119060	201174	1224	1912217	32008	85009	80840
cgtagaactggcgcaggtcaagaacctcggtcaccaggtcgaggtcaagggccttgaccgtcttctcgacgttgctgacggccagttccgtgttccagcc	1750	294	1	1760	1236	31957	135621	201174	1224	1912217	286	85009	72274
ccggaggccgcgcggttgctgcgcgaactgaccgtggaacgtccgctggccttccaggcggccgttttcgccgagctcatccgcaagggaaagttccgtc	1750	294	1	1760	1236	31957	135621	201174	1224	1912217	286	85009	72274
ctgccgcgcgtcgccgaggcctccttgctgcaccggaacctcgaccggcgtgccctgcgcgaacacgtcaccctgctgcgcgaccaggaacacctccgcg	1750	305	1	1760	28216	31957	119060	201174	1224	1912217	48736	85009	80840
gacgactacctggccaaaccgttcagcccccgcgaactcgtgttgagggtcaacgcggtgctgcggcgacagcagccccggcccgaacgggagatcatca	1750	303	1	1760	1236	31957	135621	201174	1224	1912217	286	85009	72274
caacggatgatgtcggtggtggtgggaatcgccagctccgacggggtgatgtgggtgaggtcaccgtggtgggtgagggcgtacttggaaacccgcaggc	1750	294	1	1760	1236	31957	135621	201174	1224	1912217	286	85009	72274
tactatcccgaaaaaactaaatcttttttaaaataatatactttatctttaagtttatttttcatgtcaaacctcattattattttcatcatcttcataa	1238	1491	1	1236	186801	135616	31979	1224	1239	1237	1485	72273	186802
gccgaagtaaatattgatggaacggcaaaagcttcttatgtcactaatctcggcattgtcaggaatggagtgaaatacagcaccgggttcggtatgtcga	133448	1396	1	1236	91061	543	186817	1224	1239	544	1386	91347	1385
ctaaacacctacaataaatagtgctaaaacaccatattaaaaattagataataacacttcattttttagctttttctatttttttcacaaaattcatcta	210	1491	1	29547	186801	72293	31979	1224	1239	209	1485	213849	186802
aaatagaagctacacaggaaaataaaactaaagaaaataataaaaccaaagagagcaaagttaaagaaaataaaaccaaagaaagtaaaatcaaagaagc	210	1491	1	29547	186801	72293	31979	1224	1239	209	1485	213849	186802
acgctgaattaattaatgaatgcgatacggtaagaataatatatttcaacaagttcagtcattcaattattttatggtgaggatttaaatatgagcagtc	35703	1491	1	1236	186801	543	31979	1224	1239	544	1485	91347	186802
gtattgctatgaccagtttaggacaagctatctataatttagaaattaattataattataacaatagtacaattaactatagtcttgactctaagataaa	954	1491	1	1236	186801	34064	31979	1224	1239	262	1485	72273	186802
ttatgaataggaagtttttttattcttatttaatatacctaaccctacttttttataagctaaataattaatacatctaaagttttcgagtttatagcag	954	1491	1	1236	186801	34064	31979	1224	1239	262	1485	72273	186802
ataatattatttgttatcgaaaaaattaccagcaaaaatttataaatattgacgaagaacaaaaaaacatttcattgactcaaaatcacatgactatgat	954	1491	1	1236	186801	34064	31979	1224	1239	262	1485	72273	186802
tgattttattgtcacgtttttgctctcttaattttctaatttaataccaatagaatctaaattacttgctttaggtaatttctcaatttcatttaaggta	954	1428	1	1236	91061	34064	186817	1224	1239	262	1386	72273	1385
tttcccatatttaaacttaatatttttttaattcattacttaatttttttactggagtaaccgaagaaatcttctcaccatatcgtatattttgatcgct	954	1491	1	1236	186801	34064	31979	1224	1239	262	1485	72273	186802
tatagagtttaactatcaattttttatactacaacaaagctataaatattacaaatattttagtgtagctattttaatatgatatataaatattttattg	954	1491	1	1236	186801	34064	31979	1224	1239	262	1485	72273	186802
accagttacaatacttccacctaaccctatagaagtgcctttccaagtattatttattgtttttttttatcttctttgcgattatttgaagtcgtctgat	954	1491	1	1236	186801	34064	31979	1224	1239	262	1485	72273	186802
tagctgctgggacgactatccaatttatggtttgaccatttttttgcgaaatactattcataatatctgtaatatcagcaaaatctacttttgatagaat	954	1496	1	1236	186801	34064	186804	1224	1239	262	1870884	72273	186802
tagtaatactttctgaataaatattatctgatacatctaataaaaaactttttaaattctccaaaacttctgcttttgattctgctttagttaaatcctt	954	1491	1	1236	186801	34064	31979	1224	1239	262	1485	72273	186802
agggcaagtataactaaagatatagtagattttgcagaaattggctcctatattgagcagcctgtcaagagctatagtagtggtatgaaagcaaggttgg	954	1491	1	1236	186801	34064	31979	1224	1239	262	1485	72273	186802
atttcttaactacatgcatttttgtttttaatatgtataattaaaaacattcaaatttcaaaagatgctattccttttagtctatatttaaactataatt	954	1491	1	1236	186801	34064	31979	1224	1239	262	1485	72273	186802
gcaatatcttcaggagttattctaatccagaatagtcatctcctaaatagctattagaggtattagtagtattttaaaattactgtctataaacagaaca	954	1491	1	1236	186801	34064	31979	1224	1239	262	1485	72273	186802
caagatttaaacctttagtaaaaataaaaaataatgacacaaaaataattattacagaaaaaactgttgtatatttcttaattcctagaaaatctatgtt	954	1491	1	1236	186801	34064	31979	1224	1239	262	1485	72273	186802
gcaaataagtataataaataaaaaaatcttgctatttaaccataaaaataattataatta	954	1491	1	1236	186801	34064	31979	1224	1239	262	1485	72273	186802
ctaagataatatctactacttatagcgtcgatttcaatgatttgataaaaattaatgttatagagaaaatcaatagagtatttgaactgaagtttttaca	954	1496	1	1236	186801	34064	186804	1224	1239	262	1870884	72273	186802
attttttcataaaaaattacaacgataaataattattgattgtagcatctatctactttggtgtcgaaaatatttattgcattttgactaaaaatgcaga	954	1428	1	1236	91061	34064	186817	1224	1239	262	1386	72273	1385
agatggtaataaagaagatacagctgttgaagcatcttgttcatatagaaatacatggaatcatattgataggaatatttcatgctgttttatttatttc	954	1428	1	1236	91061	34064	186817	1224	1239	262	1386	72273	1385
tactcaatcaagcaaataggttcagtatatgtatatgttattaaccaaccagtaaagtaatttttactatttattaacaataacattactaattgttata	954	1491	1	1236	186801	34064	31979	1224	1239	262	1485	72273	186802
gattggtgtacctacacaacaattaggttttatagttatttcaataagtttattttttttgataaaaaaacagacttttccaaatcagcacaattaaaag	954	1428	1	1236	91061	34064	186817	1224	1239	262	1386	72273	1385
tgtttgaaaaacttgataataatagaattatattatagatagataaaacctcaaaaactatagctaataagcatcaatcaacaataatatttttcttgtt	954	1491	1	1236	186801	34064	31979	1224	1239	262	1485	72273	186802
attagtaattttaaataaatatttattttatgtatcttatactatatacttgttctaataaaatgctctgcaaaatatttttaacagcaaaggtgggtta	954	1491	1	1236	186801	34064	31979	1224	1239	262	1485	72273	186802
agtgttattgctagttttaggatcatatattttagtaaatctactgctataaaaatctttagagccagagttataatacatttctgaagtttttatgtaa	954	1491	1	1236	186801	34064	31979	1224	1239	262	1485	72273	186802
aatccaaatacaataagattggcacattatttaatttattagaactaattttttgaaaaactttaagccaaattcctgcaaaatcctaccagtaacagct	954	1396	1	1236	91061	34064	186817	1224	1239	262	1386	72273	1385
tgctgagataagtcaaaacttgcttgctcatttatattactatcaataataggataattatcagcatttaataatataagattaaaagtactattattag	954	1491	1	1236	186801	34064	31979	1224	1239	262	1485	72273	186802
tttattaagaactccctctgcttctttatctttacctaccaatactagccatcttggtgatttacataaaaaatgagccaatatctttattaataaataa	954	1396	1	1236	91061	34064	186817	1224	1239	262	1386	72273	1385
aaaagtcttttgatttctttatttttctgttctagttcagcttgtaattttttttgttgagtaatatcaatagaaactccaacaattcctaaaactttac	954	1428	1	1236	91061	34064	186817	1224	1239	262	1386	72273	1385
cgcgggctcgatgatgctccgcagcgattcccacgcgtcgttccagtcgacgtcgtccggatattcgccgtgcgtgtggtgctccagtatcctgttggcg	1680	28450	1	1760	28216	31953	119060	201174	1224	1678	32008	85004	80840
agaatgcatccaagaacatggggacctgaatcgctgtattcatcagcctcgatattggagtgaatcagagaaaggcactgctcaacaattgcatctatct	1680	1358	1	1760	91061	31953	1300	201174	1239	1678	1357	85004	186826
tcgagggattccagggtttcgacgtcaaggtcgttggtcggttcgtcgagcagcagcaggttgccgccctgcttcagggtcagtgccaggttcagacggt	1680	287	1	1760	1236	31953	135621	201174	1224	1678	286	85004	72274
ttgtcggtcttggagccgttcttgtcggccgcggccttgatcgcggcggccaatgcggcctgggccttgtccacggcggccttggcctgcgcctgcgcgg	1680	40324	1	1760	1236	31953	32033	201174	1224	1678	40323	85004	135614
ccggtaaaagctggttggttaaagagttcggacgcactcagtttgaatcgatggcgtatgtctcactggagaacaatgaggctatggatcaacttttttc	1680	630	1	1760	1236	31953	1903411	201174	1224	1678	629	85004	91347
cgatggccgagcgccgcatgctcgtcgatgtaatggccttcgctgtccggcccgcgatgcgcgatcatgtcggtcatacgttggaggaccgggcatttca	1680	28450	1	1760	28216	31953	119060	201174	1224	1678	32008	85004	80840
acaatcacctctttcgaaacgtacaactaccgtataccagtgccaatggtaaatgggaaatatccatatatggcgagagccacactttgctatttcccaa	1680	663	1	1760	1236	31953	641	201174	1224	1678	662	85004	135623
tggaagccttgaactggtcgtgatcgagtgcgatgacgttggcgcgctgctcggccagaatcgtggccaccttgaccagctggccaggggtatccggaag	1680	303	1	1760	1236	31953	135621	201174	1224	1678	286	85004	72274
ttgaagaggggcgattaccggcaaatcgtcgtcgccagccagcacgtgccgtggaaaacatgggtcacgtcttccgacatcgccgtgtacgtgcggtcgg	1680	303	1	1760	1236	31953	135621	201174	1224	1678	286	85004	72274
gtcggccgtgccatgatgccgacgcagttcgccacgcaggcggccgcggagaacatcttcatcgtggtgtcgcaggcgctgctgccgagcttcatgtgcg	1680	95486	1	1760	28216	31953	119060	201174	1224	1678	32008	85004	80840
actggcgccggcagcgtcgagccgcgcgcccagatcctcgatctcgtgttcggcttcgttttcgttgccgctgccgcgttcgctggtgccttcaccttgt	1680	28450	1	1760	28216	31953	119060	201174	1224	1678	32008	85004	80840
gttcgtcaaggccttcgaagagaagttcgacgtcgaggctgctgccccggtcgccgctgttgccgccgctccggctgctggcgctgctgctgaggaagag	1680	587753	1	1760	1236	31953	135621	201174	1224	1678	286	85004	72274
cgcctccggctcccatgaggtccgaggcaagacgctcggcatcatcggctacggcaacatcggctcccagctttccgtcgtcgccgaggcgcttggcatg	1680	382	1	1760	28211	31953	82115	201174	1224	1678	28105	85004	356
gacgccggcgaattctaggccgaattcgccgtgcgtgcgcaggttatcgtggatgacgat	1680	615	1	1760	1236	31953	1903411	201174	1224	1678	613	85004	91347
gagcacgtcggcctgctcggcttcgctcaggtcggcccaggccttgccttcgaagcccgggatggcgcgcttgccggattcgaactgttcgacgagcgtg	1680	287	1	1760	1236	31953	135621	201174	1224	1678	286	85004	72274
cgccgtggtggcctacctcgtcaaatccggcaaccggcgcttcaccaagtggatctacctgggcgtgctcgccggtctcgccggttccggcctgatcgcc	1680	305	1	1760	28216	31953	119060	201174	1224	1678	48736	85004	80840
atgctgccgcatagctgtaggactggccgcggtcgccgttgccggtggtgctcaggccggcggtatagggggcgatggtgccgtcgccggtgtaatcgac	1680	346	1	1760	1236	31953	32033	201174	1224	1678	338	85004	135614
tgcggcaccgccgcgaccgcgcgctcgttacgctgcaggagaaaatggacgggctcgcccactggaacgtgccgtccggcggcttctacatttggatgac	1680	28450	1	1760	28216	31953	119060	201174	1224	1678	32008	85004	80840
cgtgttcaacacctgcctgcagttcggtggcgcagccggaaccgcgctgttctccacggtgctgtccgtggcccaggccggcgctggcaaggaaggaacc	1680	40324	1	1760	1236	31953	32033	201174	1224	1678	40323	85004	135614
gaagacacgcaggtcggtacccggttcggcgagcgcggcggcgacgttgcggaattccgcttcgccatcgccttggacgacgatcgcatggcttgccgcg	1680	28450	1	1760	28216	31953	119060	201174	1224	1678	32008	85004	80840
aggttgccggaacccttgagggaatcggagtagcccggggtcagcggggaggtgaagtcggcggccggggtgccggtgccgttgagcaccttcttgcaga	1680	587753	1	1760	1236	31953	135621	201174	1224	1678	286	85004	72274
aagtggaccgccgacggtccggatttcggcgtgccggaacccgacaatctgtggacccctaccaccacggacgtgctgccggccgatggcggtccgctcg	1680	346	1	1760	1236	31953	32033	201174	1224	1678	338	85004	135614
agttggatggcgagctgctgatcgtcatgcgcgtgtatttcgagaagccgcgcaccacggtcggttggaagggtctgatcaacgatccggatatcgacgg	1680	305	1	1760	28216	31953	119060	201174	1224	1678	48736	85004	80840
aatcggccgggatcccgccaccggcaaacgacggttcatagcggcgagcggccgcaccaaggccgatgcccgcgaacggttcggcgcgaaggtcgccgag	1680	57975	1	1760	28216	31953	119060	201174	1224	1678	32008	85004	80840
aatggcggcaaccgtccgaagagcggcgatttgacgctcgactccatcaagctcgacggcaaacgcgacgcttacgcgccgaacaccaatccgacgccgg	1680	548	1	1760	1236	31953	543	201174	1224	1678	570	85004	91347
tgaatccgtgtagttgctgtcgtcctggaggtagaggatatccccgctcgggccgacgttgctgccgccgccgtggaccccgccgccgccggaaccgatg	1680	56	1	1760	28221	31953	49	201174	1224	1678	39643	85004	29
agaacctaatattcatttggtttgaagccattgttctatggcttggttgatggtctctcccattttcatgccgttgtccgcacagtatcgtttgagttcg	1680	632	1	1760	1236	31953	1903411	201174	1224	1678	629	85004	91347
agcagctgttgcgattcggtgtcgatggtcggctcgatctcgtcgagcagttgcgcggagaacggttccgtggcgctcggaatgaccagaccgatggttt	1680	28450	1	1760	28216	31953	119060	201174	1224	1678	32008	85004	80840
tggcgcaacaccgcgatctcgtcgcacaaccgacggttcgcataggcgagcgcgcgtggcagacggtacgaggtgatgagtcggtcgaaatccgtcatga	1680	87883	1	1760	28216	31953	119060	201174	1224	1678	32008	85004	80840
cgaagtcgatccaagccaggtcatcgtgaccaacggcggcaagcaggccgtctacgaatcgttccagattctgctcaacgagggcgacgaggtcatcatc	1680	520	1	1760	28216	31953	506	201174	1224	1678	517	85004	80840
cttcggcattgccgccgaatcggtgttcgtgacgatcgcggtgatcggattgtccaaggtggccgtgccgcgttggttcgcgctgtgcacgtggctgggc	1680	57975	1	1760	28216	31953	119060	201174	1224	1678	32008	85004	80840
gaggtcacgggtggtgacgccatcaatggtctgggggatttcgatctgacggcagccggcgagatcgcgccgtcgcttgcggcgattctggtttttgcgg	1680	28450	1	1760	28216	31953	119060	201174	1224	1678	32008	85004	80840
atgttttatcaattgccttaacagaggatgagagtgggttttatgactatttttatgctg	142	1396	1	203692	91061	1643685	186817	203691	1239	138	1386	136	1385
gcgaaaaatcttattcatgttccaaactttttaaagaaagagaatatgaaaaatatctaatagaaggtgctatgcaaggtggaattacctacataccaaa	142	1491	1	203692	186801	1643685	31979	203691	1239	138	1485	136	186802
tattgagtgttaatttatttagaatttctgctccaagagagcctccaagtatgctaattatgggtttttttgtatcttgagttaaattttttattatatt	142	1491	1	203692	186801	1643685	31979	203691	1239	138	1485	136	186802
taaacttggggattttaagggaagttttagtaaagtgttagccgactcttttgctatgtatagtgatgatttgaggttttttaaatggtttttaaaagaa	142	1496	1	203692	186801	1643685	186804	203691	1239	138	1870884	136	186802
ttctaatgaatcatcaaaaaattcaatatatccattgatatccttatttgcttcataaagttctttataaaaaagcacaatatcataaattttacacctg	142	1491	1	203692	186801	1643685	31979	203691	1239	138	1485	136	186802
atctattaacatttttattaatccaattgaatattttctccatttacatctttgtgcccattttcgtcaatttgttcattttcatcaatgagaggattcg	142	1491	1	203692	186801	1643685	31979	203691	1239	138	1485	136	186802
cagaagggaatgtacaacaaataaaatcgtatcagatttgaattacagaatttctcttgataatagtcaatttgaaattattgaaaaacttggttgtatt	142	1358	1	203692	91061	1643685	1300	203691	1239	138	1357	136	186826
tgaagaacataagggatgtttaaaaaatttgaagatggtcttttgtggcgatggtagaaataatgttgctaattctttaatggaagggtgtgctattatg	142	1396	1	203692	91061	1643685	186817	203691	1239	138	1386	136	1385
taaacttctcctaagactttacttggattgctttctaaagtatcgatatatttttgttggggaagtgagaacatatgatgggctgctttatagttttttg	142	1311	1	203692	91061	1643685	1300	203691	1239	138	1301	136	186826
atcaaaatctgaaacaattacttgattattaacatcaataattgaagatgaaattttagaatcaatcttatctgcttttaaaagcttaacaaatgtcttt	142	197	1	203692	29547	1643685	72294	203691	1224	138	194	136	213849
ttttcttatttttttttaacttatagactaaattgcggacttaaagtgcgtttaagagacattgctccagatattattataataaaaaatattattaatt	142	1491	1	203692	186801	1643685	31979	203691	1239	138	1485	136	186802
ttttatatgctctaaactaaaagtataagtagaaaattgactattattagctatatcaagctcactttttaatacaatttctcttttaaatattttttta	142	1491	1	203692	186801	1643685	31979	203691	1239	138	1485	136	186802
ctttaatatatttcttttccttatccaatatccgaataagtacaagagtaattgtgttgtcaaagggacttatggagagaatatataagttgaaagtaga	142	1502	1	203692	186801	1643685	31979	203691	1239	138	1485	136	186802
gagtttggtgccaatgttgaaattcttgattcttattttattgattcgaatttttcatctattttaaggacaaaatcaatgttattggtttgtttaacat	142	446	1	203692	1236	1643685	444	203691	1224	138	445	136	118969
ttttttggaaaaacgtcaagataagattaaccttatctttagaaaatctgaagagatgcatgagccttttgattttttcttaagacttaatgaatatcat	142	1428	1	203692	91061	1643685	186817	203691	1239	138	1386	136	1385
taagactcaagctttgaaggattatttttataatatgtctgttaatgacatgatttcaaaaatgatagctggggttacaagggatgatcttaaaaattat	142	446	1	203692	1236	1643685	444	203691	1224	138	445	136	118969
aatagatattaataattttacgtttgtaaagcctagagatttgtattatcaatatttttcattgattctacgtcaaaatgaggatattgataaaaacagg	142	1491	1	203692	186801	1643685	31979	203691	1239	138	1485	136	186802
agaatacaaggttaaatctgatgcaataccatttatcccatacaaacctattttaattttagaattatctcccacttcaataaaatcatattcaaaaatt	142	1491	1	203692	186801	1643685	31979	203691	1239	138	1485	136	186802
caaaatttttcttttggatttgacattatgatcccattccaaactagaaatttaatatattacataataataccctcattaaaatattattttgccattg	142	1491	1	203692	186801	1643685	31979	203691	1239	138	1485	136	186802
ggaatccttgcattgctgatacttttatattgttattaattgtatctttgtttgcaaaaagctttgcataaattattgttattgccattgcgggtatgct	142	1491	1	203692	186801	1643685	31979	203691	1239	138	1485	136	186802
catttgaaaatatattgttataattcatttgtattgctaaataccaagatgaagatgtaagtcttgttatggagattatgttattgttgtagctagtatt	142	1491	1	203692	186801	1643685	31979	203691	1239	138	1485	136	186802
ttatgaaagatcatagtcttgatatatctaagttgcttgttaaaatttctttattagatattactattcagtgttttgagagttattatttgaatttatt	142	1491	1	203692	186801	1643685	31979	203691	1239	138	1485	136	186802
aataaaaattatttttatagaaaaacatataaagaaaatacttaaaaaagttcaatcacaatcattcaatcataaaagatactgtttacaatttaaatat	142	1491	1	203692	186801	1643685	31979	203691	1239	138	1485	136	186802
caaagcaatctgaaaaacaaaaatactatattaatgaacatattctaaaaaatatatatggttttgaatatttaatggcaccatatgcggttgctcattt	142	1491	1	203692	186801	1643685	31979	203691	1239	138	1485	136	186802
attgaatttttatataaaaacttattctttaactttgagaatattggtaagatctttgaatcgcttattgagaagacaaataatgctcgtagtcaagtga	142	1396	1	203692	91061	1643685	186817	203691	1239	138	1386	136	1385
ataacattaatagtaagaataaaatagaatgtgctattaatgctgttcaaacaaatagagaattaattttaaaaaaaattgccgaagaatttgttgagat	142	1491	1	203692	186801	1643685	31979	203691	1239	138	1485	136	186802
atgcgcatgcaaaaaatgctatagataaaagcgataatactggagataaaggagcaaaagaacttgttgcgctgaacacagcagtagatgctttgttaag	142	1491	1	203692	186801	1643685	31979	203691	1239	138	1485	136	186802
gaaaaaatgaaactaccaaaatttttaaatatactgttaatactattactaatttcttgcaatatggcaaaatttggagattataaaccaatatatttca	142	1491	1	203692	186801	1643685	31979	203691	1239	138	1485	136	186802
attaaattttaaaaacccttctaaaaacctttcataatcagactgatcataatgaatatttaaatcattttcaaaaaaatcattaatactttgattcaac	142	1491	1	203692	186801	1643685	31979	203691	1239	138	1485	136	186802
aacgcctttcttatttaaaatttcttccttattttctaaaattcctaaaagcaaattataagcaactcccacaccattaataccctcatctaacattcga	142	1491	1	203692	186801	1643685	31979	203691	1239	138	1485	136	186802
tcattaaacatgcagaaacaacaaaagctattttgaatttttcattatgctcaggaattacaaaaaatacaattcttaaaaaattaataccggcaagaat	142	1491	1	203692	186801	1643685	31979	203691	1239	138	1485	136	186802
tattttgctccgctttcttttaattcttttattgttctaaatccccatgaaacccctataggtaaaaatcctgcattctgagcagtaatcatatcaacat	142	1491	1	203692	186801	1643685	31979	203691	1239	138	1485	136	186802
attgatatatacttatctagtagtaagtaaatttcaaggaacaaaatatgattttaaaaaataaatatttagctttaacctttcttctcagcttgattgg	142	1491	1	203692	186801	1643685	31979	203691	1239	138	1485	136	186802
aaaaaagatatacctatacaggtattatagcattaagagctatgtctaggaatggtaagtttgtttaatgagtaacgctgatgagtcaaagaaattaata	142	1491	1	203692	186801	1643685	31979	203691	1239	138	1485	136	186802
ttaaaaaaactgaaaactttatccaaaacagcatacgtgcaagtatcaataatacaaaaacaataaaaaataaaattgaaaacaaaaggttaaaattaaa	142	1491	1	203692	186801	1643685	31979	203691	1239	138	1485	136	186802
ataagttattcttatttcttgaattgattctatatttgcaattgagctttttaacattaatcctattatgtataggttgatttttctgataattttgtct	142	1491	1	203692	186801	1643685	31979	203691	1239	138	1485	136	186802
tgtgcatggtaaactttttcatctgcttttgctgtactagttggatctttacttttataaaattctttggcaagctctaaatcttgtattgctttctcat	142	1396	1	203692	91061	1643685	186817	203691	1239	138	1386	136	1385
atggaagagtcattttgggtaagaatatgggtatatatcttaaagttttttcaaaaagataagactaaagaggatatttataaaatgcatcttctaaaaa	142	1491	1	203692	186801	1643685	31979	203691	1239	138	1485	136	186802
aaaaaccttcaattacttctggatcagactctgtcctctttaaataattatttataaggtaagtccaatactttatagttttaagctctggtttagtttc	142	1491	1	203692	186801	1643685	31979	203691	1239	138	1485	136	186802
ataatcatctaaatttgtcattctattctttatcttttttaacattaggcggaccaatttcaatagaatctggacttagaccttcaaaaattatctttct	142	1491	1	203692	186801	1643685	31979	203691	1239	138	1485	136	186802
atattttaatgtatatgtttgttgaaatttgtacctcaaatcctattattttatcttcgtttgttactagttcttctattaagtttgttagagttggaat	142	1491	1	203692	186801	1643685	31979	203691	1239	138	1485	136	186802
cttatattctagaaagatataaactaaatacatcggtattaaaattttttgaatttacatatattgatatagcaaatattgcagtaacatattataaaaa	142	1491	1	203692	186801	1643685	31979	203691	1239	138	1485	136	186802
atattattttttgttatgttttcatttttgtctttaaacttttcaagttgatgtatacatgctgttttgaggcctgaatatgaaaaatcatacctatttt	142	1491	1	203692	186801	1643685	31979	203691	1239	138	1485	136	186802
aagcttagcattaatattaaattctttaaaagtttcctgtaaaatcatcgattgtttttgaatttctcgatcatattcaatatcttcagtttcactttta	142	1428	1	203692	91061	1643685	186817	203691	1239	138	1386	136	1385
gatatttaaattatttctattctttatcacaaataaaggattaattatatgcccactataatgatcaacaaccactacatcaaaaactttattatcattc	142	1491	1	203692	186801	1643685	31979	203691	1239	138	1485	136	186802
ctttaataacattttctacattgttgatagcctttgcagttgagaccttataaactctcttgccatcaaatctttcttcatcaacatccttatccaccgc	142	263	1	203692	1236	1643685	34064	203691	1224	138	262	136	72273
tactgcctttaaataactcctttattattgttcctcctgtcccgtgcaaaggagtatatgctatttttaaatttgtgtttttgctttttttattgaaatc	142	1491	1	203692	186801	1643685	31979	203691	1239	138	1485	136	186802
tatctctcttctccagtaataacacctttagtataatcattctgaatttttgcaatttctctattagccttatccacatatactttcttctcttcaggca	142	1428	1	203692	91061	1643685	186817	203691	1239	138	1386	136	1385
ccatcttcaaagaataccgttgaaataaaaccaactttaacacccatagattttaatagagtatagatataaaaacaaacagaacttttaccatcagttc	142	1491	1	203692	186801	1643685	31979	203691	1239	138	1485	136	186802
taaacttaagaagtactttaaaatttattttaatgaagatgaaagatgtagcgagtattttcataatattatgaattcaagtaattatgaggagcttttt	142	1491	1	203692	186801	1643685	31979	203691	1239	138	1485	136	186802
tgctctcattttttttgacatattttcatcacttaagtaaatttttccatcagcagtaataatatattcaacactttctctatccaatctttgcactatt	142	1491	1	203692	186801	1643685	31979	203691	1239	138	1485	136	186802
tctctatcatatagagagagacgcttacagaaattggttacttatattgcttgatgttgtgtacttggaagtatttaattctaggtgtgttaaggctttg	142	1496	1	203692	186801	1643685	186804	203691	1239	138	1870884	136	186802
ggtattcctttaagagatcataataccagtgatgtttttggttattttatgatcttttatgctatcgattatctttataattcatttaaaggtattagtt	142	1491	1	203692	186801	1643685	31979	203691	1239	138	1485	136	186802
ttattgaaggattacgatcttttgcagccttaattatatattcttcaaattcagagataattttgattattgcccattcgttttcatttattaagaggtc	142	1491	1	203692	186801	1643685	31979	203691	1239	138	1485	136	186802
gtacttaagcgaaattactaatttaatgattaaaccgggctttttagatgaattttactttattttaaatgaaaatagagagtacattacttactataaa	142	197	1	203692	29547	1643685	72294	203691	1224	138	194	136	213849
agattttaatatttcaatagctcttttgactggtagtttgaaaacgaaaaatagaaatgatgttttagaaaaaattcaaagtggcacttatagtttagta	142	1491	1	203692	186801	1643685	31979	203691	1239	138	1485	136	186802
ggatctaataccacaaaaatattacttgaaagagaaagcaaaaataaattagttgacttaaatataaaaacaaaaaatacagttgttatcattggaccag	142	1491	1	203692	186801	1643685	31979	203691	1239	138	1485	136	186802
ataatttgtttgtcttacaggataccctaaactagcaagcgttgttgcagctctatatatagtacttccgcttcccccacatccatagtccatatttaga	1019	1496	1	117743	186801	49546	186804	976	1239	1016	1870884	200644	186802
ctatggtagaagaaagcataatgttatctactgctcctacacacaataaatcatctatattcattatgagggcatcttgagcaatgcctttccaaacact	1019	1491	1	117743	186801	49546	31979	976	1239	1016	1485	200644	186802
tcagttagaaattttacaagcagtttaaaaagtatttaaacgtttttgtaaaacaattcaaaaagttagttttagtatttacagctttttctcttggagg	1019	1491	1	117743	186801	49546	31979	976	1239	1016	1485	200644	186802
gtatgttcgggtaatagttgtgtctccaagtttttcaccttatcctgcaattccgatacgttcacttcaagttctgcaattttctgatagttggtaactg	1019	1358	1	117743	91061	49546	1300	976	1239	1016	1357	200644	186826
tatgtatatgaacttattatttctgttttgcggttgcaaaggtataacgatttttcatttcttgcaagtttttcgcaaactttttttaatattttttata	1019	1491	1	117743	186801	49546	31979	976	1239	1016	1485	200644	186802
ctgaaagagggacttactcaaaagggttacgcgcatttctttatttcaacaaaagaagtaatagcacaaacatataaaaagaatatctaaaagaacaaac	1019	1396	1	117743	91061	49546	186817	976	1239	1016	1386	200644	1385
gtataactaaaataggtgtttaggtgagtaacctccaatttatcatcgaaacggaagttgccttctttcatatcaaagaaaactttactccccaagactt	1019	851	1	117743	203490	49546	203492	976	32066	1016	848	200644	203491
gtacgcaccgaaattgaaaagcaacgcctacaacaactcaatgatggaaaataacgaaaaaacaatcataccccgcgcctatacctacgaagatttagcg	1019	1358	1	117743	91061	49546	1300	976	1239	1016	1357	200644	186826
ttttttctttattgctaaaaacagcaactgcaattttccatttaaattgcttagcaatcaatatatctgctaatagttcagttcctaaaatgcactgttt	1019	1491	1	117743	186801	49546	31979	976	1239	1016	1485	200644	186802
agcaggattagctttaggtaaaggtgttttcccatagtaaacacacctatcatctttcgcaaaatcaccgtcgttcattgagatgaaagtcgctggattg	1019	1491	1	117743	186801	49546	31979	976	1239	1016	1485	200644	186802
aattaaatcattataactatggaaatacaaggacgtattaaagaaattttttctttagagacagttggtagcaatggcttccaaaaaagagatttagtta	1019	1428	1	117743	91061	49546	186817	976	1239	1016	1386	200644	1385
ggattattttttgatggcactctcaataataaagataataccgatttgcgcctaaaaatgcttaatcaagaagatctcaaaattcttccttctgataatg	1019	1491	1	117743	186801	49546	31979	976	1239	1016	1485	200644	186802
cgtggcaagagttcaaggcagaggctaacaaactgaatatagaatacaataggcgttggttacaaaccgagtataatcaaacagtagccaatgccttatc	1019	1358	1	117743	91061	49546	1300	976	1239	1016	1357	200644	186826
ttgggatatcaacgacattacagatgaagatgaggactttcctcctgatgatttaaacgcaatcttttgtggggtcttgcgttttggattagacctctta	1019	1428	1	117743	91061	49546	186817	976	1239	1016	1386	200644	1385
taatacgcttttgtcttctacaaagtcaagcatttcatagatttcttctaaaaattctcctgaaatatcaaatttttcagctaatacttgagtatcttcg	1019	1491	1	117743	186801	49546	31979	976	1239	1016	1485	200644	186802
tataagcaaaaagaaaataagtgctatattacgtatcattttaattaattttatcttttaccttgtttagaaagagcttttgcaagctgaggaaattgtt	1019	1496	1	117743	186801	49546	186804	976	1239	1016	1870884	200644	186802
ccaataggataaccaggaggggcagagctcatagctctccatccataacttttttccatattgttattattaccattgttttgacaagctattactgagg	1019	1491	1	117743	186801	49546	31979	976	1239	1016	1485	200644	186802
cttgccagaaagaaaatgaaataaaaggagatggatctgataaaaaaatttgtatgactcctcctacacttgaaatctatatcaataaagatagtaaagt	1019	1491	1	117743	186801	49546	31979	976	1239	1016	1485	200644	186802
aaaaatatacatcaatgaagaggaaaccaatctcattgcagatgtattggcatataaaacctcaaaagtgctctatccaatgcacattttggtaagtgat	1019	480	1	117743	1236	49546	468	976	1224	1016	475	200644	72274
cctaccttatgattataaacagcaggcaaataatgactctctcctaagaaaagtacttttaagggtgctttagggtaaagtttcccgataaatggagtaa	1019	1491	1	117743	186801	49546	31979	976	1239	1016	1485	200644	186802
tttatatacaaaaattagttgttatacaacaattaaaaataaaggttaaaagaatcaaaaattaatacaaaaggcaattgtatattctaataaagtggct	91844	1491	1	1236	186801	28256	31979	1224	1239	235572	1485	135619	186802
atataaataacattaaacaaaaatcaaacaatacttttttttaaattcataacataaaacaaaagaaagcaaaaattaaatactagaagaagtattatca	91844	1491	1	1236	186801	28256	31979	1224	1239	235572	1485	135619	186802
aaaaaaattagtaactttaaataaaacaatattgcaattttctattttaaaaagttgtattataaaatgtaagttttttataaaggatgaaaaagaaaaa	91844	1491	1	1236	186801	28256	31979	1224	1239	235572	1485	135619	186802
tctttaaaagtacataaaaatataataaaaaaaaagtgcaaagagtaacaaaaaaaaatataacagctacagaaaaatatagaaattaaaaagaaaaacc	91844	1491	1	1236	186801	28256	31979	1224	1239	235572	1485	135619	186802
aaaagcatatttcattaactataataatatcaggatttgctgtttataacaaaaagccacaaaaaataaaatacaacatatacattatacaaaacaaatc	91844	1491	1	1236	186801	28256	31979	1224	1239	235572	1485	135619	186802
attttgtttttaaatttgtttgaaatgtattgcccatactttatatcaaccgttaaaaaactattatttaaatcttttaatattttaattttttctttat	91844	1491	1	1236	186801	28256	31979	1224	1239	235572	1485	135619	186802
tgaataaaaccctttacgtaaaatttttaaagataatttatttatacaaacattaattgtattacgtttatattttaaaatattaaacaatattttcatt	91844	1491	1	1236	186801	28256	31979	1224	1239	235572	1485	135619	186802
ttaaccaaaataatacagaaagaaataacaattttaaattaatcatataccatacatctaaacaattttatactgttcttaaatacaaaatctgaatata	91844	1491	1	1236	186801	28256	31979	1224	1239	235572	1485	135619	186802
aaaacttctttctacttcatacaactgttttttactaaacataaaacaaaaaataataataattttaagaaagtacaactattaaataatttaaaccttt	91844	1491	1	1236	186801	28256	31979	1224	1239	235572	1485	135619	186802
caacaaaataaattttatgtatgtattaccaaacaaaataaatgagtttttgtttgaatggactagtttttctgataaagataaaatttttataaatact	91844	1491	1	1236	186801	28256	31979	1224	1239	235572	1485	135619	186802
caaaaacttttacatacattattttttttataataatttaaaataaactcaacaatttttattctatttttccatttatctaaatcttttgataaaactg	91844	1491	1	1236	186801	28256	31979	1224	1239	235572	1485	135619	186802
tataaaaaaaaataaagttgtattttgatagtaaataataaacatcgaaaagttaaaagaaagtataaattaagtgttttaaaagtaaacattgttttat	91844	1491	1	1236	186801	28256	31979	1224	1239	235572	1485	135619	186802
aaaaaaatatatatttactgtattatcaataaaattttatgaaaaaaaatattcatcctaaatataagaatgttattataaaatgttcttgtggtaattt	91844	1491	1	1236	186801	28256	31979	1224	1239	235572	1485	135619	186802
aacatacactatataatctaaaactatataactcttaacaaaatataacaaaatctaaataacaaagaaataaacatctaatatcaaataactaacctca	91844	1396	1	1236	91061	28256	186817	1224	1239	235572	1386	135619	1385
atttgtcgcacgctaacacaccagtgttacactgcaatgaagtcgcgtcgcggcaggccgaatcaccgtcgatccaccctcatcgcacgcccctggtttt	1747	101571	1	1760	28216	31957	119060	201174	1224	1912216	32008	85009	80840
ccgtataccggccgaacggcagccgcagcccgcgccccatcgtctgctgagtgagcacctcagaagccatcgcccgcaacgtcacgacgaccgcgatgtt	1747	28450	1	1760	28216	31957	119060	201174	1224	1912216	32008	85009	80840
ttccaagacttcgcagctgatctgatcggcccctgggctcgattctttgtagggtggacctattggctttgttgggtcgtcaccggcatggccgagctca	1747	294	1	1760	1236	31957	135621	201174	1224	1912216	286	85009	72274
agccggcgctcttgatgcgacgcagggtggagcggcggtcgcggtcgtcgacctcggccaggaggagttcggcgaggaagccttggtaggtgagttgttc	1747	287	1	1760	1236	31957	135621	201174	1224	1912216	286	85009	72274
gtgttaatggtaaaaaacttggaagaacttattttgcaaataggatacagaaaatttgtgaaaaaataggcttgcctgatactactactccacatgtgtt	944	1491	1	28211	186801	942	31979	1224	1239	943	1485	766	186802
acttttctaacatcttttacaaacatcctcaataaagcgattttcttttctttattagatgcaataactatgtcatcatcttttttacggactgaaaata	944	1396	1	28211	91061	942	186817	1224	1239	943	1386	766	1385
tacccaaataaaatcgatcctaaagaaattgtaatagatgaagtaataggacaatcaatagctttttctcttcctatatttttttttaggtattaccatt	944	1491	1	28211	186801	942	31979	1224	1239	943	1485	766	186802
agttttatgtgaatatattaatatttatgatacatctaatgtatcactacaaaacatgcttcttccgcataaattaaaagttaaagcaatataccatcat	944	1491	1	28211	186801	942	31979	1224	1239	943	1485	766	186802
tcatatatcacttcatttcatttaataaacaacctgactaataatctatttgtcatgttcaaattttcttcttcatataaaatacattacaagctataac	944	1428	1	28211	91061	942	186817	1224	1239	943	1386	766	1385
aggcacaggaaattcttaatgcaaatacaaagttaaatgataatttggctcagttattgtgtatgtttggttatgatgtttctgctatgaattattagtt	944	1491	1	28211	186801	942	31979	1224	1239	943	1485	766	186802
aaaatatcagagtcgagagctaggtgtcacagtcttaaaaaagaacgtaatggatttaaatttgtatctttatttgttattgcagtatttatacttttat	944	1491	1	28211	186801	942	31979	1224	1239	943	1485	766	186802
tcccactcactttgacaaatagtcatatccacataaggaagtataattttagtattagataatttatatagtgcttgaataaagttgataaaaaactcat	944	1491	1	28211	186801	942	31979	1224	1239	943	1485	766	186802
acaggaatagctaaaatttatggattataaacatagatctagataatacataaggtttttataaaaaaataaattttaactcaacacgacaaagaataat	944	1491	1	28211	186801	942	31979	1224	1239	943	1485	766	186802
gattaactaatgaacgtagtgataaacaattatttattaatttaaagaataatatgacaaaacttaaacctaaatctgataaagaaaaattttgtacacg	944	1491	1	28211	186801	942	31979	1224	1239	943	1485	766	186802
gattatttttcattatacacaatttccacaaattaataaatcaatgagattacatacaagaattagcatatacaaattttatttatcaattaatcataaa	944	1428	1	28211	91061	942	186817	1224	1239	943	1386	766	1385
attcttgtaataaagaaaaaacttcaaatgcagtattgttatctaaacttccagttggttcatctgctaaaactataagtggacagttaattaaacttct	944	1428	1	28211	91061	942	186817	1224	1239	943	1386	766	1385
gaagaaagcaaaccaactgttggagtttttggattaaaacatgattggggtggaggtacaatatctaactcttctccagaaagtacattcacagttcaaa	944	336810	1	28211	117743	942	NaN	1224	976	943	336809	766	200644
atggaggaaaaggagcattttatgtactactaaaaagtaaaaacaaaaagcgcaatttat	944	1639	1	28211	91061	942	186820	1224	1239	943	1637	766	1385
aacagagcaactagaacaagaaattgcgtccgcaaatgaagaaggagtaagcttgttaggtatgagaccacttgaatcatctcaacaaacacctacaaca	944	1396	1	28211	91061	942	186817	1224	1239	943	1386	766	1385
cgctgcagtatgataattctaatactgtttatttaatggttttagaagtattgcattgtgatacttggattaattgccaagtttagtatactcaaatcac	944	1491	1	28211	186801	942	31979	1224	1239	943	1485	766	186802
tatgttggacaagcagataaagatcatcaaattaaccattctgcaataatgtaccttattgacaaaaaaggatcatatctttcacacttcattccagatt	944	1428	1	28211	91061	942	186817	1224	1239	943	1386	766	1385
tttatatatttttttaaaggtgaaatagcaaataaatttcgaaattgtgctctaattatatcacattatatatcagataagttaataaattgtggatttg	944	1491	1	28211	186801	942	31979	1224	1239	943	1485	766	186802
atactaagatatgaaattgtataagttaactcatgagaaagacatacgttataagctttacgttcttaaagaaaatttatataaacttagaaccaatttc	944	1491	1	28211	186801	942	31979	1224	1239	943	1485	766	186802
aaagaattgtagaagtgtctagttctatattatcagcagattttgctaatttaagtaaatcaatagaagtgcttgaaaatgcaagtgtggattatattca	944	1496	1	28211	186801	942	186804	1224	1239	943	1870884	766	186802
aattttttatttatttcataagattttttaatatttttctgctcttcatttaattcactatcgctacattctaatatgtcttttatggaatcatctggta	944	1491	1	28211	186801	942	31979	1224	1239	943	1485	766	186802
acaataattttatgttttcaaatatatatgtattgtttttttatatcttcttgtaaatataggaagatgctgtatatttgggttacttgatattagcaga	944	1491	1	28211	186801	942	31979	1224	1239	943	1485	766	186802
ctaaagataaacttcctaaagtctcattactaactcttaatatatcccaaccagcacgtgataatctaaaaatactatcacctaattgattagaatgtat	944	1491	1	28211	186801	942	31979	1224	1239	943	1485	766	186802
ggtattaaaaatatacaaggtatagaaattgccaatgcagcagtttcaaaacggaatgatgaatatacagactatttatataaaaaattacaacgtgaag	944	1428	1	28211	91061	942	186817	1224	1239	943	1386	766	1385
cctaacattaacacaacagtattaaaagtatagttaggtaaaacagaagttaacaaatttatcgttttatgctcagtaaatatgatagaaattaatgaca	944	1491	1	28211	186801	942	31979	1224	1239	943	1485	766	186802
tcttgaagtactgcatttaaatttttatcagagtatttaggaccaaacactaatgataaagcatttcttacagtagaattacaaaaaatcttaccagcat	944	1496	1	28211	186801	942	186804	1224	1239	943	1870884	766	186802
ttgcatattttttgttaacttcaacatatcagcatcgtaaagaatttttgaataacattaatgataatctggtaaaagacattctaatacatctagtccc	944	1117645	1	28211	117743	942	49546	1224	976	943	308865	766	200644
taaatggtttgctgaaacttcaacataataacctaaaatattattatataatatttttaaattttgaatattggtaatattacgatatttatctcgcaat	944	1491	1	28211	186801	942	31979	1224	1239	943	1485	766	186802
tagataataaccttatatttgatcttgcaactctactatgtaatatatctccgcatatggatatatttaaattactaatatttttttttagatagcgtat	944	1491	1	28211	186801	942	31979	1224	1239	943	1485	766	186802
actcatattgatttacaataaataagtacaacttatcttaacattctagtcaataaattaatgtcatctcttaacttatcatctgtttctattagctttt	944	1491	1	28211	186801	942	31979	1224	1239	943	1485	766	186802
atataaatctaaactttcaggcaagcgaatatgagtaagatttatagtatcaaaggggataaggttttaaatattatagtaataatgcagtacagtggaa	944	1491	1	28211	186801	942	31979	1224	1239	943	1485	766	186802
cttcacctggtactgcagcaacattataatcttctaataaatacctagtaaaatcaataccactatttataactaaaccattttttgcacttttacctat	944	1491	1	28211	186801	942	31979	1224	1239	943	1485	766	186802
aaagtgtgcgatcagttttttttgctttccatgacagatttaaggataagtgtgtttttgatatatatcctagtagtttttatattgaagtattaagtat	944	1491	1	28211	186801	942	31979	1224	1239	943	1485	766	186802
gtgatattgatgaagtaataggtagtgcaatttgtgatgctgcaaatgaagttgtaaatggtaaacttaatgatgaatttcctttggtaatttggcagac	944	1491	1	28211	186801	942	31979	1224	1239	943	1485	766	186802
agtaataattctgatagaaaataatatgatttttcattttttgcaattaccattaatccactagtatccttatctaatctatgaattattcctggtcgtg	944	1428	1	28211	91061	942	186817	1224	1239	943	1386	766	1385
aatattagtgagcattgattatatgaaatgtgtatgtaattaaaaatagcacttgataatctataatagcatcaattgaatattatatagtaatgtctgg	944	1396	1	28211	91061	942	186817	1224	1239	943	1386	766	1385
agattacattacttcacttaatgaagatcaaaaagaagctgttattaacataaatggtccaatattaatattggcaggagcaggtacaggtaaaactaga	944	1396	1	28211	91061	942	186817	1224	1239	943	1386	766	1385
aagtgtagtaatactttagtaagtattaaaaacagtagtaaggtttctgagagtgataaagagcttataacacaacaaatattattgctgagagaaagtg	944	1496	1	28211	186801	942	186804	1224	1239	943	1870884	766	186802
ttatatagttcatgtttataaataagaatacaggatattaaagattatcttaactagtgaatatttttgaattatgtaagtgtaaagttgtatagtaaag	944	1117645	1	28211	117743	942	49546	1224	976	943	308865	766	200644
tggctaaagtaattactcttacttcttttgctcctgcttcaattagtttatttgtgcaagttctagctgttattccagttgtgattacatcatcaacaag	944	1428	1	28211	91061	942	186817	1224	1239	943	1386	766	1385
gtacctttatttatattatccaatgctttgcataaatcaatatagatattttattgtgtcacacaaatcttcttgcaaaagcatatatactaccatactc	944	1491	1	28211	186801	942	31979	1224	1239	943	1485	766	186802
agcatctaaagttttttgagaatttacaatagctttttcatttccacttgctttagcttcttccaatgctttttctttggtggctatctcttgtttaaaa	260714	1491	1	29547	186801	72294	31979	1224	1239	194	1485	213849	186802
acttaaaataagttttgctcaatggttacaatatggaattcctattgttttagtctttttacctgctatgattttaatattatattttgtatttaaacct	260714	1491	1	29547	186801	72294	31979	1224	1239	194	1485	213849	186802
atttttagtttttaatttttctaaattatctatattttttggatcttttaataaagaaataaaaatcgcgttgctttcttgtgtatttttttcttcgtta	260714	1491	1	29547	186801	72294	31979	1224	1239	194	1485	213849	186802
aattcttttaaattttttacttcaaattctacactttctttatttataggtcctaaaaattcaactttaatcatatttagtttttatcctcaatttttaa	260714	1491	1	29547	186801	72294	31979	1224	1239	194	1485	213849	186802
tgcaaataagcataattggtggttgattgatctagaaaaagcagtgtatatagagtgtataagattatttaatactaaaaatattttttcaagatctaaa	260714	1491	1	29547	186801	72294	31979	1224	1239	194	1485	213849	186802
tttaatgatgctttaaaatggatgttagaagctggtggaaaacattttagggcacaactt	260714	1396	1	29547	91061	72294	186817	1224	1239	194	1386	213849	1385
agaaaaaataaaattaacaaaaatgcaaaatacactataatattgggattttcaagatttgatttcagtaaaaattcattaataaatactaaagtcaaaa	260714	1496	1	29547	186801	72294	186804	1224	1239	194	1870884	213849	186802
caaccataacatgcgtgtttttttacaggaactactgcactattgtgcgcccattttctaattttttcataaaaagttaagactttttgatttatttcac	260714	164514	1	29547	117743	72294	39782	1224	976	194	34098	213849	200644
ccgcaagcttttatccattcatttttatataaattttttcttgctaaaagcaaaatttgatttgtctgaacttgtatcttactaagctcagaaaaaattt	260714	1496	1	29547	186801	72294	186804	1224	1239	194	1870884	213849	186802
tttgggtttttattctgagactaaaactatattatggtataaatttatatttttaagcaaggctaatcttgctctattaagttcttgtaaagaatttatc	260714	1491	1	29547	186801	72294	31979	1224	1239	194	1485	213849	186802
aaaaaatcactaatgagttgttttctagtggaaatattccaaggattgaaatttattataatgaatttttcatcatctttaaaatcttctaaaaccatat	260714	1491	1	29547	186801	72294	31979	1224	1239	194	1485	213849	186802
aattagtccatcaaatttagaatttaattgcttaaaaccattatctatgcctttaaaaagagctaattctaatttttcaaacatattagaaacatcaacc	260714	1491	1	29547	186801	72294	31979	1224	1239	194	1485	213849	186802
tgagcgttttttataatagcttcttttgcttttaagctcgttccataaggattttcattactggctaatttaataacttcttttaagttatattcttttg	260714	1491	1	29547	186801	72294	31979	1224	1239	194	1485	213849	186802
tactttctatccaacttccatctcttctttttctactatcagttacaactatacggtaaaatggtctttttttacgtcccatttttgtaagtctaatcac	260714	1428	1	29547	91061	72294	186817	1224	1239	194	1386	213849	1385
ctggtcgtgaaatggatatgcttttaagtagtggagagcgcgttacttcttcattacttgctattgcgttaaatgaaatgggattaaaagctatagcttt	260714	1428	1	29547	91061	72294	186817	1224	1239	194	1386	213849	1385
tcttctttatcttgagcacctgttccatcgcatactttacaaaaagttttgtatgtaaaatttatattttttttacaaccaaaaacggcctctttaaaac	260714	1491	1	29547	186801	72294	31979	1224	1239	194	1485	213849	186802
agtttgtcttgttaattctttagtttgatatagcaaaagatttgttagcatttttgcagattctaaactttcataattttcaaataaagctaacgatcga	260714	1491	1	29547	186801	72294	31979	1224	1239	194	1485	213849	186802
ttttacctatgatacctatactttcatctttaatagctatgaaattaaaagacaattcttctaaaaaacatagtttttatctttcttttgtttatgtatt	260714	1491	1	29547	186801	72294	31979	1224	1239	194	1485	213849	186802
aatatttttattttctaaatattttattttcttataaaatcgaattttttcatctatactagcaggtaaaatctgcttatttataggtgatataaactca	260714	1491	1	29547	186801	72294	31979	1224	1239	194	1485	213849	186802
ataagcatttaacatagcatttaattcttctaaagtattttcatacatcaaagtattatcttgagtatttaataaatttatatctaaattatccttacct	260714	1491	1	29547	186801	72294	31979	1224	1239	194	1485	213849	186802
gtttattatcgaaaaatcgcagttgcaatttatctaataactccttctatgttaatttaatattagtttaatttaattaatattaaatatttaacgtatt	260714	1491	1	29547	186801	72294	31979	1224	1239	194	1485	213849	186802
actaagatttttaagatttataaaagtattgaaaacaaacaaaaaatagcccaaggattttttataaaaaaattattaagcgtcgtaatattttatattt	260714	1491	1	29547	186801	72294	31979	1224	1239	194	1485	213849	186802
ttaaaagaatttttaaagattttaacaatttaaaaatccttgaagtaattgaagtcctacctcagaacctaatattttatcacatgccctttcaggatga	260714	1491	1	29547	186801	72294	31979	1224	1239	194	1485	213849	186802
gattttaaatcctacctataaaatctcttgcttttttaattgtttctagtatctctttttgctgtttattttctaacataagagttaatgctacttcagc	260714	1428	1	29547	91061	72294	186817	1224	1239	194	1386	213849	1385
catttaaataagaatattaaattttggaatattttttgcttatattctagcgaaagcttttatgaaaggaaagaaaaatgataagcccttttaaatcaaa	260714	1491	1	29547	186801	72294	31979	1224	1239	194	1485	213849	186802
ttttcatatcttagaccttaatgaaattaagatggggttacaattttacaaattgcttcatctgtaattagttttgcatcaagtcttgatctaactttaa	260714	1396	1	29547	91061	72294	186817	1224	1239	194	1386	213849	1385
aatttcttatatttgtacacaaaaaagctttttccaacaccatcagctccaagctttttcattaattcatcaaaaattttaggttgaatatcatatattt	260714	1491	1	29547	186801	72294	31979	1224	1239	194	1485	213849	186802
ttttcttcttttaaatctaccaaacgacgcaatatagccaaaatattatttttttcattatcaagctcagctaattgtaatgctctatctataagtggat	260714	1491	1	29547	186801	72294	31979	1224	1239	194	1485	213849	186802
taattttttgattttctaaaatattatttttcatttgcatcgtctcaaaaataacatttacattatccgaaatttgttcaagtataaaactaggtgcaat	260714	1491	1	29547	186801	72294	31979	1224	1239	194	1485	213849	186802
taggtataataatgataaaaatataagaaagatcagcgctttctactactataatgctagataaatataaacaaataatataaattaatgctttatgcaa	260714	1491	1	29547	186801	72294	31979	1224	1239	194	1485	213849	186802
gaaattttgcttattatgaaaatatactttcttggtgtaagatatttttacaaaatcaaagctttgctccatataaaggtaaaaacgaagcctttgcttt	260714	1491	1	29547	186801	72294	31979	1224	1239	194	1485	213849	186802
atcttgcggatatactccttcaattttactatatttatataactgttctattccagcataaaaatcatcatcatcttgaatttttatagccttattaaaa	260714	1491	1	29547	186801	72294	31979	1224	1239	194	1485	213849	186802
tctgccaaaatattagttatcttgcttttatatagacgttgcttaatataattttcaaatttttttatatcttctttaatttttgtatttgcagtatttt	260714	1491	1	29547	186801	72294	31979	1224	1239	194	1485	213849	186802
aatgaaaataatataaaacacttagaagagagaattaatattttaaatcataattgtcttgaaaaactaaaattagtcagtgaaaaaattgcaaaagaaa	260714	1491	1	29547	186801	72294	31979	1224	1239	194	1485	213849	186802
gttcctcgacactgatctcgtcgttgaaaatcggcgacagtcccgtcacctgcgcctgcaccgggccgttgccagcggcgccggccaccgtgctttgtag	722731	518	1	1760	28216	1762	506	201174	1224	1763	517	85007	80840
cacgagatccggtggatcggcgtagtgcacggctgggtgtacttcgtctacgtgctgaccgcgttcaatctcgcgatcaaggtccgctggcccatcggca	722731	28450	1	1760	28216	1762	119060	201174	1224	1763	32008	85007	80840
accgggacgaacggcacacctgcgatcaggcagccggcgatcgccagcaccgtcgaggcggtcggcttggccagcaccacaacccgttcggcgccggcga	722731	287	1	1760	1236	1762	135621	201174	1224	1763	286	85007	72274
tacgccgcccgcacgggtggtggtcacgcgccggatacgaacgctcacctcaccagtatccggcgcgcgccgaatgctcaagggctcagcggcgcatgaa	722731	28450	1	1760	28216	1762	119060	201174	1224	1763	32008	85007	80840
agtaatcagggcccccaggccccgaagaaccaacgtcggccaactgcggcgcgtcgtgcgtggacaggccgatcaccgtgtccgcccccgcgatgtcccg	722731	57975	1	1760	28216	1762	119060	201174	1224	1763	32008	85007	80840
tgtggtgatcaccctcaccggtgtgctggtgatcgtcgccgcctgtcgcgccgaaccgaagaaggccgccggactcgatggggccctcaaaacgctcggg	722731	287	1	1760	1236	1762	135621	201174	1224	1763	286	85007	72274
gcgcgacggccggatcgtgcggtttgccacccagcgagtgcagctcgcggccgatcgcggcataccatcgatccaacaacgccatttccgaccggctcag	722731	95486	1	1760	28216	1762	119060	201174	1224	1763	32008	85007	80840
ctcgcttctgccacttggtcgacgggtcggggcgcgccgggcggcccgacgtcgggcgaccgctgggatcccggggctccggcgtccgcgccgccggtcg	722731	56	1	1760	28221	1762	49	201174	1224	1763	39643	85007	29
gccgaggaccacgccgatatggcgcacaagctgcatctctcggcggcggcatgggaccagcacgaggaagatgccgccggtcagttgggcggcgtcgtcg	722731	382	1	1760	28211	1762	82115	201174	1224	1763	28105	85007	356
caccgattcggcaagcgcgtcaggattgacctcgaatgcctcagccaccgtgcacctgccgcagcgtctgcgcggagccggtctcgttgtgccgataacc	722731	95486	1	1760	28216	1762	119060	201174	1224	1763	32008	85007	80840
cgggcgcatccccggtcttttccgacccgcaggacctgctcgaccaactggacttcacgccgatcgtcggactggcggccagcccctgacctacggtcag	722731	587753	1	1760	1236	1762	135621	201174	1224	1763	286	85007	72274
ccggaacccgaatcccaggacaagccgaagcgacgccggcacatagtgctggacatcctcatcgtgctgggcgtcgtctgcatctacgccctgtcgctgc	722731	294	1	1760	1236	1762	135621	201174	1224	1763	286	85007	72274
ttcgactttccgacgccttcggcgttggcggccgcgctgcgtcgcaaactgctgcacgatgaccacgaggctcccgatgaggacagggtttgggccgcgc	722731	518	1	1760	28216	1762	506	201174	1224	1763	517	85007	80840
gcctggggggccgggacgtcgggaatggcgaccggttgcaggggtgtcccgcgggtggccgcgatggccaggaccacgccgatcgccgtgacggccaggg	722731	518	1	1760	28216	1762	506	201174	1224	1763	517	85007	80840
ggccgtcccatggtcagcgtgccggtcttgtccatcaccaacgttgttgcctgcccgaggttttccagcgcagctccgcctcggacgaccacgccgtgcc	722731	305	1	1760	28216	1762	119060	201174	1224	1763	48736	85007	80840
tccagcagctcttgcacgaacccgagatgcgcgcatcttcgccgacgccgtggtatgcccgcgcctgcagatcgtcgattcgatcctgcacagggccatc	722731	40324	1	1760	1236	1762	32033	201174	1224	1763	40323	85007	135614
acgacgaggccggccggcgcatcgtgcagtacgtgaaaagcgccggggcacagctcgtcccgggcagcatcgcggctgagcggacgccgaccgcggcggc	722731	28450	1	1760	28216	1762	119060	201174	1224	1763	32008	85007	80840
ctcgggcaccccctcggcggggtgcagtagcgggatcggttcgggttcagtgctgccgggcgcatcggccgccggttcgcccatatcaggcgcgtgaccg	722731	28450	1	1760	28216	1762	119060	201174	1224	1763	32008	85007	80840
tcgttcgagtacgccgcttacggcccgttggtggatcagggttcggacaagcagcgggccgcgcgcgcccgggagtgggtggagcgcaaccggaccgcgt	722731	56	1	1760	28221	1762	49	201174	1224	1763	39643	85007	29
gactgtgcaccatcgatcaacacccgcgcgccgtaccggtggccgagctggacgatcttctccaccggcgtcaccgtgcccagtgcattcgacacctgcg	722731	287	1	1760	1236	1762	135621	201174	1224	1763	286	85007	72274
cgcgcagtccccgttggcaatcgcggcgtgggcgctggtgaccttcgaggtgatatcgctgaccctggcgatgaccggccagtacccggcctggtcggtg	722731	287	1	1760	1236	1762	135621	201174	1224	1763	286	85007	72274
ggtggtggtcacggtcggcgacccggacgcgggcgcgtcgcgcggctcggtggccacttggatggtggtggccctggtcatgggcccggctctggtgttc	722731	56	1	1760	28221	1762	49	201174	1224	1763	39643	85007	29
gccggtacagcagcatcgcggagatggcgttgggcagcgacatgccgctggacaccaggcccggcaccagcaccgcctcgaccaccaacagcccgccggg	722731	587753	1	1760	1236	1762	135621	201174	1224	1763	286	85007	72274
gcgctggtcagtgccgcgcgcgtcggccccgcgtcccgccgcgacgcgacgggccgccacggacttccggctgggcctgtggccggcgacgtgcgccgag	722731	28450	1	1760	28216	1762	119060	201174	1224	1763	32008	85007	80840
gactcagcgggcggcgcgtccttcgacttgggcgcggccatcccgatgcgttcccggatgcccggtccaccgcccccggtcgtgccggccatggcgcgcc	722731	305	1	1760	28216	1762	119060	201174	1224	1763	48736	85007	80840
aggtcggcggcggcttcgacgggctgcggtcctggttgaccggaatgttccaccgcacgggctggcgcccgggcggagtggtcgtcgtcggcgccgacga	722731	95486	1	1760	28216	1762	119060	201174	1224	1763	32008	85007	80840
cgctatgccctcaaggggacggcgcagaacagccacacgcctcttggcgacgtgagcctctacatcgacgacgaggtggtcggcacgctcgacgacgtaa	722731	95486	1	1760	28216	1762	119060	201174	1224	1763	32008	85007	80840
gggctgccacgcaaatccgactaccgtcacttcggcatccgggaagcggccgggcagggccgctccgacgacgtcgcgtcgatcgccgaggtgacccggc	722731	95486	1	1760	28216	1762	119060	201174	1224	1763	32008	85007	80840
tgatcgcggactcgtcggcgccgctctcgccgcggccgggcgagtcgtccgggcgaaccgaggtcactcgatcgctcgacacccagtcgaccggggcgtt	722731	56	1	1760	28221	1762	49	201174	1224	1763	39643	85007	29
gggcgacgctcgagcaaaccgtacgcgacgccggtcgtcaccgagcaaaccggcgacggctttgtcattcccctgccgtacggaacgaacgtcgattggt	722731	95486	1	1760	28216	1762	119060	201174	1224	1763	32008	85007	80840
tcgccgcgcatccggagttcgaactgctgtcggtgcggcgctcgctgatccgcagcgacgactagcggggcgtcatccgtccctgcccggtcgcttgcga	722731	95486	1	1760	28216	1762	119060	201174	1224	1763	32008	85007	80840
tgctgaccgagccgggtggcgcgctggacgccgcgatcgagctggccgagcagatcgccgcgaacgggccgctggcggtggccgtcaccaagcggatcat	722731	287	1	1760	1236	1762	135621	201174	1224	1763	286	85007	72274
agacggtggtggcgcaggccccggcgggggtcggtgttgctgatgtggtggtggtgttgcaggcgctgctggatcggcatgcgatgttgcggttgcgggt	722731	615	1	1760	1236	1762	1903411	201174	1224	1763	613	85007	91347
tgccgcgcggcgcccaggtgatcgagcaattgttccccggcatcctcgaccagctggtcgtcggcggcgcgcatcgcttcgacggccgggatctctcgca	722731	95486	1	1760	28216	1762	119060	201174	1224	1763	32008	85007	80840
cagccccgggctgatcgtcgcgatgggtcccgggttctcctccgagttagtgttacttcgctggcactgagccggcgacatcgaccgtcaggcccggctt	722731	95486	1	1760	28216	1762	119060	201174	1224	1763	32008	85007	80840
cgaactggcggcccagcggccgttcaccctggaagaccagaccctgctgacggtgctggcgggccgcctcggccagggcttgcagcgggtccatcaagtc	722731	520	1	1760	28216	1762	506	201174	1224	1763	517	85007	80840
cgctcataccggaatctcctgcagcgcggcctgtttggcccagcggtaattcggcttgccgttgccgaggcgccgcacctgatcgacgaacaagatgacc	722731	615	1	1760	1236	1762	1903411	201174	1224	1763	613	85007	91347
tgagaacgcgatgcagctgcgcgatgcgatcgacaatcatccgctgctcagcaggtacgt	722731	346	1	1760	1236	1762	32033	201174	1224	1763	338	85007	135614
gcggtcgcgttcggcacggtggcgttgctgcgcgagccggcgcccacccctagcaccggccccaccgccgagcacatcaccgtgtcgacgcccccggcgg	722731	95486	1	1760	28216	1762	119060	201174	1224	1763	32008	85007	80840
ccgatctggcgcgacgcggtggcccgcgacctggccgagggcggcttcagcattgtcgccaccgccgacggcgtggccgccgcgcggcgccgggcggcgg	722731	520	1	1760	28216	1762	506	201174	1224	1763	517	85007	80840
cgacctcggcgtggtgtcgatgtcgcgagcgttcgccagttcgtgcaacaccacgttcgccgagctgagcagcaagatgccgccccgcggcctgacccag	722731	287	1	1760	1236	1762	135621	201174	1224	1763	286	85007	72274
ggtcgccgcggtgtacggcggtgtggcggtgtttgcgttggtggtgggaggacttgacggtgtcagcacgcggtacggcgccacgacgtcggtatccagc	722731	339	1	1760	1236	1762	32033	201174	1224	1763	338	85007	135614
tcgatcggcgctgcgccgcgtcgccgggctgtcgaccgagctcgccgacgtctccgaggtcgagtaccgccagctgcggctcgagcgggtcgtcctggtc	722731	28450	1	1760	28216	1762	119060	201174	1224	1763	32008	85007	80840
gcgagcctgctcggcacgacggtggagtggtatgacttctttctctacgccaccgcagccgggttggtgttcagcaagctgttctttcccaacgccagct	722731	95486	1	1760	28216	1762	119060	201174	1224	1763	32008	85007	80840
agccgcgggcgcggctctagcttcctccggccggcgtgatccctcctcgggggcgggcgaccacccgccgccagttcacgcgatcctcgccgccgaatga	722731	56	1	1760	28221	1762	49	201174	1224	1763	39643	85007	29
gcgaccccggcgccgagcgccacgccgaagacgacgtcactgggatagtgaacccccagcaccagtcgcgacaacgccatcggcggaaccagcaccggcg	722731	287	1	1760	1236	1762	135621	201174	1224	1763	286	85007	72274
gccggcggcgggcaacgcccgcagcgccagactcaccggcgcacccagcaccagcaggatcggcgtcaacatcgacagccccatgtgcgcaaccatgtgc	722731	294	1	1760	1236	1762	135621	201174	1224	1763	286	85007	72274
ctgtcgctatatgcatcccatttcaaatatgagcgtttaacgttagcattttttaattctcgcatgcaaaaacaatataaaaattcctgataaagaagtg	1812935	1491	1	1236	186801	543	31979	1224	1239	547	1485	91347	186802
gttatgtctgttattgacggaaaagcgtaatgactgcccgtctgtgatatccagcccgggactcagcgtgacgcgcccctgaggatcatccattgaaatt	1812935	1598	1	1236	91061	543	33958	1224	1239	547	1578	91347	186826
tcattcgaaatccagtaaaggggttctacgcggactgcactatcagttggctccgcacgcgcagggtaagctggttcgttgtattataggcgaagtcttt	1812935	1719	1	1236	1760	543	1653	1224	201174	547	1716	91347	85007
ggggtggaaattggcttaaaaacaacgggattaatgtaaaatggcctacagacttacagtagtgtcaggaaataaaaagcaaaaaaagtggccaaaagaa	1812935	1396	1	1236	91061	543	186817	1224	1239	547	1386	91347	1385
accgtcaccctgaccagcacccgggcgggggccagcaccgtgaccgcggcccacaacggcacctcgcagaccgcggacgtgcagttcgtggccgacgcca	1812935	1764	1	1236	1760	543	1762	1224	201174	547	1763	91347	85007
aaaaagaaaaagtaaacaacaaataatgttaacaatttttttaaaagttaatctattttaatactctttgtagtggtattaaaatagatttttatattgt	2123	1491	1	31969	186801	2092	31979	544448	1239	2093	1485	2085	186802
ttcctaatatcaattcaaccattggagcgttatgtaattatttaaataaaactacagatgaaatctttcaacctataaaaataaattgagcacttgttgg	2123	1491	1	31969	186801	2092	31979	544448	1239	2093	1485	2085	186802
gttaaattatcttattagaatcgcttataatagcgattttttattttaaaaaattagtattctaataaatctcagactttataagctaaatagttctaca	2123	1491	1	31969	186801	2092	31979	544448	1239	2093	1485	2085	186802
ccctgaaatctttgaattaactctgttgttaaatcgctgtcagagctagacaatgggattagagattttaatgacagttctttctgaatactttcttttg	2123	1392	1	31969	91061	2092	186817	544448	1239	2093	1386	2085	1385
ttactttttcaaatatatcagctggttgatcatttgcttgagaatatgaaacttgtcttaaattttgtctagttaaaattattgaagtgggggtttctaa	2123	1396	1	31969	91061	2092	186817	544448	1239	2093	1386	2085	1385
agtcataactaatagatgaatctttatgatttttttctataaactctttatttttttggttatttgctaatttttgagttatgtccaatgttttgtaatc	2123	1491	1	31969	186801	2092	31979	544448	1239	2093	1485	2085	186802
atgatgttcaaaaagtttatggagttgcattatctgatatttcaattactgaaaaatattatgaaatgttagaaaatccaaacattaaaaaaacatttat	2123	1396	1	31969	91061	2092	186817	544448	1239	2093	1386	2085	1385
acccttgagcagtgattgtttgtgaaacaggtcaacaactagatttagataaattaaaccaattagagttattaagatttaaagattgtaaaaataaatt	2123	1491	1	31969	186801	2092	31979	544448	1239	2093	1485	2085	186802
aatgatttgaaagttatattgaaaatgttaaagatgctagagaatatgtcgaaatcattaaagttttattatcaacagctgaatttgacaaagactcaaa	2123	1491	1	31969	186801	2092	31979	544448	1239	2093	1485	2085	186802
ttatgcacaatcattttttaaaataattgatttattctttgttttagcataggtaaatcttagaaaatatcgataaaaatatcttttataagaaataaaa	2123	1496	1	31969	186801	2092	186804	544448	1239	2093	1870884	2085	186802
cgtacaatttgaaataaaaaagtatgttatctaaatttaataataattatagttttatttttaaactaaatgttttgcaataaaaaagttcaccttacac	2123	1491	1	31969	186801	2092	31979	544448	1239	2093	1485	2085	186802
ttagctaagataataacaaataactatgcaaataaagaaaacaagcaagttaaatttaaatctgattcatatttaacagagtataaaaaaattgatagac	2123	1396	1	31969	91061	2092	186817	544448	1239	2093	1386	2085	1385
acttttcatcaggtcaaaagaaaaagattttattaattcaagcacttttaaatgatcctaaactaattattttagatgaaccagcttctaatttagatcc	2123	1491	1	31969	186801	2092	31979	544448	1239	2093	1485	2085	186802
gtgaagattttttctgacctttattactgctaacatttccaaatcttttatatcaggaattgatgtcaactttatccaacaaactcttagattttaaaat	2123	1496	1	31969	186801	2092	186804	544448	1239	2093	1870884	2085	186802
tttttatctttttcttttgtatcaaatacaacttctaaatctttagtgtctacatcaatattagcagcagaattttttctattaatagctgtaattacat	2123	1491	1	31969	186801	2092	31979	544448	1239	2093	1485	2085	186802
tttctaatatttgaaattgaatttagatttttaatttcaactttatttgaaaagctattagatccaaatggtctaatagaaatattgatatcagttctta	2123	1280	1	31969	91061	2092	90964	544448	1239	2093	1279	2085	1385
tgatttcattttcttgttgtttcatataaatctctccatgttctattaatagtaaatagattagattttatttgatttactattgctaatattttaaata	2123	1491	1	31969	186801	2092	31979	544448	1239	2093	1485	2085	186802
ttaaaaaatataaattacctaaaattttaatagcattcaaaaaatgagtaatacaaattattactcacattacttattatttttattaagcttgacctag	2123	1491	1	31969	186801	2092	31979	544448	1239	2093	1485	2085	186802
attcgttctttgaactacggtttatttttatgtaccttaataatttttataaatctttaatatttttttattttttgaaaatttttatacaactgataaa	2123	1491	1	31969	186801	2092	31979	544448	1239	2093	1485	2085	186802
tagttagtactattttttaaaaagtatctaatttggggcttttttgagttgatttcatactcctagcctatttttattatattatttttactttactgtt	2123	1491	1	31969	186801	2092	31979	544448	1239	2093	1485	2085	186802
ggaaaatattaaaaataaaaaagctattaaaattgaattagcaaaccctgatactatccgttcttgatcacacggagaagttattaaaccagaaactatc	2123	1491	1	31969	186801	2092	31979	544448	1239	2093	1485	2085	186802
gatgatttttaacccttaatatcaagtataaataagcttttttataagattatctaatatattttttattgattgaatcataaatttttgatggtgatcc	2123	1496	1	31969	186801	2092	186804	544448	1239	2093	1870884	2085	186802
tactaatatcactaaaaaagccttaaaagaaaacaaaaaacaactttattcaaaaagagcacttgaaagtatgcaaaattatattaagcaaattacaaag	2123	210	1	31969	29547	2092	72293	544448	1224	2093	209	2085	213849
tatctgttatttaaaaaaatcaattatggtttctgattttttaaaattaattgatgcaagtaatgcagttttggcttttgaaaatgaacgaatttcaaga	2123	1280	1	31969	91061	2092	90964	544448	1239	2093	1279	2085	1385
tgcttttcaagaagctaactgaggttttatctttagattagccattttaggatttttatatttatatggttttaaaaatgcttatctaaatatctatcaa	2123	1491	1	31969	186801	2092	31979	544448	1239	2093	1485	2085	186802
aatcgaaggaagaattcaatcttttacttcaaataacgatttaacaaatatcagaaatgaaatttttgccaatcgaattttatatttaaattagtttatg	2123	1496	1	31969	186801	2092	186804	544448	1239	2093	1870884	2085	186802
gcaagctttaaattatatgatgatattaaaaaaggaaatatcgattcaactcttaactttttaaaagctggtggacataaagaaccattaaaaattatgt	2123	1491	1	31969	186801	2092	31979	544448	1239	2093	1485	2085	186802
ctaataatagtaaaataaatattagatgaaccttttaacaaaaggagaaattatgaatataaaagacttagtaagtgattataattttgaaataatttct	2123	1491	1	31969	186801	2092	31979	544448	1239	2093	1485	2085	186802
tcagtaaatgaatcatttgcaatatctaaaaagtattcttgaattgataagctagttttattagttgaatctaaatcatcaactaataaagtattagtaa	2123	1491	1	31969	186801	2092	31979	544448	1239	2093	1485	2085	186802
tattttaaaattaactttaggtgaaccagattttgcaactcctgaccatgtcaaagaagcagccaaaaaagctatagatgacaatcaatctcattataca	1348	197	1	91061	29547	1300	72294	1239	1224	1301	194	186826	213849
catcaagcacatctttaattgcatgtgatacacgatgcagtaaatcacttgttatttcaatggtgtgatttttatcatcaacaatgccaaggattagtgg	1348	630	1	91061	1236	1300	1903411	1239	1224	1301	629	186826	91347
gtgggctacacttaaagttaacaaatcaggtgtgcctattgcgattgctttaggtgcaatgaaaatgatgatgccaaacttcctcaagcatccagtaatg	1348	470	1	91061	1236	1300	468	1239	1224	1301	469	186826	72274
agaggctcaaatcattatgaatgctggacaacgtggagcagtaacaattgcaaccaacatggccggtcgtggtacagatattaagctaggtgaaggtgtt	1348	470	1	91061	1236	1300	468	1239	1224	1301	469	186826	72274
gttaaaggtcgtctgacttatactcaggatgaacaaccattagttgctcatatttggggtgatgtacctggtaactttgctgaaatggccaaaggcatga	1348	1238	1	91061	1236	1300	135616	1239	1224	1301	1237	186826	72273
tctttgattgctttaatagctgaccggctttggccaattcttttaaagaagcctctaaaaatgaaatgttcttatctttaatagcttggaaaattgcaaa	1348	210	1	91061	29547	1300	72293	1239	1224	1301	209	186826	213849
aaagacagccgacatcgttaaaatatctcgcgtatcagtaacatcactatccccaaaagcaaattgatgatggtcagggcctgtcatcatatagatgtat	1348	584	1	91061	1236	1300	1903414	1239	1224	1301	583	186826	91347
ttgcggaggcatactctcatcgctataagtacgatattgtaatatttgatacgtcgccgagcttgggtatgttaaacaaggtaattatttcgacgacaga	28450	64104	1	28216	91061	119060	186817	1224	1239	32008	1386	80840	1385
ggatgcaggctaaaaaaatcaacaatatgacggcgccacatatccaaatcaccataatctcctttgtagcgctcaagaatgagaccaaaggtctcgtcgc	28450	1491	1	28216	186801	119060	31979	1224	1239	32008	1485	80840	186802
atctttccattcgaccacactcgccccccgctactagcgccgataatttcggactcgccgttcgcctcaccgcgaccatagaagtgcccttgacaataca	28450	1390	1	28216	91061	119060	186817	1224	1239	32008	1386	80840	1385
ggtcgagcattttcaccttttgcccgcacgcgcacatcgacgcttgcatgactacataaaggaccaatgtctcgaatatttaggtgtggcccgcgccaaa	28450	1764	1	28216	1760	119060	1762	1224	201174	32008	1763	80840	85007
gtaattatgggtttaaaaaatattagaaaaccagagcaggatgttgttactcatattttaaatcgtagacgactttatcgcattgcagttaaagaattag	9	1491	1	1236	186801	1903409	31979	1224	1239	32199	1485	91347	186802
atgagcgataaaaaatctgcagatatacttagaataacattaaaagagaaaaagattaaaacacaagttttatctggaagtaaagaaatttgtgccttag	9	1491	1	1236	186801	1903409	31979	1224	1239	32199	1485	91347	186802
taaatctaacggatctagagtatttcctctagatttagacatttttttcccttcttcgtctttaattaatcctgtaatatataattttttaaatggtact	9	1491	1	1236	186801	1903409	31979	1224	1239	32199	1485	91347	186802
tttgatcagatgctataaaattttcttctattcctaatcctattactaatggactaccagatctagctgctattaatcgtgttggattatttttatctat	9	1491	1	1236	186801	1903409	31979	1224	1239	32199	1485	91347	186802
attatattagtaaatatttttgaggaccatgcaatatttatcataggaattacttctaacgtatcaaaaaaaatttctgcttccaaattactaaatatat	9	1491	1	1236	186801	1903409	31979	1224	1239	32199	1485	91347	186802
ttgcaatggttcctttgaaattatgttgtgttaaaaataaacttaacaattttgaaaattttttgattcttttcttagtaccatttaatttccaatttcc	9	1491	1	1236	186801	1903409	31979	1224	1239	32199	1485	91347	186802
tggtttgtattacatggtcgttatatttgtaaagcaagaaagccgaaatgtcatgtttgtattataaataaatggtgtaaatattttaaaaatattaaat	9	1428	1	1236	91061	1903409	186817	1224	1239	32199	1386	91347	1385
gacttttaatgttcttatacaatcaacttctatatcaaatatttttttcactgcacattttatttcatatttagtagcattattcaaaacttttaaaaca	9	1491	1	1236	186801	1903409	31979	1224	1239	32199	1485	91347	186802
gtctaataatgtaaaagaagaagaaaaacctaagattttaatttcttctcgaataatctttaaaccaaaagcatgaaaagtagaaataaataattgcttt	9	1491	1	1236	186801	1903409	31979	1224	1239	32199	1485	91347	186802
gtaattttcatagaagaatctttctttaaaaagaaaaaaataaatctttttagtccgtattttttatataaaaaaaataatttttactttagtaaaagta	9	1491	1	1236	186801	1903409	31979	1224	1239	32199	1485	91347	186802
atttattaggcggtaatattgaatgcgccgaattattaaattataaaaaaagtctaaatagttcagagttttttacattattaaataataaaaaattttt	9	1491	1	1236	186801	1903409	31979	1224	1239	32199	1485	91347	186802
taaaaatcttttaaaaaacaatatttttactatagaaatagtgttaacacattctaaattataatctttttttttacaaaaatatcaaaattaatttaaa	9	1491	1	1236	186801	1903409	31979	1224	1239	32199	1485	91347	186802
tatttatattacatttttacaatacaataaagatatacaaaaatatgtttatatattaataactatattttttttaaaagatgcctagttataaaaattt	9	1491	1	1236	186801	1903409	31979	1224	1239	32199	1485	91347	186802
ctaaaaattttttccatcgattcaatatataacctattcgcagtaatattttttgaagttttatatatagataacattttcaaaaatctgatcgcttctc	9	1491	1	1236	186801	1903409	31979	1224	1239	32199	1485	91347	186802
ataaatctattattttctataatagaaataacattcatatctggtttaattaaaatatttattataacacttattaaagtgctaataatagatatacaaa	9	1491	1	1236	186801	1903409	31979	1224	1239	32199	1485	91347	186802
atacgcatcatgagtattaaaatgtttaattttattaatttttgtaatatcaaacaatttaaaactaactattccgttaacatcactaggccaaatcata	9	1491	1	1236	186801	1903409	31979	1224	1239	32199	1485	91347	186802
cgtgagtaatagcgtcgactaaatcaattttaatggtatggtcatcaattattacttttcctgactccataggtcctccagaaacaaagacggaaggaat	9	1496	1	1236	186801	1903409	186804	1224	1239	32199	1870884	91347	186802
attttccattatataaatttacgtttttcaccatttccttgagtatttaaaatacagcgattacatatattactattttttatattttttttaatgtcaa	9	1491	1	1236	186801	1903409	31979	1224	1239	32199	1485	91347	186802
catccaggatataatgtaaaatgcggcaaagatcacacattattttctataataaacggactagttaagtttgaaaaaaaaggttttccgaaaaaaacat	9	1491	1	1236	186801	1903409	31979	1224	1239	32199	1485	91347	186802
atgtattttacattttttttaatgtttttattcctaaaatattcagtcctttttttaatgtttttgctgttaaaaaagataattttaatctgctttttcg	9	1491	1	1236	186801	1903409	31979	1224	1239	32199	1485	91347	186802
atataatattattccaactacacgtatgttattattatctttaaaaaaagaatataaaatgttattaactagtcaagatttatatatactttttaaaaat	9	1491	1	1236	186801	1903409	31979	1224	1239	32199	1485	91347	186802
aatatcaaacatgctttaggagtattaaagtcatcattcatagcagaaaaaaatttttctttaaacgtatttcgtaattttttctgatcattagtatgtg	9	1428	1	1236	91061	1903409	186817	1224	1239	32199	1386	91347	1385
aaaaaatgctcctcaaccaattggaccatattcgcaggctatacaattcgaaaattttttaattatatctggccaaataccaattgatgtaaaatctgga	9	1496	1	1236	186801	1903409	186804	1224	1239	32199	1870884	91347	186802
aaattttttctaaaatagctgcgcttttatttttaagtatttcacctacaattgtaattaaacataaattttttattattttaatgggttttaaaagatg	9	1491	1	1236	186801	1903409	31979	1224	1239	32199	1485	91347	186802
gaacgaatagctatgataaagtattcggtttctgatatccgtttattttttgaaaatgatatacgttttttaaaacaatttgtttaatagtgagaataag	9	1428	1	1236	91061	1903409	186817	1224	1239	32199	1386	91347	1385
ttaaaatcatatgattcttttcataatggattattagaatgtccacattacactagacctaaagtttttcaaaatatatctgttcccaacatcttattgt	9	1396	1	1236	91061	1903409	186817	1224	1239	32199	1386	91347	1385
agtagtaacttggatagcgttgtaattgtcaacatctacagtttttacttgaacaatatgattttcttgaacttcaatgatagtaactgaaattgatgta	9	1428	1	1236	91061	1903409	186817	1224	1239	32199	1386	91347	1385
tcaatttttaaattcgttaaagaattgtcttcgctcaataaatctataattattttttgc	9	1491	1	1236	186801	1903409	31979	1224	1239	32199	1485	91347	186802
gtttactttttaaaaaccttggaacagtatcattttcattagtacatgctataaaagatttaattggcaaaccaagagattttgctaacaatcctgctgt	9	1491	1	1236	186801	1903409	31979	1224	1239	32199	1485	91347	186802
tatcaacagctggtcttgttccagctataaataaaatagccggaaaaatagatatttcattagcaatctccttacatgcatctaatgattatattcgtaa	9	1491	1	1236	186801	1903409	31979	1224	1239	32199	1485	91347	186802
cccaaaaaaaattctttaaggttatttaaaaaaatgtaaagtcaatatgataaaaaaattggtgaattaaatacaaaaaacccaaacttatgacattaat	9	1491	1	1236	186801	1903409	31979	1224	1239	32199	1485	91347	186802
gctccttttaatatattattggctgaactaaaagcatctaacagtgaaatacctttactcaatacttgtaataatttatcattaggaattatgattaaag	9	1428	1	1236	91061	1903409	186817	1224	1239	32199	1386	91347	1385
attaaatttaattgcattacgtatttatcaaggatcaccaatatcggctaaaaaatttatcaatgatggtctttgggaagaaagaaataatttattttta	9	1428	1	1236	91061	1903409	186817	1224	1239	32199	1386	91347	1385
ctcattttcggtttcatatatgaaaaacagaaatattgaattgttttctttctttgattggttaaattatattgaaaaatttcgtgtagattttaaatgt	9	1491	1	1236	186801	1903409	31979	1224	1239	32199	1485	91347	186802
acaatatatatcaatattaataataaattaattattaatattgatataaaaaaacactatgtttgtataatacaatatataaaacattatttatcatgta	9	1491	1	1236	186801	1903409	31979	1224	1239	32199	1485	91347	186802
gaaatactagtacaggaaggaataaaaatacaaaaagaagacagcattgtttcagtagaaagtcaaaaatctgtccttgaaataccatcgccatacgcgg	9	1396	1	1236	91061	1903409	186817	1224	1239	32199	1386	91347	1385
gaaagttttatatttttattttcatagtcaaagaaatacctttaaattataaattttattaaaacaaatttgaatacgatgctttattacattaatttca	9	1491	1	1236	186801	1903409	31979	1224	1239	32199	1485	91347	186802
aaaatggtgattgggttactgcagaattatgtcagcatattctgaataataaccataactgtttttgtatcaaaatattaaaatttatttctgaaaaaaa	9	1496	1	1236	186801	1903409	186804	1224	1239	32199	1870884	91347	186802
gtagtttattagagaaaaagtttacaattgaagaggctttaaaatgctgtcaaaacgtataatagcctgtcttgatgttaataatggagtagtagtaaaa	9	1491	1	1236	186801	1903409	31979	1224	1239	32199	1485	91347	186802
aatattcatattttttatacaacattacgtactttagatggaaaaatcgtagttgtacctaataataaaattatatctggtaatattattaattattcaa	9	1491	1	1236	186801	1903409	31979	1224	1239	32199	1485	91347	186802
aaattatgaattccagagaaataaagaaggtatattatacttaccttggtctacttcattgcgaataagtgatatagggtatacaagtacttctattgag	9	1396	1	1236	91061	1903409	186817	1224	1239	32199	1386	91347	1385
aataaaaattttaaactttatttaagaaaagaatgtttagcatattaaataatattagtctctaacatttaaaaactacttagatatttttcgacgattt	9	1491	1	1236	186801	1903409	31979	1224	1239	32199	1485	91347	186802
aattgaacgtattggaataaaatttgcttggaaggaaattaatttagctgatcacatattgtttgttattgatggttctcatggtttttataaccaaatt	9	1421	1	1236	91061	1903409	186817	1224	1239	32199	400634	91347	1385
attttttatatcatattttttcaaaatctttttttctctatatttttctaaagcacgtagtaaaactatagaatcttcatatgatttttttaaatttatt	9	1491	1	1236	186801	1903409	31979	1224	1239	32199	1485	91347	186802
acaaaaatttttttagcaatattattgtatgttttacagcgtattctgcggccatttaactgagtaccttttcctttaatagaagtaaacaaatcgtttt	9	1428	1	1236	91061	1903409	186817	1224	1239	32199	1386	91347	1385
aaaagaaccattaaaaaataaagataatttatctacagtttttgttacacaaaaattatgttctacagaggtaaaagaaaaaaatattttattaaattca	9	1491	1	1236	186801	1903409	31979	1224	1239	32199	1485	91347	186802
agctttatttacttttaaaaatctatatattaaatataaaacgattattaaatcgattataaatataactgtatatttttatatcttgcagttttcaaat	9	1491	1	1236	186801	1903409	31979	1224	1239	32199	1485	91347	186802
tataattgaaacacatttaaaaataaacaagttcatatcttctattataaattctatattctctttaaaaaacgaaactacacgttttaaccaattattt	9	1491	1	1236	186801	1903409	31979	1224	1239	32199	1485	91347	186802
gtttaatcttctaaatataataaaatatataatttttcatatattatatcttagacacattaaatattacgctgtcctattttttttgcggagtttttgt	9	1491	1	1236	186801	1903409	31979	1224	1239	32199	1485	91347	186802
atttaagattaaaaattttttttaatttacttaattttttactatttataatatagtataaaatatatttaagttttattatttttttaattatgaatgg	9	1491	1	1236	186801	1903409	31979	1224	1239	32199	1485	91347	186802
ttaaatcagaattggcagcataaattttttgaccagatctgacaggaaaatcaacaatttttgttttttttctattattttttacatttaaacaagtgtt	9	1491	1	1236	186801	1903409	31979	1224	1239	32199	1485	91347	186802
aggttgtcctgaagataaagcaaccatatttattccaaacgatgtttgtaatgatgttaaagtataaagttgatgaagcactactttagtaataaaatct	9	1491	1	1236	186801	1903409	31979	1224	1239	32199	1485	91347	186802
tgtatcgaaacaaatttatgatggttcgctttctattgtgggagttatgattgaaagttttttagttgaaggctctcaaaaagttaataaattaaaaaat	9	2102	1	1236	31969	1903409	2092	1224	544448	32199	2093	91347	2085
gatattaatactgtagaagtagtttgtaaagatatacattatataatttattttaattatgcaattttagcagttggttcaaaaccagtacaaataccta	9	1491	1	1236	186801	1903409	31979	1224	1239	32199	1485	91347	186802
aagagttaaaagttggttagaaaaatatggaggcgaacgtattgtattggcgctagacttaaaaatttcaaacaattcatacaatgaagtggtaattgat	9	1428	1	1236	91061	1903409	186817	1224	1239	32199	1386	91347	1385
tgatcataattacaatcatgctttcaattatatttaatagtatcataatttattttattaaagattttaaaaattatgctatacaaataaatgacgaaga	9	1496	1	1236	186801	1903409	186804	1224	1239	32199	1870884	91347	186802
ttttattatttgaaataatgaattttgttttaaacataatgtttcatataacattgataattcatttatatgaggaccaataatatattgaattattatt	9	1491	1	1236	186801	1903409	31979	1224	1239	32199	1485	91347	186802
gattaactgaaattaatttttcttttaattcgttatttaatccttttctttcaaaactcatatatataacccttatacttaaaatattaaaccaaatgaa	9	1491	1	1236	186801	1903409	31979	1224	1239	32199	1485	91347	186802
tattaaatgctgtagataaaatttctgtaatattaggaaagaaaattttagaagttatttctggaagagtttctaccgagattgatgcacatttatcgtt	9	1491	1	1236	186801	1903409	31979	1224	1239	32199	1485	91347	186802
tctaattcattcgaatcaattcttttacgtgcttcacgtaatttatttaatgtagatggtaaaaatgattgatttccaaaaccaggatttaccgacatta	9	1428	1	1236	91061	1903409	186817	1224	1239	32199	1386	91347	1385
atattttgttgtagatatttcacatatagccggtttaatcgtgactgggttatatcctaatccatttgattatgcacatgtagttagtacgactacacat	9	1491	1	1236	186801	1903409	31979	1224	1239	32199	1485	91347	186802
aaatatatatggcattgatcatggattggaaatatagtaaagatcgaattttagaattatacctgaacgaagtatattttggacaagatggaaataagca	9	1491	1	1236	186801	1903409	31979	1224	1239	32199	1485	91347	186802
atttttattcctttggtaaaaatagaaaatattacttaagaatttattattaatagagatattattataaataataatgaaaatatagtttttctaaaaa	9	1491	1	1236	186801	1903409	31979	1224	1239	32199	1485	91347	186802
attttccaattccatcaggactaatatctccttctaaaacatttctaatatcaaatattttaggaaatgataaatttacattccaattcatattattaaa	9	1491	1	1236	186801	1903409	31979	1224	1239	32199	1485	91347	186802
gattatagttatactgttgcaagagattttaaagatttagatgaaccaatgtttgttggtaaaagtagtgctcaaaaaagtattgcaaaattaaattcaa	9	1428	1	1236	91061	1903409	186817	1224	1239	32199	1386	91347	1385
gcatctgaatttaaaaatgcaatcaatttttttagtactcgacaacgtcgtttcggagaagttgttaaaaattaaaaaatttttaatattacgtaaactt	9	1491	1	1236	186801	1903409	31979	1224	1239	32199	1485	91347	186802
gtggtctgtgttcatatcaattccaaatctcattcttaatactttagcttctcgtgctgttagtcctgataaaacgttgtgggttgcagatcttaaactt	9	1496	1	1236	186801	1903409	186804	1224	1239	32199	1870884	91347	186802
taaaacaaaattttttgtttgattttaattataattgttttttaacgaaatctaatcaaattcaggagatcaaaataattaaaaaggaggatgttataga	9	1491	1	1236	186801	1903409	31979	1224	1239	32199	1485	91347	186802
aaataataacaaataaaatattatatcattagatcaaatctttaaaaatatttacaaaattacaaaggcatatttttaaaaaatactctgtataacttag	9	1491	1	1236	186801	1903409	31979	1224	1239	32199	1485	91347	186802
gatcattattttaatcaaacggtaaatcatgctagtatttttttaccttgttctaatggttttgaaagttcaggtacagtaattaattatgaaagtagag	9	1491	1	1236	186801	1903409	31979	1224	1239	32199	1485	91347	186802
ttaatatcacgaaattttctttgacgatataaagctacttctcgagcttttttttcatttcttactacacttaatatatctccggtacttggaattcctg	9	1396	1	1236	91061	1903409	186817	1224	1239	32199	1386	91347	1385
tcgacaatgtttatgtcttttaataggtaaatcaattactccatcatgttttatttgaccaattacaattacatcataatcttttactacttttctaagt	9	1491	1	1236	186801	1903409	31979	1224	1239	32199	1485	91347	186802
aaaaaagcataaccctaaaaaaattcttgagtactttaataaatctagaattttatgtgcgttattggacggaccttttggagtaaaaattattaatcaa	9	1491	1	1236	186801	1903409	31979	1224	1239	32199	1485	91347	186802
tagtaaatactgtttttgtagatatattaaaaatgtatatagatagtagataaattgtattattatttataatatagtttaatgatttaaatatcttaat	9	1491	1	1236	186801	1903409	31979	1224	1239	32199	1485	91347	186802
ctaatgacagaacccccttttcctattacatctttaattttttcaggattaattttaatt	9	1396	1	1236	91061	1903409	186817	1224	1239	32199	1386	91347	1385
atatacttctcctttcataaaattttcttttgcactttttgcaaattgaattttattagcattttttaatttttcttctaattcttttaaaatcactgaa	9	1491	1	1236	186801	1903409	31979	1224	1239	32199	1485	91347	186802
gataatatcgggattaatttgcggattaacagaaataacagtaacagtaatctgcacctcatttaaaaaatcttttgaaaaaagaggacgaattggacga	9	1491	1	1236	186801	1903409	31979	1224	1239	32199	1485	91347	186802
aaataaaaaatatatttttaaaataaaaaaaaattttatttttataaaatacattttatt	9	1491	1	1236	186801	1903409	31979	1224	1239	32199	1485	91347	186802
tgaaaataagaatgaatattctaatctagataaaattattaaaaatgccaatctatcttacaaaatatttataaaaagcaaaatttattttaaaaaagaa	9	1491	1	1236	186801	1903409	31979	1224	1239	32199	1485	91347	186802
ttttagattcatgaataattttaggtctaatattatcatcttcttttataattttttcacatgttttttttatgattttatataaataaggtgctatttc	9	1491	1	1236	186801	1903409	31979	1224	1239	32199	1485	91347	186802
cgatactgtttcgctcatacgtgcatcaaaaacaaaattcttccctctaaatttaataggaatgttgtttcttttggcatcattaacatatccaataatt	9	1491	1	1236	186801	1903409	31979	1224	1239	32199	1485	91347	186802
tattttaaggagaaaacatgtgttttacagagattttagaattgtggaatacaatattatacgaatctaaaaatgcattaaaaaaagaaccgattctatc	9	1396	1	1236	91061	1903409	186817	1224	1239	32199	1386	91347	1385
ataaataatatgttaatggattaatatctatcattataaatatataaataaaaaaatatctattcaatctaaaatctataatagataataagaattattt	9	1491	1	1236	186801	1903409	31979	1224	1239	32199	1485	91347	186802
gtaatccactcttttattgtagaaaatttatttatttttttgcaaatttttatttttttataaatattttttcttttaatattataaaaaatgagataaa	9	1491	1	1236	186801	1903409	31979	1224	1239	32199	1485	91347	186802
acctttcttaatagagtaaaagtatttattatcttatctgaaagatttatatttttcgattccttataaccatctataataataacattttctcctttat	9	1491	1	1236	186801	1903409	31979	1224	1239	32199	1485	91347	186802
gttccaattttttaattcttcttgggctttgcaaagaacatctttaggaagcatagcgggtccagcgctaaaattataaattgaattcattatctcacca	9	1491	1	1236	186801	1903409	31979	1224	1239	32199	1485	91347	186802
caccaattagaaaaagagtcttggaaaactcttgctattcataaaaaaatttttttcaaatttaattaaaaaatgtaaaaatcgtatttaaaaaaagatg	9	1491	1	1236	186801	1903409	31979	1224	1239	32199	1485	91347	186802
aaaatgattttcattttgcatctttccattctttaccaataaatataaaaaatttaacatataaaaatattgatataaatgaaaaaaataacagcatttt	9	1491	1	1236	186801	1903409	31979	1224	1239	32199	1485	91347	186802
atatattaaaaataaaattttataaataaaacttttaaaaaaaaacataaaaatgaaaaaaaaattaaatttatcttctttaataaaaaaaatacaatta	9	1491	1	1236	186801	1903409	31979	1224	1239	32199	1485	91347	186802
atattatcagatgtaataataggtatttcaatattaaaaaaaggatgtaatgtgattaaattttttaatttttttccagaaaaaatagagatgattgtcc	9	1491	1	1236	186801	1903409	31979	1224	1239	32199	1485	91347	186802
cctttgtttattttattaattttttctagtgctcttagtatttacatcgtaccttctctatcttttgtatttcctatgttaaaatattctatggataaca	9	1491	1	1236	186801	1903409	31979	1224	1239	32199	1485	91347	186802
ttttatcgttctacatataattatttatctcattgtgccgttgctagtaataaaacttcaatggaaagagattttgttcattctatagctcgtgattttt	9	1428	1	1236	91061	1903409	186817	1224	1239	32199	1386	91347	1385
tagaatatgatggaacaaaatattttggatggcaaaaacaaaaattagtatgtacaatacaagaatctatagaaaatgtattgtcaaaaattgccaatca	9	1491	1	1236	186801	1903409	31979	1224	1239	32199	1485	91347	186802
tctattttctttagataatatccaattagaatttgataatgaagctttaatagaaatagccaaacaagctatattaaaaaatacaggagccagaggatta	9	1491	1	1236	186801	1903409	31979	1224	1239	32199	1485	91347	186802
tttattctaatacactaagtatagtatgtatatactacattggtttatttcaagaaaataaaaagtacatttttaatgtaattaatttttaacataaaaa	9	1491	1	1236	186801	1903409	31979	1224	1239	32199	1485	91347	186802
aaatgataatttattttataggtcactaatgaattactttaacttatttaaacttacacaaaaatttaatattgataaaaaaaaattaacaaaaaatttt	9	1491	1	1236	186801	1903409	31979	1224	1239	32199	1485	91347	186802
cgctagttttcgttgttattgtttctttaataatatcttgaagagtttcagcagttgattcaattgcactagttaaaggccaacaacctaatgttctaaa	9	1491	1	1236	186801	1903409	31979	1224	1239	32199	1485	91347	186802
atgaattataaatatgttttacaacatatttataaaaatttcattatataaattatattaagaattaattttaaagtaaatttatttttttgtgcatttc	9	1491	1	1236	186801	1903409	31979	1224	1239	32199	1485	91347	186802
tattaaaaaaaggaataaatcgaaaaatagcaaatgctattttaattaagttaaatcaaataggaacattaagcgaaacattggaaaccataaaaattgc	9	1491	1	1236	186801	1903409	31979	1224	1239	32199	1485	91347	186802
aaaaataaaatttatttacattaattgcaaaaacacttatatcgcgtacataatattagctattaaaattaatacttcctttcctgaaattgttttacaa	9	1491	1	1236	186801	1903409	31979	1224	1239	32199	1485	91347	186802
aacctcggatgaagaatcatccggtaaatatggaactaaaaaagtagtttcaattttaaaaaatcgaaatgaattaatagattattgtataattggagaa	9	1491	1	1236	186801	1903409	31979	1224	1239	32199	1485	91347	186802
aaagaaatgtattcttttaaagataaaaacagtaatagtcttacacttcgaccagaaggaacagtgggatgtatgcgttcttgtattaaaaatggattac	9	1496	1	1236	186801	1903409	186804	1224	1239	32199	1870884	91347	186802
ttaaaaaataaattaccttaaaaaaggtatgaaatttttttagaagattattattatatactcctaaaacaaccccatcttgaatacaaattaaatcatc	9	1491	1	1236	186801	1903409	31979	1224	1239	32199	1485	91347	186802
ataagaaacacaaaaaaacaaatatttacaatataataaatataaaaaatacaaacaatataaaacaaaacaaaatcaaaaatatttatcaaatgttttt	9	1491	1	1236	186801	1903409	31979	1224	1239	32199	1485	91347	186802
tttaatttattgtaaaatatatcaagatatataacaagatttaataaaaattacattaatactatatttaataaaaaattatatattaatgttttatcat	9	1491	1	1236	186801	1903409	31979	1224	1239	32199	1485	91347	186802
ctgtaatatcttgaatttgtttaatagttaattttttacataaacgatatttaatttctttagcagctttgttagtgaatgttactgcaaaaattttttt	9	1491	1	1236	186801	1903409	31979	1224	1239	32199	1485	91347	186802
aaagattaaacaatactgtaggaaaattttctgataaaatcaatcaaaatcaaaatattcaaatatcttcattaattggtcatcgagtcatgatacctaa	9	1280	1	1236	91061	1903409	90964	1224	1239	32199	1279	91347	1385
tttaactgatcttgtaaaagggtggttatcttttggtttgcaaaaatgtgatgagttatctttattaactcaaactttaaatagtaaaaaacaatccaca	9	2102	1	1236	31969	1903409	2092	1224	544448	32199	2093	91347	2085
gtaatttgttattttttattattgaactggggtaacgtattttcgatacaccgtcattttttaaagaactgttcataaaagtaggcgcggacaatggttg	9	1491	1	1236	186801	1903409	31979	1224	1239	32199	1485	91347	186802
ttagttccttttttagctccagttccataacaaatttggcatttttgaaatgttggaatttttatttcttttattacaccttttaccgcatcttctaaag	9	1496	1	1236	186801	1903409	186804	1224	1239	32199	1870884	91347	186802
gatatgttaaaaatatttttatattgtttatttcagatgaaagtattaaaataatatcttattaaaattattttattgatatttatcaatattaaaaata	9	1491	1	1236	186801	1903409	31979	1224	1239	32199	1485	91347	186802
taaaaatacaaaaattatacctaaatgcatatcagaacaaactaccttagcattaaaaaaaataaatttattattacttgaaaatcaattaagtgtaaaa	9	1491	1	1236	186801	1903409	31979	1224	1239	32199	1485	91347	186802
aatataaatttattatatatatttttttaaaaataattttatgataaatattttttatatatattataatatattatatcataatatatttttttatatt	9	1491	1	1236	186801	1903409	31979	1224	1239	32199	1485	91347	186802
ttcagtgattaattgtgaaatattttgtactgacatttcagataaagcgttaagaatttgttcattagtaagtgacataatgttattcctaataattata	9	1491	1	1236	186801	1903409	31979	1224	1239	32199	1485	91347	186802
atcacctggaccgtttgataacaatacaccagatggttttaatttaattaaaatattgattggagtataatatggtaccagtgtaatttgacatcctttt	9	1491	1	1236	186801	1903409	31979	1224	1239	32199	1485	91347	186802
aatagtaaaaaaaggaactttagcttcaccagcaatagctttagctaaaagggttttcccagttccaggtggacccaccattaaaataccttttggaatt	9	1491	1	1236	186801	1903409	31979	1224	1239	32199	1485	91347	186802
atatctataacaacgggatagaatcctctaaatcgattttttatcataaatcgtaaattttgttttatagacatatgtatctcagtttcattatttagaa	9	1396	1	1236	91061	1903409	186817	1224	1239	32199	1386	91347	1385
tatgtttataataaaaataatcttattatttatatttaaatttgcatattcattatttcttcatataaactgattaatttattttgtatatttaagaata	9	1491	1	1236	186801	1903409	31979	1224	1239	32199	1485	91347	186802
tataaacaataattttactatgctatatattaattaaggtttacatagttatgataattaataaaatacgactgatgtttttagatttttttcaaaaaaa	9	1396	1	1236	91061	1903409	186817	1224	1239	32199	1386	91347	1385
aaaggaactataacagatattttatttgctaattgtccattacgaatatatgtaatcatgtctgctatgggatcttgaatgctcataaagatttttctca	9	1491	1	1236	186801	1903409	31979	1224	1239	32199	1485	91347	186802
gaatctttaaataatcatcgttgtcacgcagcactattaccttttgaaaatagaatatcaggaatcattccagaagtatacgagatactcaaaaaacaaa	9	1428	1	1236	91061	1903409	186817	1224	1239	32199	1386	91347	1385
aatttggtctttaacaaaatcagaaaatcttaacattccaaaagatctaaaatactttcaaaaacaatacttaatcgaaaaaaattattctgaaagtgtt	9	1491	1	1236	186801	1903409	31979	1224	1239	32199	1485	91347	186802
gggttaaaaacgtatacaaagaaaataattcatgatagtaaacaaacgtttcaggataaagcagatatttctcgagcttttgaagacgcgattattgata	9	1428	1	1236	91061	1903409	186817	1224	1239	32199	1386	91347	1385
aacttttgataatcttcagttgttggtgcatcctgatgacaaaaaaatagttgaagactatttcgaaaagatgtttataaaatatggatggaaaatattt	9	1491	1	1236	186801	1903409	31979	1224	1239	32199	1485	91347	186802
ttgttgtttttctaaatttaatatagaattttcaaactttttaatatttttattggttgctaaaattactttttcttttggaattaaataattacgagca	9	1491	1	1236	186801	1903409	31979	1224	1239	32199	1485	91347	186802
tatgttatatagatcaagttgctattatttaaataaaaaatagattatacattaacttaattatataattattcaaatactttaaaaattttattaagaa	9	1491	1	1236	186801	1903409	31979	1224	1239	32199	1485	91347	186802
tttattcatctatatcttaataaattaaaaatgaaaaaattatatactatatttggtggaaattttgatcctattcactatggtcatattcattctgcgg	9	1491	1	1236	186801	1903409	31979	1224	1239	32199	1485	91347	186802
aaattttcaaaaatagattctgcgaagcattgttgtttattttctgggaaaattgtatcaagacctacatttcaattcaaagcgtttatatataataatt	9	1396	1	1236	91061	1903409	186817	1224	1239	32199	1386	91347	1385
atatgaaatttttttatttttattttttaattttatatatagggatattttgtatattaataataactcctatattgttttttaatcactcaatatctat	9	1491	1	1236	186801	1903409	31979	1224	1239	32199	1485	91347	186802
aatatttttttattgtatcaatgttttttttgtgattttttttttgttggatactatcattgattgctacaattaaataatttgttatcttagctggtgc	9	1491	1	1236	186801	1903409	31979	1224	1239	32199	1485	91347	186802
atagaaatttctgttgcttctttagctctattttctccagaagaaattccagttcccatcatagcatatcccatttcagacattacagtgcgtatatcag	9	1314	1	1236	91061	1903409	1300	1224	1239	32199	1301	91347	186826
atgtttaacattaaaatcttgtttagataaaagaaattcatatggcggagtgtcttttgaacagacagaaaaatctatttgttttattaaaaaaagatta	9	1491	1	1236	186801	1903409	31979	1224	1239	32199	1485	91347	186802
agaatccgaaggtcatgaatttccaccatatccaggaaaattaggagaaaaaatatataataaaatatctaaagcagcttggaaacaatggatgatagaa	9	1491	1	1236	186801	1903409	31979	1224	1239	32199	1485	91347	186802
tttatttcatgaaaataaaaaatttgattcagcagaatttacaaattatttagaaagattatgtaaaaaatatccgatcgtatctatagaagatggtcaa	9	1491	1	1236	186801	1903409	31979	1224	1239	32199	1485	91347	186802
attaccatataaacatcatataatgattgatcattatgagattccaatgcagtatatttcacgggaaatatattcaattaatatccaaaaacctttgcca	9	1491	1	1236	186801	1903409	31979	1224	1239	32199	1485	91347	186802
ttattatttctccaccgtagcatttttcatcaaaattttattaatagattcttttttgttgatttttaaacaatgtacagaagattgatagataatttca	9	1496	1	1236	186801	1903409	186804	1224	1239	32199	1870884	91347	186802
aattataaattatataaacagatatactttttaaaaaggtttttactataaaaaaataaagaaaaatttataacattaaaaaaacataatatattttttt	9	1491	1	1236	186801	1903409	31979	1224	1239	32199	1485	91347	186802
ctattggtcaaagaaaaggattaaaaattgggggacaaaaaagtaaaaatacatatccttggtatgtagttaaaaaaaatgtaaaattaaatattatttt	9	1491	1	1236	186801	1903409	31979	1224	1239	32199	1485	91347	186802
tccggataaatgaacattttttccaatttgagcgcatgatccaactgtagcccatgtatcaatcatactattttttccaatatttgctcctatattaaca	9	1396	1	1236	91061	1903409	186817	1224	1239	32199	1386	91347	1385
gaggaatagccaatacatttatctctacattttattcagtaggaaaatcgttatatgaaaaagattttcaagaaaaagcaaaacaactatataaaacaaa	9	1428	1	1236	91061	1903409	186817	1224	1239	32199	1386	91347	1385
attggaaaaaaattatttattttttttataactgttttttgcatagttttatttttaattctaattcattagaagataaaattttaccattttttttatt	9	1491	1	1236	186801	1903409	31979	1224	1239	32199	1485	91347	186802
caattaattctcccaccaaacctgctgaagttttattacctgtatataatttttttttatcaaaatactttttctctaaggttgatgcatgcgctattac	9	1491	1	1236	186801	1903409	31979	1224	1239	32199	1485	91347	186802
taaaaaacatactatgtaataatattttcaaaattgtaaaaaaactaaaggttacttctattaatgaatattgtaaacaaagaatcaaggaaaacaaaaa	9	1491	1	1236	186801	1903409	31979	1224	1239	32199	1485	91347	186802
acacagaatcagatgatgtatataaaattggtttaccagttgcaatatgttcctcacctaattctgtaatgatttctgttccagacgcatgacaattacc	9	1496	1	1236	186801	1903409	186804	1224	1239	32199	1870884	91347	186802
cgcaaaaattggttttcagcaagatgatattattatagaggtaaatcaaaatttaataaataatttagatgacttaaaacgagcattagatagtaaatca	9	1491	1	1236	186801	1903409	31979	1224	1239	32199	1485	91347	186802
gtcgctgatattttctttagtagcaatagctactgctgctgttgcgttaagagcattgtgttttcctggaacatttaaaattacatttaattttggccta	9	1491	1	1236	186801	1903409	31979	1224	1239	32199	1485	91347	186802
gttaatttctttattagtaatagcagaaaatatttctaataaatttgaaattcctggttttttttctatatcataatatattttagataatttttcagaa	9	1491	1	1236	186801	1903409	31979	1224	1239	32199	1485	91347	186802
attattgcgataatgaatataagatttttgtagctttaacaaaaatttagacagagcttcggcaacaatacttttaaattcactatatagaattccatgc	9	1491	1	1236	186801	1903409	31979	1224	1239	32199	1485	91347	186802
aacagtattcctgtacagtatcagaaatgtcaccatcaagagtaaaaatattgattattggcaaattatgccgaacacctattgcaaaatcgttaaaatc	9	1352	1	1236	91061	1903409	81852	1224	1239	32199	1350	91347	186826
tcattaaaagtaatattctttatagttttcttattaattgatttcatattagaaaaaaatttatctaaagttacaaaaaaaattgcactattttttttgt	9	1491	1	1236	186801	1903409	31979	1224	1239	32199	1485	91347	186802
taaaaaaattaatgattgatttgttatcttgttctgctcataaaatatatggacctaaaggtataggaattttatatgtacgacgtcaacctcgagtacg	9	1491	1	1236	186801	1903409	31979	1224	1239	32199	1485	91347	186802
acagccaacaacataagttaattttttgcgaaatgaaatttctagtagaaaaaggatctcctattgatttgattacactatccgaatcattagaacaaaa	9	1358	1	1236	91061	1903409	1300	1224	1239	32199	1357	91347	186826
taattggtgacttgatccggattcaaaccatacatcaagtacatcatggactttttcatacatatcagcattttctttcagccatgtatattttgtggat	9	1491	1	1236	186801	1903409	31979	1224	1239	32199	1485	91347	186802
aaaaaagaagtaatacataatgtatctttagaagtaaaagaaacaaaagactcaaatattttttctgtatctggaagaggtgaattacatttatctattt	9	1428	1	1236	91061	1903409	186817	1224	1239	32199	1386	91347	1385
aaaataaagaagaatcatttaactgtagtttctttaaagcatctttaaactgattatactgattattttgtataggaaacaaacctgcatatattttagg	9	1491	1	1236	186801	1903409	31979	1224	1239	32199	1485	91347	186802
tacgatatgcttcttcaattcctttttttccattaataattccggcagttggaaaatctgggcccggaatatgttttattaattcttttaaagtaatatc	9	1396	1	1236	91061	1903409	186817	1224	1239	32199	1386	91347	1385
aaatataactccgcttcatcatgctggtggttttaatcaaggaataatagatataggagcattaatttgtacacatcgaattcctaaatgtgatttttgc	9	1491	1	1236	186801	1903409	31979	1224	1239	32199	1485	91347	186802
ttaaatatactatctgaacaagatatttgcaattatttaaagtttgttttaaaaaatgaaaatattaattttgatctagatgctttaaaaataatctctg	9	1491	1	1236	186801	1903409	31979	1224	1239	32199	1485	91347	186802
tcagaaaaacaaccaaaaaatataaattggaaaacattacatgttgatgttgtggtagaatctaccggaatgtttttaacggaagaatccgctttggaac	9	1396	1	1236	91061	1903409	186817	1224	1239	32199	1386	91347	1385
caatattacaaatatgaacaaaacctttttctttatattctttcatgaaccattcttttactttttcagcaatgttcattgaattgcaaatagaaaagat	9	1396	1	1236	91061	1903409	186817	1224	1239	32199	1386	91347	1385
ggttctactgctatatttggtgttatgattgagagctttatagaagaaggttctcaaaaagtagttgatgaaaaaaaattaatttatggaaaatcaataa	9	1491	1	1236	186801	1903409	31979	1224	1239	32199	1485	91347	186802
attactagatcaattattacaacaatctggaacctttaagaagcatgaagaaaaaatagacagaattatggattctcatgaactagaaaaagaaagagga	9	1396	1	1236	91061	1903409	186817	1224	1239	32199	1386	91347	1385
gggaataaaaataaataaaaaaattactaaagataattttatttttaaaaaatcatgtatgttaaataaaaaaaaaaaaaatgaaaaaaaaaatatatac	9	1491	1	1236	186801	1903409	31979	1224	1239	32199	1485	91347	186802
tggtacagaagctgcttctgcttcgtcaagaatgggtcataaaactttgttgttaacacataaaattaatactattggagtactttcatgtaatccagca	9	1491	1	1236	186801	1903409	31979	1224	1239	32199	1485	91347	186802
catatttttaataaatcattatttcaaaaattatggtattatggtccaatgtttcgttatgaacgtccacaaaaaggacggtttcgacaattttatcaat	9	1358	1	1236	91061	1903409	1300	1224	1239	32199	1357	91347	186826
taaaagagctagaagaaaaatttataaaaacaaaaaaagtaatttcagaaggaagtttattaaaagaaggaaaaaaaatagtaattgcaggtcctcctaa	9	1491	1	1236	186801	1903409	31979	1224	1239	32199	1485	91347	186802
agaggaggttatattattaaagaatttgggaaaaaaattgatcttattattatagcaacgggttctgaagtacaattagccatgaatgttgcaaaaaaat	9	1491	1	1236	186801	1903409	31979	1224	1239	32199	1485	91347	186802
agcatcaaagttattgaaaattaatttgttaaatattactggaagtggccgaaaaggtcgaattattattgatgatctttatgcatatcagaaaaaaaat	9	1396	1	1236	91061	1903409	186817	1224	1239	32199	1386	91347	1385
tttgttttttaattataaattatatagaggaaatagaactactaaatcacatgctgatggttttgatgctttttcttctcctaatttagatccattatta	9	1491	1	1236	186801	1903409	31979	1224	1239	32199	1485	91347	186802
ttgtggttgagatccagacctagtaccgtatccgttacatgaagagcactgttgtaaagtggggattcgaatttcttttattgtacctttaacagcttct	9	1396	1	1236	91061	1903409	186817	1224	1239	32199	1386	91347	1385
attaataattttttacatgaaatgtatttatgtaattctgttattcaacctttaacaacagcttcaaatcatttttttttcgatcctacaaggaaaagaa	9	2102	1	1236	31969	1903409	2092	1224	544448	32199	2093	91347	2085
catgctttagttgcaggaaaatatggaatagaatatataaaatatattatcaagaactctatacatttttttatttatcctggttggttatgtattgagc	9	1496	1	1236	186801	1903409	186804	1224	1239	32199	1870884	91347	186802
tatttaaaaaaaaattttttcttgaaaaaaaagatagctttattaaatatttatggagttctattattcatactaaatcttggtttcaatgtatactgaa	9	1491	1	1236	186801	1903409	31979	1224	1239	32199	1485	91347	186802
taataagatttataatcttagaaggattctgactattccctaattttccatgaaatattggaatattttttccaaaattttttataacttccgcatgagt	9	1491	1	1236	186801	1903409	31979	1224	1239	32199	1485	91347	186802
cgttaaacccgtataattgtttgaaaaaattaaataaattaggctctaaacatggcattgggcgtattgatattgtagaaaatcgtttagtaggtatgaa	9	1396	1	1236	91061	1903409	186817	1224	1239	32199	1386	91347	1385
agtactttctaaaaatcttgctatgcacatagctgctagtaaacctgagtatttaagatcagatcttattcctaacacagtcatagaacgtgaatataat	9	1491	1	1236	186801	1903409	31979	1224	1239	32199	1485	91347	186802
aagcgcaagatttatctaaccctttagattttaaatatgtggtaggatataacatttcttgcatccccggacccccgcatggtccttcatatctaataac	9	1282	1	1236	91061	1903409	90964	1224	1239	32199	1279	91347	1385
aaatattaatttttatatatttaataatacattttaagtttttcgtataataaataataattcttattaagaataaatatattcaataagaaaatttata	9	1491	1	1236	186801	1903409	31979	1224	1239	32199	1485	91347	186802
attgtcgttattagaatcttgtatcaaaaaagatttagactatacatcatttagacgtatggcaataattaatccaataaaaattattattactaatttt	9	1491	1	1236	186801	1903409	31979	1224	1239	32199	1485	91347	186802
tttaagaaaatttaattaaaaataataataactcattttgttatttagatcatagttttctatattaatttcgactcaaaaatattttttaatattatat	9	1491	1	1236	186801	1903409	31979	1224	1239	32199	1485	91347	186802
aatgctgtaggattatgtttgtctgatggaaaaagtgcaaatatagaaatgttagataaagatttaggtcatgttggaaagattacaccaggatctccta	9	1496	1	1236	186801	1903409	186804	1224	1239	32199	1870884	91347	186802
taatatctctaataatctgtaaatatattaaactaatctcttatatatttatctttaataatacataaaaattaatcgagttatttactaatgtcagcaa	9	1491	1	1236	186801	1903409	31979	1224	1239	32199	1485	91347	186802
tcaaaatattacaaaagaagcaaacaatgctttattaaaaactttagaggaacccccaaaagatactttttttttgtccactaataatttaaaaaaaatt	9	1491	1	1236	186801	1903409	31979	1224	1239	32199	1485	91347	186802
taataaataattgtatttataacattaattcagttatatttatgtacaatgcggttgtatggaaaaaatatgacatctttttttgatttcgacgtttcta	9	1396	1	1236	91061	1903409	186817	1224	1239	32199	1386	91347	1385
caaaattaatctttaatgtttctaaatggattttatgtttacataaaaataaatttatcaattgtaaaaaatgcacatcatgttttttaataaaaaaaaa	9	1396	1	1236	91061	1903409	186817	1224	1239	32199	1386	91347	1385
tccattaatttatatttgttttatcaaatattttttatatttaattaatagaaaatattttatgatctgtagaatgaatagataaagcgtttttttcaat	9	1491	1	1236	186801	1903409	31979	1224	1239	32199	1485	91347	186802
ataattattcagtatttttagctgctttaaatgcttctatcataacattagaaaaagcattatcattattttttttattagatgttactgttaaatcttt	9	1491	1	1236	186801	1903409	31979	1224	1239	32199	1485	91347	186802
tacacgacggaccatgcccttgttttacaagatcataaagctcataagtttcaaatgctaaaaataaaaaacctaaaataaaagttatacttaaccaaaa	9	1491	1	1236	186801	1903409	31979	1224	1239	32199	1485	91347	186802
aaacattgaaagaactttcaaaaaagttattttatctatttgcatcatttatgttaaattttttattaaatttctcaatacggcctccaatatctgctac	9	1491	1	1236	186801	1903409	31979	1224	1239	32199	1485	91347	186802
aatgatggtaatttttggtattttattaatcataatacttttgaagatttatcagtagaaaaaaaaattgtcggttcaaatgcaaaatggttattagagc	9	1491	1	1236	186801	1903409	31979	1224	1239	32199	1485	91347	186802
tataattatatgtggtatgtatgctaaaattacttaaagcttcctgtttttataggaagctttattagaaatttgaaaagttttatgttcagtcgtctaa	9	1491	1	1236	186801	1903409	31979	1224	1239	32199	1485	91347	186802
agggttaatgttagataatcagcaatgggatataatttctgaatatattgtacaagaagatttttttaaccgacaacaccaaataattttttatgaaatg	9	1428	1	1236	91061	1903409	186817	1224	1239	32199	1386	91347	1385
tcttttgataaaacgtattttttttttagtttgtttttttatttgtatttcagttattggaagtccttttggtatggtaggatgggtgctattattttta	9	1428	1	1236	91061	1903409	186817	1224	1239	32199	1386	91347	1385
aagagatggataagagtcattcataaattttttatctaattcattagaaaatttcgaattttcatattctttttgaaaatgtttgattgttaatctaata	9	1491	1	1236	186801	1903409	31979	1224	1239	32199	1485	91347	186802
tatttttcaaaaaaatattttttatgtaattcaaaaaaacagattattgcatgaagatacaataaatatttctaaaccatggcttaataaagaaaaagcg	9	1428	1	1236	91061	1903409	186817	1224	1239	32199	1386	91347	1385
gctaattcctttcctatgttaacagaaaaacaagaaaaattacttcttaagaaactttttttttataatgatatcgaatcagtaaaattattgattttat	9	1491	1	1236	186801	1903409	31979	1224	1239	32199	1485	91347	186802
aaaagaaaaaattccttttccattacctgcttgcgtttgtttaataaaaaatatccatataccaactaataatatagttggaaaccacgaaatcattaaa	9	1491	1	1236	186801	1903409	31979	1224	1239	32199	1485	91347	186802
aaatattttttaatacacattccggtattaatatacctaaattatttaatctaccaatacctaaaaaaacattatttttattagtaacgacaaataatga	9	1491	1	1236	186801	1903409	31979	1224	1239	32199	1485	91347	186802
ctgaacttgatattattaataaaatgggttttcctggatattttttaatagttatggaatttattaattggtcaaaaaataatgacattcctgttggtcc	9	1491	1	1236	186801	1903409	31979	1224	1239	32199	1485	91347	186802
cttttaatgacttttacctataaggtacataatacatgggaaaaagtaacggtgtaaatagtatcaagcaaacaactaataaagaaaaagaaatacataa	9	1491	1	1236	186801	1903409	31979	1224	1239	32199	1485	91347	186802
gaggatataaatgataatattttattaaaaaatattgataataaaatatatgatgttatttctttaataaaaaaagtaaaaaagaaggccgttcaaggaa	9	1491	1	1236	186801	1903409	31979	1224	1239	32199	1485	91347	186802
taatactaattatatttttttttctaaaataatatatctatctgataaaattattaaaataaaaatttttgactgtaaatttaaaaataatgaatctcca	9	1491	1	1236	186801	1903409	31979	1224	1239	32199	1485	91347	186802
ttatttatatagattatcatctattttaaaagatacatcagtacatcatacagatgatgctttgttaaaaaaaaatatatgtaattattctttacaaaat	9	1491	1	1236	186801	1903409	31979	1224	1239	32199	1485	91347	186802
caaactattttaaattttatacatgtttcatcttaacaaatttatatgataaaaaacattatttatataaaatacaattaagaaaaaattaaaaattatt	9	1491	1	1236	186801	1903409	31979	1224	1239	32199	1485	91347	186802
tctcgtatgtcgactcaagatataacattagattatttacctaacgatgtaaattgtgattatgtatctaatcgtaatttaatgcctacgatttacttag	9	1491	1	1236	186801	1903409	31979	1224	1239	32199	1485	91347	186802
tttttccgcgcccaatgattcaacatcataatttagattttagcttttcagggttaaaaacgtatacaaagaaaataattcatgatagtaaacaaacgtt	9	1428	1	1236	91061	1903409	186817	1224	1239	32199	1386	91347	1385
gacaatgattacttctttaataatattacaatttgtaattatggatcctttaggtaatttaccaatttttatatcaattctaaaaaatacatcagcttca	9	1491	1	1236	186801	1903409	31979	1224	1239	32199	1485	91347	186802
ataccaatgaaaatagattttttattttttctttctcgatattccacattattattaatgatagaattttttccaattataatctgatgcggaataccaa	9	1491	1	1236	186801	1903409	31979	1224	1239	32199	1485	91347	186802
ataaatatttttttagttttaattttttttttaaaaatattttaaacctctttttttgcatagatatcttttttaagatgatttaacggataatagatca	9	1491	1	1236	186801	1903409	31979	1224	1239	32199	1485	91347	186802
atttagtaaaaacattttcaaaaaaacaaaatacttaaaggaaaattatattataaataccacaaataaatgttttaaaaacttaataattgcacaattt	9	1491	1	1236	186801	1903409	31979	1224	1239	32199	1485	91347	186802
acttcaaaacggaagagtcttctggaatcacgccaattaaagaaatttgaagtatatctattacatcttctacacttaacatatctcctaattgtacttt	9	1496	1	1236	186801	1903409	186804	1224	1239	32199	1870884	91347	186802
aatagatgggactactttgataataccggacaaataatagacatggttcaaaaccatatgctacaaattatttcgatttttgctatgaaaacaccagaat	9	1428	1	1236	91061	1903409	186817	1224	1239	32199	1386	91347	1385
aataacgtaaaaaaaaaatagaaaaaattattaaagaaaataatctttcttcaaaaaaaataactattatagcagcaactaaaaaccagaatatcaacat	9	1491	1	1236	186801	1903409	31979	1224	1239	32199	1485	91347	186802
tctccaattaaaaatattgttatgatgggtatgggagaacctttattaaatttaaaaaacattattattgcaattgatattatgttacataaatatggtt	9	1491	1	1236	186801	1903409	31979	1224	1239	32199	1485	91347	186802
agaaaaaaaaaattatttcaattacgtcaattaggttttaattttcctaatacttttaattgtacaaacaacatcaaagatgtattaaatacatatcaaa	9	1491	1	1236	186801	1903409	31979	1224	1239	32199	1485	91347	186802
catctttattagttagttcacataatattccagcaggtttaaatcctgctaaagtgactagttctatagatgcttctgtatgtccaggtcgtccaaatat	9	1496	1	1236	186801	1903409	186804	1224	1239	32199	1870884	91347	186802
ataacacataatatattaattattgatttaaaaattggtgttttattttttttaatcatgggatcactatctgtttatggaattttattggctggttggt	9	1396	1	1236	91061	1903409	186817	1224	1239	32199	1386	91347	1385
tgattatagttatatcatagtttaaaaaaaataatttaaattcttttttttaaattatatcaatatcatttattatgataaaatcttaatttaaatagaa	9	1491	1	1236	186801	1903409	31979	1224	1239	32199	1485	91347	186802
aattaaaattcttttttcctatagaaaaccaattaacaaataaaaaattatacgaaatttttaagatgtcaaatcgaccaaataaaaacttttttccaga	9	1428	1	1236	91061	1903409	186817	1224	1239	32199	1386	91347	1385
[truncated: 5,285 more rows]
