# Supplementary material for: Keeping up with the genomes: efficient learning of our increasing knowledge of the tree of life
Source: BMC Bioinformatics. 2020 Sep 21;21:412. doi: 10.1186/s12859-020-03744-7 (PMC7507296; doi:10.1186/s12859-020-03744-7)
Supplement: Supplementary file 9 — Additional file 9 15-mer shared with B. aphidiciola (taxid: 9). 15-mer shared between the case example read in “Case example of B. aphidicola and C. botulinum misclassification” section and fold-1 training data for B. aphidiciola (taxid: 9). [file 12859_2020_3744_MOESM9_ESM.csv]

kmer	count
TTAGTAAATATTTTT	2
ATTAGTAAATATTTT	1
ATATTAGTAAATATT	2
TCAAAAAAAATTTCT	3
GTAAATATTTTTGAG	1
TATCAAAAAAAATTT	6
TAACGTATCAAAAAA	1
TATTAGTAAATATTT	1
ACGTATCAAAAAAAA	1
GTATCAAAAAAAATT	1
AACGTATCAAAAAAA	1
