# Supplementary material for: Keeping up with the genomes: efficient learning of our increasing knowledge of the tree of life
Source: BMC Bioinformatics. 2020 Sep 21;21:412. doi: 10.1186/s12859-020-03744-7 (PMC7507296; doi:10.1186/s12859-020-03744-7)
Supplement: Supplementary file 10 — Additional file 10 15-mer shared with C. botulinum (taxid:1491). 15-mer shared between the case example read in “Case example of B. aphidicola and C. botulinum misclassification” section and fold-1 training data for C. botulinum (taxid:1491). [file 12859_2020_3744_MOESM10_ESM.csv]

kmer	count
TTAGTAAATATTTTT	19
AATTACTAAATATAT	13
ATTAGTAAATATTTT	29
TTTATCATAGGAATT	3
ATATTAGTAAATATT	19
TTCTAACGTATCAAA	3
ATTATATTAGTAAAT	7
TTATATTAGTAAATA	12
TATATTAGTAAATAT	16
AGGAATTACTTCTAA	3
ATTTATCATAGGAAT	16
TATTAGTAAATATTT	35
TCTAACGTATCAAAA	3
CTTCTAACGTATCAA	3
GTATCAAAAAAAATT	3
TTATCATAGGAATTA	6
AAATTACTAAATATA	11
CAATATTTATCATAG	4
