# Supplementary material for: Keeping up with the genomes: efficient learning of our increasing knowledge of the tree of life
Source: BMC Bioinformatics. 2020 Sep 21;21:412. doi: 10.1186/s12859-020-03744-7 (PMC7507296; doi:10.1186/s12859-020-03744-7)
Supplement: Supplementary file 14 — Additional file 14 Blast search strategies for C. botulinum (taxid:1491). The Blast search strategies for the case example read in “Case example of B. aphidicola and C. botulinum misclassification” section against C. botulinum (taxid:1491). The file ends in ASN and the reader can also open it as a normal text file. [file 12859_2020_3744_MOESM14_ESM.txt]

Blast4-request ::= {
  body queue-search {
    program "blastn",
    service "plain",
    queries bioseq-set {
      seq-set {
        seq {
          id {
            local str "Query_71635"
          },
          descr {
            user {
              type str "CFastaReader",
              data {
                {
                  label str "DefLine",
                  data str ">93 reference=NZ_CP011299.1
 position=418509..418608 description=\""Buchnera aphidicola (Schlechtendalia
 chinensis) strain SC, complete genome\"" - against 1491"
                }
              }
            },
            title "93 reference=NZ_CP011299.1 position=418509..418608
 description=""Buchnera aphidicola (Schlechtendalia chinensis) strain SC,
 complete genome"" - against 1491"
          },
          inst {
            repr raw,
            mol dna,
            length 100,
            seq-data ncbi2na '3CCF2C0CFFE285390CFCD3283C7DC1B340003F79F503C703
33'H
          }
        }
      }
    },
    subject database "nr",
    algorithm-options {
      {
        name "EvalueThreshold",
        value cutoff e-value { 1, 10, 1 }
      },
      {
        name "UngappedMode",
        value boolean FALSE
      },
      {
        name "PercentIdentity",
        value real { 0, 10, 0 }
      },
      {
        name "HitlistSize",
        value integer 100
      },
      {
        name "EffectiveSearchSpace",
        value big-integer 0
      },
      {
        name "DbLength",
        value big-integer 0
      },
      {
        name "WindowSize",
        value integer 0
      },
      {
        name "DustFiltering",
        value boolean TRUE
      },
      {
        name "RepeatFiltering",
        value boolean FALSE
      },
      {
        name "MaskAtHash",
        value boolean TRUE
      },
      {
        name "DustFilteringLevel",
        value integer 20
      },
      {
        name "DustFilteringWindow",
        value integer 64
      },
      {
        name "DustFilteringLinker",
        value integer 1
      },
      {
        name "MismatchPenalty",
        value integer -3
      },
      {
        name "MatchReward",
        value integer 2
      },
      {
        name "GapOpeningCost",
        value integer 5
      },
      {
        name "GapExtensionCost",
        value integer 2
      },
      {
        name "StrandOption",
        value strand-type both-strands
      },
      {
        name "WordSize",
        value integer 11
      }
    },
    program-options {
      {
        name "EntrezQuery",
        value string "txid1491 [ORGN]"
      }
    },
    format-options {
      {
        name "Web_JobTitle",
        value string "93 reference=NZ_CP011299.1 position=418509..418608..."
      },
      {
        name "Web_OrganismName",
        value string "Clostridium botulinum (taxid:1491)"
      },
      {
        name "Web_ShortQueryAdjust",
        value boolean TRUE
      }
    }
  }
}
